# Supplementary material for: Inheritance of H3K9 methylation regulates genome architecture in Drosophila early embryos
Source: EMBO J. 2024 Jun 3;43(13):8. doi: 10.1038/s44318-024-00127-z (PMC11217351; doi:10.1038/s44318-024-00127-z)
Supplement: Supplementary file 2 — Dataset EV1 [file 44318_2024_127_MOESM2_ESM.xlsx]

## Sheet: Sheet1
Repeats	Frequency	Stage of embryo	Normalised frequency
DNA	292	ZGA	0.039
LINE	2403	ZGA	0.324
LTR	4583	ZGA	0.618
RC	127	ZGA	0.017
rRNA	16	ZGA	0.002
DNA	10	c9-13	0.010
LINE	546	c9-13	0.547
LTR	438	c9-13	0.438
rRNA	5	c9-13	0.005
DNA	2	bc9	0.009
LINE	175	bc9	0.748
LTR	55	bc9	0.235
RC	1	bc9	0.004
rRNA	1	bc9	0.004

## Sheet: legend
Dataset EV1. Repeat names that contain H3K9me3 peaks. (Note: each stage includes the repeats from previous stages)
