# Supplementary material for: Inheritance of H3K9 methylation regulates genome architecture in Drosophila early embryos
Source: EMBO J. 2024 Jun 3;43(13):8. doi: 10.1038/s44318-024-00127-z (PMC11217351; doi:10.1038/s44318-024-00127-z)
Supplement: Supplementary file 3 — Dataset EV2 [file 44318_2024_127_MOESM3_ESM.xlsx]

## Sheet: Sheet1
peptide sequence (tryptic)	start position (amino acid)	end position (amino acid)	Uniprot protein accession number	detected in Su(var)3-9 WT D.mel.	detected in KO {Su(var)3-9 frameshift MT} D.mel.	#MS/MS Ids Su(var)3-9 WT	#MS/MS IDs KO {Su(var)3-9 frameshift MT}
ATAEAQIGVNR	2	12	P45975	yes	no	3	0
QDLSNLDVSK	17	26	P45975	yes	yes	1	1
LTPLSPEVISR	27	37	P45975	yes	yes	4	2
QATINIGTIGHVAHGK	38	53	P45975	no	yes	0	1
AISGVQTVR	59	67	P45975	yes	yes	1	5
FKNELER	68	74	P45975	yes	no	1	0
IECVEMDQYQPVFFVK	224	239	P45975	yes	no	1	0
HQQLYETYIAK	269	279	P45975	yes	no	4	0
QLADLALFEK	354	363	P45975	yes	no	1	0
CTEDTEECTASTK	414	426	P45975	yes	no	1	0
AGEELSFDYIR	594	604	P45975	yes	no	3	0
ADNEDVPYENLSTAVR	605	620	P45975	yes	no	3	0

## Sheet: legend
Dataset EV2. Mass-spectrometry counts for Su(var)3-9 peptides in ctr (wild type) and Su(var)3-9-KO flies
