# Supplementary material for: Inheritance of H3K9 methylation regulates genome architecture in Drosophila early embryos
Source: EMBO J. 2024 Jun 3;43(13):8. doi: 10.1038/s44318-024-00127-z (PMC11217351; doi:10.1038/s44318-024-00127-z)
Supplement: Supplementary file 4 — Dataset EV3 [file 44318_2024_127_MOESM4_ESM.xlsx]

## Sheet: DeSeq2_Genes
feature_id	baseMean	log2FoldChange	lfcSE	stat	pvalue	padj	significant	symbol	pch	blacklisted	L1
FBgn0267431	8771.316951856976	0.6869389439226364	0.1075822784348683	6386502329638950	1.69723e+06	1.27433e+08	up	Myo81F	TRUE	TRUE	Embryos_TM
FBgn0058182	16.744170360840137	-0.21022176646966434	0.1378480685601499	-1.52315e+16	0.12772039794657183	0.3621622930025303	none	CR40182	TRUE	FALSE	Embryos_TM
FBgn0267430	3813.956601544638	0.5680366615349507	0.11200775738317449	507220022297951	3.93242e+08	1.46298e+11	up	Pzl	TRUE	TRUE	Embryos_TM
FBgn0086917	66.05252496928038	0.5416919842544007	0.17432874874062046	3.53832e+16	4.02689e+12	0.005425835393088207	up	spok	TRUE	FALSE	Embryos_TM
FBgn0010247	2356.4819610081736	-0.17482137713708026	0.12395379743415873	-1.41025e+16	0.15846450254694985	0.40756036835073073	none	Parp	TRUE	TRUE	Embryos_TM
FBgn0086378	1143.5906105511733	-0.4458361236790631	0.15069816788300225	-2.95647e+16	0.0031118169162330693	0.0277010227040306	down	Alg-2	TRUE	FALSE	Embryos_TM
FBgn0263977	3260.579179114006	-0.269967673478321	0.12844459463298966	-2.10143e+16	0.035603664511695214	0.16438384034725437	none	Tim17b	TRUE	FALSE	Embryos_TM
FBgn0069923	646.3967423163098	-0.14370004412155712	0.17598074085545753	-0.8160450622812141	0.4144743632183149	0.6901777902046182	none	CG41128	TRUE	FALSE	Embryos_TM
FBgn0039955	2107.332222274513	-0.22987716861045931	0.13217128880031428	-1.73895e+16	0.08204367299342627	0.2799152202693299	none	CG41099	TRUE	FALSE	Embryos_TM
FBgn0259821	21.465498936428432	0.052102104699670165	0.1272856327664081	0.41843848944033196	0.6756265504179148	0.8601971996725339	none	CG42402	TRUE	FALSE	Embryos_TM
FBgn0027341	124.47635762254384	0.9281554382998279	0.19660663677567275	4.85447e+16	1.20711e+09	3.8539e+10	up	Gfat1	FALSE	FALSE	Embryos_TM
FBgn0037213	19882.600836656933	-0.06672400540158158	0.11198921146046625	-0.5957910765222197	0.5513148057465886	0.7885224972357291	none	CG12581	FALSE	FALSE	Embryos_TM
FBgn0053294	1959.9963783748508	1.18322e+16	0.1589553725770257	7467632141384440	81.6507	109745	up	CR33294	FALSE	FALSE	Embryos_TM
FBgn0037215	766.4160562736845	0.1624361432443617	0.15606354195364708	1.04113e+16	0.29781468285000373	0.5809701469242923	none	beta-Man	FALSE	FALSE	Embryos_TM
FBgn0037217	22.199831256688718	0.23699195512880056	0.11707671422538733	2.98385e+16	0.0028464439204754846	0.025824362468513832	up	CG14636	FALSE	FALSE	Embryos_TM
FBgn0037218	2044.7920238643028	-0.13884370188034675	0.11698278824976137	-1186830453109380	0.2352945041411299	0.5126378360185073	none	aux	FALSE	FALSE	Embryos_TM
FBgn0051516	28.609365694688574	0.21333780174719033	0.1243082466021548	2.12213e+16	0.03382720719246852	0.15881176766015376	none	CG31516	FALSE	FALSE	Embryos_TM
FBgn0261436	540.7735703275364	0.4400206548125715	0.15991990918987106	2753702909548730	0.005892523071609589	0.04458088858972453	up	DhpD	FALSE	FALSE	Embryos_TM
FBgn0037220	2160.6711849997273	0.19524697173944489	0.1155496390949523	1.68981e+16	0.09106335741360429	0.2983469070604604	none	CG14641	FALSE	FALSE	Embryos_TM
FBgn0015331	756.4626154930396	0.24304683760702808	0.14159854325513851	1716742945533600	0.08602614967962215	0.2880857248729764	none	abs	FALSE	FALSE	Embryos_TM
FBgn0010225	844.0386921384186	-0.06608644099539926	0.17134239843868138	-0.38560474538625233	0.6997894182351003	0.8734303430949906	none	Gel	FALSE	FALSE	Embryos_TM
FBgn0037222	17.92745236146834	-0.021949693751984065	0.09837121268534126	-0.22088151282625476	0.8251846925423952	0.9339204563411027	none	CG14642	FALSE	FALSE	Embryos_TM
FBgn0037223	20.905265453718748	-0.021151787312513656	0.13215650838652196	-0.15910375882946728	0.8735871268276947	0.9548851714082802	none	TwdlU	FALSE	FALSE	Embryos_TM
FBgn0041621	11.511927108247281	0.044711828397962845	0.0791774661560363	0.6189258254079874	0.535965224441842	0.7786277410272948	none	Or82a	FALSE	FALSE	Embryos_TM
FBgn0041605	431.63953605459847	0.3205993017401062	0.17993625626907583	1.78507e+16	0.07425066678479222	0.2644314717978518	none	cpx	FALSE	FALSE	Embryos_TM
FBgn0037230	26.210041047664212	0.07385007157385735	0.14459476683467984	0.5208666694142683	0.6024596556595558	0.8182383603246004	none	CG9780	FALSE	FALSE	Embryos_TM
FBgn0037231	790.6806068437224	-0.03711912306195862	0.14310769282187075	-0.2593687098907134	0.7953507697222733	0.921266499624044	none	Vps24	FALSE	FALSE	Embryos_TM
FBgn0027930	105.23558236970251	-0.0450644658265912	0.19259248206591562	-0.23366901046155283	0.8152419478350865	0.9305452931662158	none	MP1	FALSE	FALSE	Embryos_TM
FBgn0267815	44.488528850243796	0.04736802345807742	0.18100623382572098	0.26262342693566765	0.7928408416288266	0.9206120139519023	none	asRNA:CR46140	FALSE	FALSE	Embryos_TM
FBgn0037232	2428.2427545928845	-0.05052054440049396	0.10459263050463759	-0.4830214656967732	0.6290804948256317	0.8328832965057342	none	Suv3	FALSE	FALSE	Embryos_TM
FBgn0261086	120.7434072204552	0.09759749228176276	0.19604349882508182	0.498653322524553	0.6180236333700773	0.8271973563437461	none	Syt14	FALSE	FALSE	Embryos_TM
FBgn0037234	1249.6651481562772	0.0019603034100571367	0.12534036172045077	0.015640094548134295	0.9875215187648219	0.9949785177470974	none	CG9795	FALSE	FALSE	Embryos_TM
FBgn0027866	2715.397636801529	-0.028673176870753464	0.09818913689440452	-0.29201973159736616	0.7702715375496673	0.906949222760444	none	CG9776	FALSE	FALSE	Embryos_TM
FBgn0037236	1635.308263057586	-0.3452972093223916	0.10583475243540119	-3.2624e+16	0.0011047150987931003	0.012111815992508039	down	Skp2	FALSE	FALSE	Embryos_TM
FBgn0037235	771.3130734908145	-0.14513730752476828	0.15095857242713917	-0.9612271417185112	0.3364379721949153	0.6204396297478242	none	CG1103	FALSE	FALSE	Embryos_TM
FBgn0261434	4429.959404923568	-0.12292085590577097	0.14449717021193237	-0.8505323148035322	0.39502920226327154	0.6731386641164873	none	hkb	FALSE	FALSE	Embryos_TM
FBgn0037238	216.9704257865254	0.23314080465111273	0.18919302915496503	1.23483e+16	0.21689195474530834	0.4900026597898049	none	CG1090	FALSE	FALSE	Embryos_TM
FBgn0266227	18.34661036187962	0.025054768554801467	0.10705494962760795	0.23789402359727166	0.8119632909480065	0.9289406193302117	none	lncRNA:CR44922	FALSE	FALSE	Embryos_TM
FBgn0037239	31.04252620592066	-0.052997467627658564	0.15372758610859172	-0.342569411362561	0.73192241727486	0.8886042725111358	none	Sfxn1-3	FALSE	FALSE	Embryos_TM
FBgn0037240	1339.7652885056596	0.15734298089273616	0.13571088763240635	1.15953e+16	0.2462390951632644	0.5270949722851866	none	Cont	FALSE	FALSE	Embryos_TM
FBgn0003882	1598.4938839105962	0.13556297442643586	0.1235889537610422	109693941367298	0.2726678778441821	0.5537278839935852	none	tub	FALSE	FALSE	Embryos_TM
FBgn0037241	987.9581097639843	-0.2328867674620031	0.13362233929244888	-1.74263e+16	0.08139913988146057	0.27876665609336193	none	CG14646	FALSE	FALSE	Embryos_TM
FBgn0086608	37.9924971315516	0.06874348089780413	0.1616742853700723	0.4299198549394701	0.6672539418924726	0.8549362910890136	none	CG34112	FALSE	FALSE	Embryos_TM
FBgn0267814	46.194823826385026	0.23234684860641694	0.1720898210517522	1400411132328140	0.16139023829290666	0.41177771837236343	none	asRNA:CR46139	FALSE	FALSE	Embryos_TM
FBgn0267661	17.147826181711316	0.050834018127134666	0.11351400860998125	0.4617320465459036	0.644273486878707	0.8415751174122842	none	asRNA:CR45999	FALSE	FALSE	Embryos_TM
FBgn0037242	325.671347397061	0.25881081706283154	0.19199993059069156	1.35244e+16	0.1762361454740495	0.43429001976468495	none	CG9855	FALSE	FALSE	Embryos_TM
FBgn0086605	760.9868134893678	0.018286759525740836	0.14339656758389693	0.12752719865088946	0.8985231475125398	0.9651160605889559	none	CG9853	FALSE	FALSE	Embryos_TM
FBgn0037244	604.5264115460811	0.10231102592945654	0.17710731299227422	0.5779660326588678	0.5632870522107454	0.7961339488431146	none	CG14647	FALSE	FALSE	Embryos_TM
FBgn0266697	61.40859149388485	0.07553095417429188	0.13769571858303395	0.56299069177555106	0.5734412223325391	0.8016162286467224	none	lncRNA:CR45187	FALSE	FALSE	Embryos_TM
FBgn0263594	1840.918028244396	-0.16133926913877814	0.11450766679814062	-1.40893e+16	0.15885661910910132	0.40827951186043104	none	lost	FALSE	FALSE	Embryos_TM
FBgn0052944	704.4145340943127	0.47266648838464836	0.15204869985610533	3110483971946180	0.001867810321893424	0.01860462120261089	up	CG32944	FALSE	FALSE	Embryos_TM
FBgn0037248	1631.4701124091173	-0.0036617369755150304	0.11045592014061724	-0.033150844643651006	0.973554296846486	0.9906671738873274	none	srl	FALSE	FALSE	Embryos_TM
FBgn0037249	4468.933171626532	-0.04477561045982624	0.11540118958462123	-0.387991700897037	0.6980221752055684	0.8728775464896376	none	eIF3a	FALSE	FALSE	Embryos_TM
FBgn0037250	3532.1475982041734	-0.0973998363558561	0.10928925312427358	-0.8911857939979594	0.37282950430417905	0.6527814109616593	none	CG1074	FALSE	FALSE	Embryos_TM
FBgn0267813	82.91977891896035	0.16655206134233663	0.19393866660909642	0.8648726886173835	0.3871086693207986	0.6664212574654592	none	asRNA:CR46138	FALSE	FALSE	Embryos_TM
FBgn0037251	239.28738107347982	-0.1794935862515531	0.18880866003963362	-0.949311830660089	0.3424620382213501	0.6262965694888333	none	CG9804	FALSE	FALSE	Embryos_TM
FBgn0264983	746.3271263264589	-0.16065852343171053	0.16678070695880623	-0.9627817099090582	0.33565708127155924	0.619477647703588	none	asRNA:CR44134	FALSE	FALSE	Embryos_TM
FBgn0037252	428.7501410013102	0.04499111412654576	0.18724895879677525	0.24038413526391172	0.8100324759170151	0.9280041634545453	none	CG14650	FALSE	FALSE	Embryos_TM
FBgn0051522	1582.4862214544798	-0.26771599727556294	0.14738963333889477	-1.81567e+16	0.06942136333843477	0.2536209337803823	none	CG31522	FALSE	FALSE	Embryos_TM
FBgn0263620	173.76435920371466	0.02961579807400668	0.19658567285611772	0.15076111214810753	0.8801641635721095	0.9586181721498156	none	asRNA:CR43629	FALSE	FALSE	Embryos_TM
FBgn0051523	2704.7500000036816	-0.17973605690250305	0.09842450466003363	-1.82609e+16	0.06783726883748387	0.25001501213056426	none	CG31523	FALSE	FALSE	Embryos_TM
FBgn0037254	361.0302403920369	0.07810783556780557	0.18428562042361019	0.42408717950571906	0.671502235038475	0.8577548788999034	none	CG14651	FALSE	FALSE	Embryos_TM
FBgn0037255	2041.301493396197	0.0085428488835945	0.10217502489352683	0.08361024377778889	0.9333663221009363	0.9780403787739231	none	Fip1	FALSE	FALSE	Embryos_TM
FBgn0085386	255.86510573553227	0.11804454678574243	0.19356128323877456	0.6108740827797561	0.541282943879039	0.7820925088634109	none	CG34357	FALSE	FALSE	Embryos_TM
FBgn0267118	89.87217739213655	0.5776247892130008	0.1736574687980905	3.89438e+16	9.8451e+10	0.0016799936682476983	up	lncRNA:CR45558	FALSE	FALSE	Embryos_TM
FBgn0265376	2863.6347871559683	-0.34586137610498296	0.10986672514660713	-3.1477e+16	0.001645611361824544	0.01683813054152614	down	lncRNA:CR44317	FALSE	FALSE	Embryos_TM
FBgn0087012	4775.4932265614425	-0.6408407085491649	0.14058663993388032	-4554979716704990	5.23906e+09	1.39116e+12	down	5-HT2A	FALSE	FALSE	Embryos_TM
FBgn0267233	146.63077677861523	-0.23366888550858916	0.1963313600805932	-1.18427e+16	0.23630444283196955	0.5136454308633894	none	lncRNA:CR45673	FALSE	FALSE	Embryos_TM
FBgn0037261	13833.70915225485	0.22905271737629904	0.19173406812570049	1.19838e+16	0.23077006402134279	0.5077594355295795	none	CG9775	FALSE	FALSE	Embryos_TM
FBgn0037263	679.717630938537	-0.08039421002530026	0.16346750452229175	-0.49169837801912125	0.6229325850456784	0.830022089701434	none	slx1	FALSE	FALSE	Embryos_TM
FBgn0040466	546.3841927022748	0.06844582991124937	0.1687360145730772	0.4057271533718394	0.6849430887070342	0.8652791142670552	none	Dlip2	FALSE	FALSE	Embryos_TM
FBgn0022981	777.6603990047414	-0.1664790797161651	0.13555343330719763	-1.22803e+16	0.21943617811041577	0.49379943594214476	none	rpk	FALSE	FALSE	Embryos_TM
FBgn0265038	61.19832004919315	0.08234686818169133	0.18123709826274864	0.4577157628459688	0.6471566618436981	0.8430702737399436	none	asRNA:CR44155	FALSE	FALSE	Embryos_TM
FBgn0087013	1544.9773429766474	-0.10693452484126505	0.12542411957592148	-0.8525493876993011	0.39390923989040316	0.6726680727624664	none	Karybeta3	FALSE	FALSE	Embryos_TM
FBgn0037265	800.5875195445058	-0.05227844071109699	0.14863383822833034	-0.35170017428222433	0.7250631298463804	0.8858718588947548	none	spartin	FALSE	FALSE	Embryos_TM
FBgn0263346	13516.506083976066	-0.4879836058253165	0.07977217982253677	-6.11699e+16	953618	6.17979e+07	down	CG43427	FALSE	FALSE	Embryos_TM
FBgn0037270	864.1805252378099	-0.35054451215019283	0.15532523224594644	-2.25545e+16	0.024105244255778296	0.12682401888557532	none	eIF3f1	FALSE	FALSE	Embryos_TM
FBgn0027570	106.0490031826186	0.060500686499303895	0.19162760458041528	0.31668032896577436	0.751486176357956	0.8996514187386263	none	Nep2	FALSE	FALSE	Embryos_TM
FBgn0026620	2252.5168205620434	-0.2685660728154828	0.12196095411383426	-2.20176e+16	0.027682307311278763	0.13952755541938672	none	tacc	FALSE	FALSE	Embryos_TM
FBgn0010750	2049.0471325515546	0.016965141241885005	0.10421354154316613	0.16279349300089024	0.8706810317570859	0.954016142586493	none	atms	FALSE	FALSE	Embryos_TM
FBgn0264907	39.58643698365441	0.2143616590515611	0.1685889660095683	1.3183e+16	0.1874017691678255	0.45058371486972537	none	CG44098	FALSE	FALSE	Embryos_TM
FBgn0264897	13.464166408962955	0.08265176969101583	0.09605810444717938	0.9690760714343561	0.3325072355872496	0.6156562365859629	none	CG44088	FALSE	FALSE	Embryos_TM
FBgn0037276	86.98782006962088	0.21919703897695864	0.19137707498483622	1159858284009150	0.2461065094873095	0.5270184045610422	none	CG17387	FALSE	FALSE	Embryos_TM
FBgn0260794	17946.707826708363	-0.5479403074482986	0.07237203716858226	-7570943594456130	37.0523	5171.64	down	ctrip	FALSE	FALSE	Embryos_TM
FBgn0037279	1979.430425730179	0.027915159534584788	0.1099329921351496	0.25392946566739344	0.7995500503872627	0.9227818268659088	none	CG1129	FALSE	FALSE	Embryos_TM
FBgn0037280	141.68596622014962	0.3536536813806824	0.19236514902265786	1.88065e+16	0.06001904121171078	0.23171180910350897	none	CG1126	FALSE	FALSE	Embryos_TM
FBgn0037282	2228.7326588068736	-0.46332511294106177	0.12247528238219892	-3782081162158040	1.55523e+12	0.002450325481831885	down	CG14657	FALSE	FALSE	Embryos_TM
FBgn0037283	20.074562921414923	0.03198074455204337	0.11734548783675143	0.27653870948098225	0.7821343324681266	0.9140292483448363	none	CG14658	FALSE	FALSE	Embryos_TM
FBgn0037284	12.380496218494741	-0.00254548056863786	0.10395267044219071	-0.024477819910538205	0.9804714755611271	0.9934525322742842	none	CG14659	FALSE	FALSE	Embryos_TM
FBgn0003002	84442.92654654344	-0.29148849950718664	0.0744565621221998	-3.9148e+16	9.04778e+09	0.001573025704949219	down	opa	FALSE	FALSE	Embryos_TM
FBgn0267140	11.113606898639725	0.13142104940137292	0.08542429236904593	3.24302e+16	0.0011826932683300572	0.012773791282052908	up	lncRNA:CR45580	FALSE	FALSE	Embryos_TM
FBgn0004913	1224.1351484211757	-0.13477227566046865	0.15095427633268624	-0.8926041421122	0.37206920020268197	0.6519744700799289	none	Gnf1	FALSE	FALSE	Embryos_TM
FBgn0265082	12762.713840989969	-0.18723469602054568	0.0725367501015262	-2581222108446060	0.009845121799973638	0.0660812830063582	none	Cdep	FALSE	FALSE	Embryos_TM
FBgn0266698	324.7749380441919	-0.01706427472250365	0.18599675731902646	-0.09172838804774691	0.9269138420698569	0.9751001061565884	none	lncRNA:CR45188	FALSE	FALSE	Embryos_TM
FBgn0004183	1073.127792419006	-0.29005917119216007	0.15228627031110503	-1903806644125530	0.056935370909016986	0.2243413258032599	none	snRNA:U1:82Eb	FALSE	FALSE	Embryos_TM
FBgn0004436	749.6205569452212	-0.29735061984014877	0.15108668602486058	-1967271238189780	0.04915194904401017	0.20408744059578138	none	Ubc6	FALSE	FALSE	Embryos_TM
FBgn0037288	16.696947449181152	-0.10662255019538755	0.11816933479734605	-0.8935398608336811	0.3715681357403486	0.6517258407934872	none	CG14661	FALSE	FALSE	Embryos_TM
FBgn0250839	154.65065146778323	0.021063147401504844	0.19674725429005332	0.10708813563190869	0.914719059434162	0.9714961938492304	none	CG2016	FALSE	FALSE	Embryos_TM
FBgn0037290	67.71916690058688	0.12506338261564884	0.18673027086246982	0.6755650647940408	0.4993168283349733	0.7554283365873894	none	CG1124	FALSE	FALSE	Embryos_TM
FBgn0037291	80.58601187523794	0.1845286336933854	0.18819964275858853	0.9931313189034494	0.32064596313945326	0.6042708327331189	none	CG14662	FALSE	FALSE	Embryos_TM
FBgn0263455	13.282414211305458	0.10826422602627762	0.08502221423944663	1871622555050170	0.061258840700097426	0.23417310347681203	none	asRNA:CR43478	FALSE	FALSE	Embryos_TM
FBgn0263343	88.2129091536265	0.029365235386164014	0.17965639189726712	0.1638409025154487	0.8698563911900306	0.954016142586493	none	lncRNA:CR43424	FALSE	FALSE	Embryos_TM
FBgn0037292	1023.7439848449004	0.24910355583693677	0.1535914230120737	1.62254e+16	0.104686743306303	0.3231427769707175	none	plh	FALSE	FALSE	Embryos_TM
FBgn0267145	56.83792948610604	-0.06999364138766485	0.17425650481406826	-0.3995734240855804	0.6894707339202597	0.8687623870873356	none	lncRNA:CR45585	FALSE	FALSE	Embryos_TM
FBgn0286032	58.851864684872844	0.25925536378150554	0.1658280032524987	1.65301e+16	0.09832837030355053	0.3122814957685982	none	lncRNA:CR46352	FALSE	FALSE	Embryos_TM
FBgn0263626	43.07286474684391	0.24510114352690138	0.17575908070825758	1440893500141900	0.1496147726587732	0.3941098548115325	none	lncRNA:CR43635	FALSE	FALSE	Embryos_TM
FBgn0267148	45.965580003506076	0.23305937647819397	0.17278969811775735	1.39801e+16	0.16210943577745848	0.41306644907284745	none	lncRNA:CR45588	FALSE	FALSE	Embryos_TM
FBgn0010313	22646.80180277283	0.14018564063109612	0.08082062414685544	1.73455e+16	0.08282097863981616	0.2815965004533662	none	corto	FALSE	FALSE	Embryos_TM
FBgn0262605	91.1063798107766	0.16378023585148732	0.1915399916698449	0.8626705201752752	0.3883186452112935	0.6676603111837259	none	CG43131	FALSE	FALSE	Embryos_TM
FBgn0037293	2228.501649672714	0.2854872212569706	0.11386186861797455	2507461259864570	0.012160191055746583	0.07714918416311949	none	CG12007	FALSE	FALSE	Embryos_TM
FBgn0037295	342.48594619272063	-1.59415e+16	0.17824896788499917	-8891409888604680	6.03384e-05	1.36855	down	dpr16	FALSE	FALSE	Embryos_TM
FBgn0259212	35295.17333875667	-0.04390610612490384	0.06983999412570503	-0.6286661120295597	0.529567668254503	0.7740885737071875	none	cno	FALSE	FALSE	Embryos_TM
FBgn0037296	156.22695728474739	0.028139781440208435	0.19654474217597462	0.1432955083188746	0.8860568030680103	0.9599588749024508	none	Prosbeta2R2	FALSE	FALSE	Embryos_TM
FBgn0037297	1229.0613481256235	0.11608552399191843	0.1250295847887544	0.928504283686776	0.3531460467830899	0.6350715196212934	none	CG1116	FALSE	FALSE	Embryos_TM
FBgn0037298	46.848664605175514	0.05743085246304594	0.1597481592652613	0.36282970606069376	0.7167320996442472	0.8816023464949633	none	CG2604	FALSE	FALSE	Embryos_TM
FBgn0040682	347.21516564104013	0.43452759798510565	0.17935541240141104	2.42827e+16	0.015170973394039238	0.09050213004981106	none	CG14664	FALSE	FALSE	Embryos_TM
FBgn0037299	1006.9863895748834	-0.15195707382821025	0.13578840916912352	-1.11895e+16	0.263160683921465	0.5452008307998077	none	Vps37B	FALSE	FALSE	Embryos_TM
FBgn0040208	3162.4944056153695	0.11731698866474856	0.11469640311078001	1.02288e+16	0.30636284334522507	0.5896008972069057	none	Kat60	FALSE	FALSE	Embryos_TM
FBgn0037301	1517.6346552252276	-0.18652217346560365	0.1284011928850496	-1.4525e+16	0.14636133595381817	0.3891753852523648	none	Mms19	FALSE	FALSE	Embryos_TM
FBgn0087005	388.28441786352346	-0.08132177570943169	0.18299921712420686	-0.44419291115774573	0.6569031169729516	0.8491693462935792	none	rtp	FALSE	FALSE	Embryos_TM
FBgn0260462	3950.785150717501	-0.28692170716688525	0.09250041252645619	-3.10175e+16	0.0019237892089454072	0.018993753627239172	down	CG12163	FALSE	FALSE	Embryos_TM
FBgn0264789	25.53561541915722	0.22185707036855584	0.13585262169851217	1.86661e+16	0.061956429685992714	0.2361763480362054	none	asRNA:CR44019	FALSE	FALSE	Embryos_TM
FBgn0037305	177.48348605597388	-0.2854693049134332	0.1930868812314687	-1.47418e+16	0.14043185653412196	0.3820293908263333	none	CG12173	FALSE	FALSE	Embryos_TM
FBgn0264785	5527.308537028929	-0.5031806145154919	0.0984314984232576	-5111456364020740	3.19685e+09	1.21693e+11	down	Hph	FALSE	FALSE	Embryos_TM
FBgn0037307	40.26854110269015	0.058098178485825325	0.1294696523180147	0.45974569590769515	0.6456987657149752	0.8426801142144701	none	Tim17a2	FALSE	FALSE	Embryos_TM
FBgn0267443	80.12718969928301	-0.11619860672302881	0.1801071840890724	-0.6405287732122269	0.5218288891282434	0.7690284213439315	none	lncRNA:CR45793	FALSE	FALSE	Embryos_TM
FBgn0013576	22117.23160028113	-0.9364590008407172	0.06946220126376082	-1.34809e+16	2.02601e-25	2.20572e-22	down	mtd	FALSE	FALSE	Embryos_TM
FBgn0037312	250.2644604837671	0.1758096812082641	0.18738855756453146	0.9396213216409545	0.34741183550519217	0.6304838561668656	none	CG11999	FALSE	FALSE	Embryos_TM
FBgn0037313	1276.1156441330743	-0.005188874791302142	0.13620231267226332	-0.03809712893160637	0.9696102404307474	0.9892406085725183	none	CG1161	FALSE	FALSE	Embryos_TM
FBgn0250746	883.6600706713411	-0.07508800444997467	0.1494824048046011	-0.5022603883559175	0.6154843691506117	0.8250157999190728	none	Prosbeta7	FALSE	FALSE	Embryos_TM
FBgn0037315	755.0012044962175	-0.027499541078860216	0.166784174823511	-0.16486426166589843	0.8690508224806016	0.9539580867459477	none	Cerk	FALSE	FALSE	Embryos_TM
FBgn0264912	73.38824913968361	0.30499926230221047	0.1906405461026897	1.6327e+16	0.10253315471895127	0.3200339608443872	none	lncRNA:CR44103	FALSE	FALSE	Embryos_TM
FBgn0003275	1611.8053055329094	-0.11692309419779362	0.13598598730295297	-0.8597292478290662	0.38993830835669324	0.6684393580663391	none	RpII18	FALSE	FALSE	Embryos_TM
FBgn0086695	1613.0222053846744	0.05937470829360356	0.12341303628855614	0.4811161842058913	0.630433926187447	0.8337841292362447	none	hd	FALSE	FALSE	Embryos_TM
FBgn0037317	1153.9896635771056	0.049873463740797014	0.1395059785611869	0.35751667479719534	0.7207050452747623	0.8839272833709736	none	CG14667	FALSE	FALSE	Embryos_TM
FBgn0041707	362.55150942888145	0.2248332751997898	0.1907917665965661	1.18153e+16	0.23739199123317836	0.5151183559271881	none	7B2	FALSE	FALSE	Embryos_TM
FBgn0001311	744.0894125822955	0.01386162769675879	0.1428960580724729	0.09700555307406812	0.9227219845349077	0.9735923232207178	none	kkv	FALSE	FALSE	Embryos_TM
FBgn0011965	345.8574594701285	-0.753867944404487	0.19206101017012578	-3.90334e+16	9.48727e+09	0.001642096891730032	down	tRNA:Arg-TCG-4-1	FALSE	FALSE	Embryos_TM
FBgn0264712	3696.515681593852	0.08588296343188301	0.09749247411714984	0.880926704039194	0.37835749279527064	0.6576711676980028	none	CG1172	FALSE	FALSE	Embryos_TM
FBgn0037322	39.77906979415255	0.09571378408854779	0.1513005831975955	0.6475981996092459	0.5172448620515333	0.7657646549105139	none	Or83a	FALSE	FALSE	Embryos_TM
FBgn0037323	481.691558323328	-0.3118238140363368	0.18004606099173043	-1729139287388440	0.08378416918765823	0.28339891257478916	none	CG2663	FALSE	FALSE	Embryos_TM
FBgn0037326	29.76954971454253	0.08851929913066155	0.15241026804460886	0.5918582738373316	0.553945497092483	0.7899339924942521	none	CG14669	FALSE	FALSE	Embryos_TM
FBgn0037327	1146.7332377095315	0.021027743941212845	0.12060873469714041	0.17434741505311666	0.8615924379896301	0.951039794244298	none	PEK	FALSE	FALSE	Embryos_TM
FBgn0037328	1420.37605740125	0.0981097317380676	0.12040354746742844	0.8148651058722141	0.41514952875888755	0.6905627073488172	none	RpL35A	FALSE	FALSE	Embryos_TM
FBgn0037329	688.7315787389491	-0.10569475449881509	0.14765145512496022	-0.7157401096973625	0.4741518391824809	0.7375469457322003	none	POLDIP2	FALSE	FALSE	Embryos_TM
FBgn0037330	668.3403143574451	0.06752320631376761	0.16358121718414406	0.4128703629064227	0.6797015959725577	0.8624605216029413	none	mRpL44	FALSE	FALSE	Embryos_TM
FBgn0011715	694.0542537929891	0.08865572090987876	0.1678173625729687	0.5284382369840205	0.5971952042710187	0.8151410235401121	none	Snr1	FALSE	FALSE	Embryos_TM
FBgn0037332	183.72013034836382	0.06729215711488894	0.19673919058058925	0.34255371597239304	0.7319342267416984	0.8886042725111358	none	Hcs	FALSE	FALSE	Embryos_TM
FBgn0015402	5283.459723723167	-0.18938608140650534	0.1009746471377615	-1875504363955890	0.0607233696956088	0.2332961742419655	none	ksr	FALSE	FALSE	Embryos_TM
FBgn0051550	2721.8323760034355	-0.08327456402329325	0.09398928621962546	-0.8859966695314887	0.3756193218820008	0.6555216001904998	none	CG31550	FALSE	FALSE	Embryos_TM
FBgn0051547	34.985450427229594	0.0972288197580894	0.13025882492122265	0.7816589798679533	0.434415014900189	0.7081114339299832	none	NKCC	FALSE	FALSE	Embryos_TM
FBgn0010399	33.04762263033809	0.13830506816128166	0.1119680475602544	1.44681e+16	0.1479512553677661	0.3918135045460641	none	Nmdar1	FALSE	FALSE	Embryos_TM
FBgn0010051	1541.9522813893914	-0.45312123959600953	0.1335403785453751	-3.39188e+16	6.94154e+11	0.008318710191319502	down	Itp-r83A	FALSE	FALSE	Embryos_TM
FBgn0037336	1773.5990267700581	-0.14135938588508296	0.11943767781132456	-1.18349e+16	0.2366144656833514	0.5137684037433304	none	CG2519	FALSE	FALSE	Embryos_TM
FBgn0014342	905.2914605410308	-0.06598714762216062	0.17107917332738937	-0.3856175630843717	0.6997799239737499	0.8734303430949906	none	mia	FALSE	FALSE	Embryos_TM
FBgn0086768	730.9392824780019	0.230363789077216	0.1369881052288139	1.68183e+16	0.09260184016580653	0.3014576669400111	none	Pcmt	FALSE	FALSE	Embryos_TM
FBgn0037338	245.37957497732754	0.33922063264376046	0.1895758417338188	1.79566e+16	0.07254846863860956	0.26091553963115965	none	Snm1	FALSE	FALSE	Embryos_TM
FBgn0037339	1530.8703677502551	-0.2770089034186611	0.1251878990976146	-2212401854492040	0.02693891087050439	0.1371767645683729	none	Pi4KIIalpha	FALSE	FALSE	Embryos_TM
FBgn0037340	635.4377969963525	-0.12235763360833668	0.1703796247309017	-0.7178489057721195	0.4728504548382444	0.736364311518233	none	CG14671	FALSE	FALSE	Embryos_TM
FBgn0037341	111.45213053474492	0.136286564048994	0.19661516406540214	0.6955957589438609	0.4866820229074124	0.7460447861847412	none	CG12746	FALSE	FALSE	Embryos_TM
FBgn0037342	735.6040752999313	0.058185298475045784	0.15357853491064422	0.37889926957515957	0.7047626666283395	0.8746240379116078	none	CG2931	FALSE	FALSE	Embryos_TM
FBgn0041191	1087.7832944028225	-0.03462863686260977	0.14143320897359157	-0.24482772540192496	0.8065898253316535	0.9263020494077754	none	Rheb	FALSE	FALSE	Embryos_TM
FBgn0023023	325.9385449204287	0.35492689950658346	0.1861625761763066	191221696031896	0.055848371590314416	0.22174369857904924	none	CRMP	FALSE	FALSE	Embryos_TM
FBgn0037344	3276.3748800806106	-0.19596678257526734	0.0957845807916621	-2.04586e+16	0.04076975183111595	0.17940997905632958	none	CG2926	FALSE	FALSE	Embryos_TM
FBgn0037345	11.30733144436366	-0.006783436636260271	0.07386604969500933	-0.09116780769511212	0.9273592541373904	0.9753801758084986	none	rev7	FALSE	FALSE	Embryos_TM
FBgn0014366	1920.449989263107	0.049463472500286036	0.10288047584241167	0.4807875077800049	0.6306675296477239	0.8339702897212159	none	noi	FALSE	FALSE	Embryos_TM
FBgn0283535	2524.4627366334234	-0.2086617010744847	0.1119250603150615	-1.86418e+16	0.062296870979751943	0.23697625239572306	none	Vha26	FALSE	FALSE	Embryos_TM
FBgn0250753	10294.313626202527	-0.3352259488882715	0.07135874470154735	-4697706231497070	2.63099e+10	7.59778e+10	down	kra	FALSE	FALSE	Embryos_TM
FBgn0037347	446.014006942918	-0.027047048520830043	0.17255924498984093	-0.15673054726900904	0.8754572113549121	0.9555415592051295	none	CG1427	FALSE	FALSE	Embryos_TM
FBgn0261004	1480.6763493899152	-0.028369595835843506	0.11752841952123431	-0.24138049851589652	0.8092602258913615	0.927900587601817	none	asl	FALSE	FALSE	Embryos_TM
FBgn0017550	4252.039793144677	-0.04799522346844426	0.1035188126400372	-0.4636349955756607	0.6429092771437339	0.8411562485789142	none	Rga	FALSE	FALSE	Embryos_TM
FBgn0267810	189.67819387629072	0.33311366964341305	0.19239441963267662	1738654707402090	0.08209551738617624	0.2800043539421368	none	asRNA:CR46135	FALSE	FALSE	Embryos_TM
FBgn0019637	1804.5957086988208	0.022474752362134833	0.1208639431425945	0.18594990510627205	0.8524840459993558	0.9459783721124234	none	Atu	FALSE	FALSE	Embryos_TM
FBgn0044823	760.1786740116958	0.010013060091349458	0.15603944696042985	0.06417311507950857	0.9488323843167676	0.9824936435283097	none	Spec2	FALSE	FALSE	Embryos_TM
FBgn0037351	2093.99909645729	0.03752021672449691	0.13653986257078915	0.2748041825832418	0.7834666845371044	0.9145345838748459	none	RpL13A	FALSE	FALSE	Embryos_TM
FBgn0051551	328.2291812111542	0.39529655274128933	0.18404385418049438	2.15386e+16	0.03125146021371541	0.15054630413571665	none	CG31551	FALSE	FALSE	Embryos_TM
FBgn0051549	41.07395831359407	0.14780775903268498	0.1599666627838003	0.9527398502484088	0.3407218970534789	0.6241305094410772	none	CG31549	FALSE	FALSE	Embryos_TM
FBgn0037354	1032.7895317146933	0.40049511285688616	0.141761521267569	2.82617e+16	0.004710831895281695	0.03765552631713055	up	CG12171	FALSE	FALSE	Embryos_TM
FBgn0051546	188.09992759183197	-0.04512165672425081	0.1967546815006276	-0.229115158386561	0.8187794121167649	0.9318670922610516	none	CG31546	FALSE	FALSE	Embryos_TM
FBgn0051548	266.7332371322428	0.17690514918311823	0.19098789416818046	0.9280735694601585	0.35336940867808697	0.6351360042607316	none	CG31548	FALSE	FALSE	Embryos_TM
FBgn0037356	1416.0845932338714	-0.007581255356764482	0.1283220141446383	-0.059079447870319955	0.9528888282673913	0.9842993645675903	none	CG12170	FALSE	FALSE	Embryos_TM
FBgn0027951	8601.528648769896	-0.17394678314813272	0.09019967751183343	-1.92842e+16	0.053802425331272836	0.21606307804558	none	MTA1-like	FALSE	FALSE	Embryos_TM
FBgn0262125	504.0936584513744	0.008519327716773094	0.17881336857381475	0.04764420771765034	0.9619997993499136	0.9868840948220431	none	Sec23	FALSE	FALSE	Embryos_TM
FBgn0037358	2881.3573806843488	0.2522110385472251	0.10635924572147323	2371408215462340	0.017720447352467715	0.1013248478604601	none	elm	FALSE	FALSE	Embryos_TM
FBgn0037359	1202.4966835939615	0.25454996796559287	0.12831685985949712	1.98396e+16	0.0472600623528343	0.19838422152584367	none	MED27	FALSE	FALSE	Embryos_TM
FBgn0037360	7179.854707109063	-0.001034148449211759	0.09477507136082888	-0.01091160777262841	0.9912939693863138	0.9966883940205827	none	CG2182	FALSE	FALSE	Embryos_TM
FBgn0264902	750.9235109855927	-0.10401019918098178	0.15960108426822592	-0.6515660685761706	0.5146811429965327	0.763908434977758	none	asRNA:CR44093	FALSE	FALSE	Embryos_TM
FBgn0046222	3543.554818534067	0.005072129825793241	0.11522580561635051	0.044018843392756656	0.9648893835696696	0.9878456572242799	none	Wdr33	FALSE	FALSE	Embryos_TM
FBgn0267809	274.12233554932055	-0.14276915768841641	0.18273684271836124	-0.7806402272440061	0.43501412507901227	0.7088736563257613	none	asRNA:CR46134	FALSE	FALSE	Embryos_TM
FBgn0010772	2043.9453552515222	-0.09821970291179682	0.1057737731513392	-0.9285724874649055	0.35311068552411273	0.6350715196212934	none	Xe7	FALSE	FALSE	Embryos_TM
FBgn0037363	29560.71512716615	-0.2112110777177231	0.10124500735230842	-2.08602e+16	0.03697636940670608	0.16836542606892896	none	Atg17	FALSE	FALSE	Embryos_TM
FBgn0037364	2022.9606381860706	-0.15234648736551715	0.11789162161834178	-1.29219e+16	0.1962915465402882	0.4627971788720319	none	Rab23	FALSE	FALSE	Embryos_TM
FBgn0261261	2884.546255898018	0.11533786993838878	0.10223951040460481	1.12813e+16	0.2592649983509432	0.5413342358415965	none	plx	FALSE	FALSE	Embryos_TM
FBgn0004878	826.1377433358114	-0.05806844697567869	0.15366011578808034	-0.3778681923292738	0.7055285124635363	0.8751383063906255	none	cas	FALSE	FALSE	Embryos_TM
FBgn0037368	1260.721525725427	0.05531261422568166	0.14551794492014516	0.3801430479564128	0.7038392324301006	0.8746240379116078	none	CG1239	FALSE	FALSE	Embryos_TM
FBgn0037369	139.98075500786064	-0.1210690390289597	0.1967000936927004	-0.6142574933809847	0.5390451865289458	0.7806425763825504	none	CG2100	FALSE	FALSE	Embryos_TM
FBgn0037370	1337.777978422936	0.08591582284400892	0.12433939827337814	0.6909943670706304	0.48956908095164875	0.7489403808146446	none	CG1236	FALSE	FALSE	Embryos_TM
FBgn0037371	2486.4669768747253	-0.20757066854736309	0.09795948953143462	-2.11889e+16	0.03409941317584073	0.15967325214854972	none	Sym	FALSE	FALSE	Embryos_TM
FBgn0027497	4238.794906179108	0.06599143853083694	0.08676342907248578	0.7605931846866861	0.4469000917395975	0.716659493116659	none	Madm	FALSE	FALSE	Embryos_TM
FBgn0037372	987.0427426487612	-0.11028600593825398	0.1436078980883691	-0.7678800628936546	0.44255844311524745	0.7137904597794469	none	CG2091	FALSE	FALSE	Embryos_TM
FBgn0266672	2083.6036128885794	-0.34476130672096067	0.11107812463132384	-3103454792664480	0.0019127545490011208	0.01891385901450972	down	Sec8	FALSE	FALSE	Embryos_TM
FBgn0027608	24.789109293114123	-0.133513012618167	0.15019718112879335	-0.8775235702088475	0.38020232225389317	0.6593282386712543	none	CG2082	FALSE	FALSE	Embryos_TM
FBgn0037374	1056.037699720318	0.0905999082896412	0.13686575475702942	0.6620231262025402	0.5079564006875248	0.7606769373156922	none	jagn	FALSE	FALSE	Embryos_TM
FBgn0037375	736.7626606741665	0.27290608060502486	0.1442485416908893	1.89229e+16	0.05845195020353245	0.22784331609948363	none	kat-60L1	FALSE	FALSE	Embryos_TM
FBgn0037376	909.5824078705639	0.14632966351432858	0.14226683966355255	1.02871e+16	0.3036174109773793	0.5873939678589658	none	Hat1	FALSE	FALSE	Embryos_TM
FBgn0028690	1542.0904627100267	-0.24740824068948866	0.1189836699601017	-2.07917e+16	0.037601734824993106	0.1700748180472372	none	Rpn5	FALSE	FALSE	Embryos_TM
FBgn0037377	396.6234627192557	-0.04959594568602166	0.18994738523159796	-0.26100210735054996	0.7940908821393419	0.9210282858606507	none	CG1218	FALSE	FALSE	Embryos_TM
FBgn0037378	765.5729802676836	-0.18268602616007254	0.15211126082090526	-1200679701364790	0.22987547103661135	0.5068153611129177	none	CG2046	FALSE	FALSE	Embryos_TM
FBgn0037379	613.5084566215818	0.18146534229431788	0.15617574866002887	1.16225e+16	0.24513531776112293	0.5256624393274267	none	CG10979	FALSE	FALSE	Embryos_TM
FBgn0263353	354.11937525269815	0.17376232802402172	0.1875452126004666	0.927840950228947	0.3534900786392192	0.6351619881408119	none	CG11000	FALSE	FALSE	Embryos_TM
FBgn0037382	396.0564684659899	-0.2114098725537626	0.17914689098237607	-1178939901878000	0.2384221074912267	0.5165736130509944	none	Hpr1	FALSE	FALSE	Embryos_TM
FBgn0037383	659.0180206979499	-0.19455014583425526	0.16203463914435062	-1.20015e+16	0.23007985262156186	0.5068553936646993	none	CG2023	FALSE	FALSE	Embryos_TM
FBgn0037384	858.2354245043393	-0.22232590045878042	0.16432755307191657	-1.3521e+16	0.17634251531214282	0.43429001976468495	none	dgrn	FALSE	FALSE	Embryos_TM
FBgn0029088	751.146450416186	-0.03318441822808835	0.1603128473152747	-0.20698163387938084	0.8360242019538252	0.938716531216099	none	disp	FALSE	FALSE	Embryos_TM
FBgn0028436	337.67294021787563	-0.06429140509950244	0.18250136253234264	-0.3521307556287842	0.7247402040198283	0.8856489618547391	none	ECSIT	FALSE	FALSE	Embryos_TM
FBgn0037391	367.0687415875287	0.04292415220207848	0.1816205769072343	0.23637548945079553	0.8131413139396111	0.9294351294341694	none	CG2017	FALSE	FALSE	Embryos_TM
FBgn0267808	252.53404136989437	-0.43169527345257	0.19016292882765273	-2262482925860150	0.023667582572464197	0.12508202498369791	none	asRNA:CR46133	FALSE	FALSE	Embryos_TM
FBgn0083949	133.80675333376257	-0.27944682150315664	0.19669280077896367	-1414183231723110	0.15730811005515868	0.40573157518991226	none	side-III	FALSE	FALSE	Embryos_TM
FBgn0003261	17901.147254868043	-0.14489717517158973	0.07804786078235748	-1.8565e+16	0.06338255141634924	0.23893553922084287	none	Rm62	FALSE	FALSE	Embryos_TM
FBgn0037395	12.37350562785483	0.0736963924005033	0.09213250121734076	0.8996940025546585	0.3682831159297281	0.6484713380441453	none	CG10280	FALSE	FALSE	Embryos_TM
FBgn0037397	18.334183109873177	0.11623828243240916	0.11648123960531163	1.09584e+16	0.2731492428473217	0.5539698088602065	none	CR1075	FALSE	FALSE	Embryos_TM
FBgn0026077	82.62966601760522	-0.2829918531553755	0.1916213315143666	-1.46509e+16	0.14289604346658155	0.38562009403732395	none	Gasp	FALSE	FALSE	Embryos_TM
FBgn0266234	11.620621431654598	-0.013305042105194596	0.08897779740875804	-0.14813444137096995	0.8822366690007921	0.9592635832351603	none	lncRNA:CR44929	FALSE	FALSE	Embryos_TM
FBgn0046878	16.647920680594908	-0.04177929948343111	0.10834870141704317	-0.3809828607154056	0.7032159663626684	0.8746035321564717	none	Obp83cd	FALSE	FALSE	Embryos_TM
FBgn0051559	30.508961138362373	-0.2302438939055001	0.14298378990860428	-1.60844e+16	0.1077377739865545	0.32845355507275786	none	CG31559	FALSE	FALSE	Embryos_TM
FBgn0037408	17.77857875051795	-0.001273276923218441	0.0969674977683907	-0.013107570850394136	0.9895419710525921	0.9959617186357188	none	NPFR	FALSE	FALSE	Embryos_TM
FBgn0037409	54.915269462487416	0.09633129668225189	0.172761507271999	0.5642545580858477	0.5725809025397417	0.8011423063809495	none	Osi24	FALSE	FALSE	Embryos_TM
FBgn0037410	66.15737933750981	0.07891612223434512	0.1809317294577672	0.43894687783345937	0.6607000284692426	0.8508525437774981	none	Osi2	FALSE	FALSE	Embryos_TM
FBgn0037414	16.169302773393767	-0.05589166270272685	0.09251907103029318	-0.5969998363600579	NA	NA	NA	Osi7	FALSE	FALSE	Embryos_TM
FBgn0037419	38.290759853605316	-0.009656907643462914	0.16452638572670092	-0.05861979617023685	0.9532549427317023	0.9842993645675903	none	Osi12	FALSE	FALSE	Embryos_TM
FBgn0037427	293.76651062492544	0.06971615264030544	0.18430006651936381	0.37848437977559696	0.7050707954149484	0.8747698860037086	none	Osi17	FALSE	FALSE	Embryos_TM
FBgn0037428	17.9124246014734	1.1337e+11	0.13462368964098023	8.43981e+10	0.9999326600830533	0.9999832151973013	none	Osi18	FALSE	FALSE	Embryos_TM
FBgn0037429	12.127016261186657	-0.06806703316180297	0.09967249895096117	-0.6742247180781735	0.5001684570505526	0.756134902046357	none	Osi19	FALSE	FALSE	Embryos_TM
FBgn0261789	431.95855255211416	-0.03469107057976758	0.1862132342153288	-0.18625641473380847	0.8522436853222273	0.9459642904351588	none	SmD2	FALSE	FALSE	Embryos_TM
FBgn0037435	24.099899686212606	0.0908403629180297	0.1154707738256199	0.8407249003425729	0.4005020676271093	0.6770164118287345	none	CG18048	FALSE	FALSE	Embryos_TM
FBgn0037436	58.35050235219806	0.14826325708900986	0.16542288649573478	0.9203230495952012	0.35740396744815495	0.6387158558122231	none	Hr83	FALSE	FALSE	Embryos_TM
FBgn0267698	3094.2109604421807	-0.19954241887336674	0.11355498239295786	-1.75712e+16	0.07889746126061727	0.27398936546868907	none	Pak	FALSE	FALSE	Embryos_TM
FBgn0261641	5879.763458401574	-0.09033198582705386	0.09779124098958047	-0.9237099027884732	0.3556373748361965	0.6372312745410121	none	CG42724	FALSE	FALSE	Embryos_TM
FBgn0037439	1619.9147162616423	-0.09799320781748846	0.12847961701329538	-0.7626741963983267	0.4456577230293774	0.7154620509451574	none	CG10286	FALSE	FALSE	Embryos_TM
FBgn0037440	582.3097373544659	-0.3782157221567375	0.1692854016625571	-2.23149e+16	0.02564851593944877	0.13233904883070083	none	CRAT	FALSE	FALSE	Embryos_TM
FBgn0260766	29.277824684748882	0.4463176017576172	0.16281863016022013	3174847523873110	0.0014991525427026184	0.015558888210108108	up	CG42564	FALSE	FALSE	Embryos_TM
FBgn0027514	2471.2030800602574	-0.08068394879189356	0.1014499472579509	-0.7953014248511763	0.4264381849254978	0.7004575315757233	none	CG1024	FALSE	FALSE	Embryos_TM
FBgn0010282	1061.137779800934	0.06499929569750464	0.12299788835323647	0.5284704129556298	0.597172877273189	0.8151410235401121	none	TfIIFalpha	FALSE	FALSE	Embryos_TM
FBgn0037442	3072.748328315494	-0.006273811609482927	0.10968003041078697	-0.05720091565554001	0.9543851487688311	0.9844979263451075	none	godzilla	FALSE	FALSE	Embryos_TM
FBgn0037443	12175.182425734269	-0.30835314160801586	0.07523423852931359	-4098508918896350	4.1582e+11	8.15682e+11	down	Dmtn	FALSE	FALSE	Embryos_TM
FBgn0264495	8620.936763440443	-0.44872866625125485	0.07900225213736989	-5679778322052380	1.34869e+08	6.75919e+08	down	gpp	FALSE	FALSE	Embryos_TM
FBgn0037445	1548.292247073831	-0.12426340352371253	0.13965875637026748	-0.8896620310465565	0.3736473874196487	0.6533728086793632	none	CG9727	FALSE	FALSE	Embryos_TM
FBgn0037446	1218.3183229332576	-0.5332232730212684	0.13396217690713633	-3.97874e+16	6.92811e+10	0.001253598736914049	down	Zif	FALSE	FALSE	Embryos_TM
FBgn0037447	37.15516811331417	0.17033492170115164	0.17105641521148618	1.01958e+16	0.3079272204467192	0.59065197504031	none	Neurochondrin	FALSE	FALSE	Embryos_TM
FBgn0011919	73.39088544337072	-0.3207463262869237	0.17796702898977515	-1.78463e+16	0.07432188238217469	0.26444074360347813	none	tRNA:Met-CAT-1-5	FALSE	FALSE	Embryos_TM
FBgn0053202	11.465074877934253	-0.018272268512763375	0.0920316679565151	-0.19642128507610615	0.8442804376654061	0.9432202283081864	none	dpr11	FALSE	FALSE	Embryos_TM
FBgn0010355	3868.4773892160492	-0.07302716041098851	0.09387693048849287	-0.7778953650166751	0.43663070095951434	0.709502372849714	none	Taf1	FALSE	FALSE	Embryos_TM
FBgn0026566	1442.5015352637583	0.009442991560303832	0.11877520240440341	0.07950337273735149	0.9366322490503738	0.9785664228260974	none	CG1307	FALSE	FALSE	Embryos_TM
FBgn0262801	1842.1451224688653	-0.07296334131157699	0.10691050314928387	-0.682467073546013	0.49494365609310953	0.7526473058545329	none	twr	FALSE	FALSE	Embryos_TM
FBgn0024912	66.64009562330368	0.29060215744802487	0.18246068248793212	1.64237e+16	0.10051237920521529	0.31607798101575446	none	agt	FALSE	FALSE	Embryos_TM
FBgn0002522	792.8144394276347	0.07285667294040811	0.1576393961876298	0.46224413826866884	0.6439062541096859	0.8412585369605365	none	lab	FALSE	FALSE	Embryos_TM
FBgn0063127	72.16979294277567	0.02636381045969743	0.18305673963146094	0.14424787982770199	0.8853047336285699	0.9597646966418475	none	lncRNA:CR33938	FALSE	FALSE	Embryos_TM
FBgn0051481	110.79651219819301	0.021378044288372727	0.18798317729168532	0.11386846343171737	0.9093420654624307	0.9693620249943109	none	pb	FALSE	FALSE	Embryos_TM
FBgn0004054	542.5684598715579	-0.020326198692870275	0.1963241490980797	-0.10348544433901237	0.9175777012028996	0.9721585985238129	none	zen2	FALSE	FALSE	Embryos_TM
FBgn0085326	15.792568562251173	0.12960527824225124	0.09461234683384016	1.89337e+16	0.05830911375058991	0.22758355700953758	none	CG34297	FALSE	FALSE	Embryos_TM
FBgn0004053	6462.509997946179	0.11694764027832336	0.19555120450548194	0.59936971758129	0.5489263661249788	0.7869583023443039	none	zen	FALSE	FALSE	Embryos_TM
FBgn0000166	55.58493129538409	-0.07306137737462293	0.16639036083627956	-0.4361788036736134	0.6627070054467795	0.8518171391144143	none	bcd	FALSE	FALSE	Embryos_TM
FBgn0267153	215.45169259303827	-0.0689528675646231	0.19648324970350095	-0.35050107767852756	0.7259626815139413	0.8860454140941374	none	lncRNA:CR45593	FALSE	FALSE	Embryos_TM
FBgn0000071	9509.030373382084	0.06985130182474912	0.08521351964161099	0.8197254611117689	0.4123726319175021	0.6876572964822566	none	Ama	FALSE	FALSE	Embryos_TM
FBgn0266235	2964.2180980659323	-0.14601255709965374	0.11357825247774674	-1.2855e+16	0.19861774398035173	0.46512182807358343	none	lncRNA:CR44930	FALSE	FALSE	Embryos_TM
FBgn0261638	1408.274521473067	0.4934777074088794	0.1469276554609878	3.36088e+16	7.76938e+11	0.009154245408923801	up	lncRNA:CR42721	FALSE	FALSE	Embryos_TM
FBgn0263383	60.84025738007827	0.45438389834070736	0.18648896640922422	254964067079321	0.010783399799441633	0.0709787627669414	none	lncRNA:CR43435	FALSE	FALSE	Embryos_TM
FBgn0000439	2793.740132810341	-0.6749097766911327	0.12838163017137202	-5.25456e+16	1.48379e+09	6.09585e+09	down	Dfd	FALSE	FALSE	Embryos_TM
FBgn0261503	34952.796187573615	-0.33416293608278985	0.08357588140350286	-39981739960391	6.3833e+10	0.0011692796189422753	down	lncRNA:CR42651	FALSE	FALSE	Embryos_TM
FBgn0267575	12.368645410092146	0.04733946501108713	0.10892770035798872	0.44832324950886326	0.6539199237749218	0.847248942397412	none	lncRNA:CR45915	FALSE	FALSE	Embryos_TM
FBgn0051485	487.4122155358384	-0.30975393947827107	0.17896187004111072	-1.72823e+16	0.08394686571741966	0.2837160251916396	none	tRNA:Lys-CTT-2-1Psi	FALSE	FALSE	Embryos_TM
FBgn0026162	982.3613940241331	0.9457181304532497	0.17254663202456436	5.50595e+16	3.6718e+07	1.70106e+10	up	tRNA:Lys-TTT-2-1	FALSE	FALSE	Embryos_TM
FBgn0261504	44.01312682248687	-0.23230357627441534	0.168096094540461	-1366689414491910	0.17172267721613216	0.42810734757316937	none	7SLRNA:CR42652	FALSE	FALSE	Embryos_TM
FBgn0000003	43.46267457186548	-0.22735277551623798	0.17140759520967594	-1311554600763390	0.18967045958774736	0.4534348470645159	none	7SLRNA:CR32864	FALSE	FALSE	Embryos_TM
FBgn0003339	1037.7780312845643	-0.44649142414670917	0.14312507799538868	-3.11805e+16	0.001820516702264036	0.01820015182511346	down	Scr	FALSE	FALSE	Embryos_TM
FBgn0267560	79.07900747947858	-0.011521746929202081	0.17897593394447303	-0.06430782885725327	0.9487251198335512	0.9824760182277059	none	lncRNA:CR45900	FALSE	FALSE	Embryos_TM
FBgn0001077	22075.875124821847	-0.2260671143668117	0.10041031737564951	-225131046551057	0.024365880416353694	0.12778228405046382	none	ftz	FALSE	FALSE	Embryos_TM
FBgn0266236	6367.376444183947	-0.2589378214024437	0.10611805866380364	-2439908802042880	0.014690970132288086	0.08846271672025463	none	lncRNA:CR44931	FALSE	FALSE	Embryos_TM
FBgn0267119	823.1699686961573	0.12467489133961188	0.16246138224469436	0.7676585997190578	0.4426900382560861	0.7137904597794469	none	lncRNA:CR45559	FALSE	FALSE	Embryos_TM
FBgn0266237	84.60562514265996	-0.26898590088988356	0.16224497549108172	-1.64392e+16	0.10019346854578877	0.3154442718502031	none	lncRNA:CR44932	FALSE	FALSE	Embryos_TM
FBgn0260642	21059.828900796525	-0.6059557899395034	0.12167048388434538	-4978529704708080	6.40691e+08	2.20734e+11	down	Antp	FALSE	FALSE	Embryos_TM
FBgn0267559	421.93030620373474	0.12120785300919874	0.1824529160975015	0.6648289021164946	0.5061599344310548	0.7596655441030702	none	lncRNA:CR45899	FALSE	FALSE	Embryos_TM
FBgn0266238	417.00940551787306	-0.8336372875750969	0.1743661729449661	-4767194086649810	1.86809e+10	5.66516e+10	down	lncRNA:CR44933	FALSE	FALSE	Embryos_TM
FBgn0024289	33.8093533423698	-0.04067664413593136	0.14224825504598054	-0.2838580976794403	0.7765191293443847	0.9104969048112349	none	Sodh-1	FALSE	FALSE	Embryos_TM
FBgn0026563	18.78412308715623	-0.044061433098944273	0.097724815802549575	-0.4446996453001053	0.6565368256857024	0.8490018334661404	none	CG1979	FALSE	FALSE	Embryos_TM
FBgn0037465	93.25395605684933	-0.1829964556197798	0.19476299269856698	-0.9351122342376762	0.34973046224934146	0.6324772371722701	none	CG1105	FALSE	FALSE	Embryos_TM
FBgn0037466	1923.1677425142177	0.09059875885528212	0.11499440777491234	0.7878777650299942	0.43076820820998796	0.7046798295837116	none	CG1965	FALSE	FALSE	Embryos_TM
FBgn0037467	2339.490968376232	0.12798877078625506	0.10365027305972217	1.23483e+16	0.21689380155479654	0.4900026597898049	none	Ufl1	FALSE	FALSE	Embryos_TM
FBgn0267568	60.0382619978319	0.3431694992823999	0.17613213872481362	2058385700990760	0.03955312325049627	0.17585082296242807	none	asRNA:CR45908	FALSE	FALSE	Embryos_TM
FBgn0037468	2064.8346287884647	0.13488309710452234	0.10862093257244637	1241808266382190	0.21430731206104794	0.48685931779261565	none	CG1943	FALSE	FALSE	Embryos_TM
FBgn0010774	4720.851359403832	-0.13209195437472054	0.09876137224230859	-1.33746e+16	0.18107279063338858	0.44141053999679836	none	Ref1	FALSE	FALSE	Embryos_TM
FBgn0037469	662.9812768614889	-0.12033625132942179	0.16199786604800887	-0.7425865535174265	0.4577320318982963	0.725882533102879	none	Dpck	FALSE	FALSE	Embryos_TM
FBgn0037470	487.65400218593646	0.47577186924734854	0.16258011227860558	2.92913e+16	0.0033990881916905135	0.029507259138458093	up	Tailor	FALSE	FALSE	Embryos_TM
FBgn0267567	27.315725557359137	0.016147252009741424	0.14420844864011348	0.11240464201419646	0.9105025748604687	0.970020699922294	none	asRNA:CR45907	FALSE	FALSE	Embryos_TM
FBgn0003884	19888.25777174747	-0.05123125920685682	0.10292421591904752	-0.4977500557215998	0.6186602223048261	0.8273550839532122	none	alphaTub84B	FALSE	FALSE	Embryos_TM
FBgn0263768	965.8906958382242	0.34088653994428153	0.184676227257663	1.85112e+16	0.06415273381798645	0.24100442135142114	none	lncRNA:CR43685	FALSE	FALSE	Embryos_TM
FBgn0040670	168.2686368643027	0.46031567581787325	0.1967256003561244	2375019024817330	0.017548045699769282	0.10065625581316552	none	e(y)2b	FALSE	FALSE	Embryos_TM
FBgn0261238	20135.61612971428	-0.031538989227624215	0.12971775354748144	-0.24312874647785607	0.8079056627489004	0.9273240854346102	none	Alh	FALSE	FALSE	Embryos_TM
FBgn0267566	58.15508827292466	0.20638910463872728	0.16580983280171727	1.29648e+16	0.19480873428501086	0.4606210577589234	none	lncRNA:CR45906	FALSE	FALSE	Embryos_TM
FBgn0037472	843.303020385702	-0.1683471726041678	0.15265640624365778	-1.10246e+16	0.2702637525366211	0.5512104671911191	none	CG10098	FALSE	FALSE	Embryos_TM
FBgn0037473	484.7416950345973	-0.37759735639043607	0.18610053752966818	-2.02398e+16	0.042972609819299276	0.18616904222153252	none	CG10068	FALSE	FALSE	Embryos_TM
FBgn0262149	106.28649024653711	0.2023339588998457	0.19153817180631022	106858212497572	0.28525800659053163	0.5681675663650051	none	lncRNA:CR42875	FALSE	FALSE	Embryos_TM
FBgn0051248	100.80544323010257	0.3607972619765813	0.1961570189809264	1.86385e+16	0.06234244198754013	0.23705623301730044	none	CG31248	FALSE	FALSE	Embryos_TM
FBgn0051491	180.87251177893134	-0.36581271896051565	0.19088207381236094	-1.89828e+16	0.05765978482599482	0.22596907033859093	none	tRNA:Gly-TCC-1-2	FALSE	FALSE	Embryos_TM
FBgn0037475	81.82650854656788	0.025597237408327665	0.18634284951263355	0.13753481792650066	0.8906080735016875	0.9622915935106064	none	Fer1	FALSE	FALSE	Embryos_TM
FBgn0037478	2039.9227571538804	-0.14337823500019037	0.11056326636981169	-1296747929607770	0.19471793207682556	0.4606210577589234	none	CG2656	FALSE	FALSE	Embryos_TM
FBgn0250732	1857.471563159718	-0.008769814164975194	0.12399725357928439	-0.07072511896994264	0.9436165288459184	0.9807306109351326	none	gfzf	FALSE	FALSE	Embryos_TM
FBgn0011020	1698.7187643152024	-0.07297771695944366	0.109297892466476	-0.6676884855700222	0.5043324614956093	0.7583961534498413	none	Sas-4	FALSE	FALSE	Embryos_TM
FBgn0037481	846.9986427850158	0.20605553731431053	0.1346301334945444	1.53069e+16	0.12584663677713798	0.3593213570922374	none	MAGE	FALSE	FALSE	Embryos_TM
FBgn0267569	145.48638036826603	-0.05416003680291846	0.19499710300013368	-0.27726590609156404	0.7815759366485892	0.9137886023186771	none	asRNA:CR45909	FALSE	FALSE	Embryos_TM
FBgn0002306	3521.3186022360783	-0.2559762672715204	0.1070989894698699	-2.38994e+16	0.016851148826608774	0.09824129532592382	none	sas	FALSE	FALSE	Embryos_TM
FBgn0037482	1601.2153835275717	-0.1506606048897044	0.12608494202400358	-1.19482e+16	0.23215680528081603	0.5097803830359509	none	CG10055	FALSE	FALSE	Embryos_TM
FBgn0086372	1513.3112905263574	0.10628286143034045	0.1431830876906488	0.7423883798162486	0.45785205794226785	0.725882533102879	none	lap	FALSE	FALSE	Embryos_TM
FBgn0037483	26.86490640471786	0.012297738609800896	0.12350507560308462	0.09997510492399667	0.92036408979822	0.9727337000076587	none	CG14609	FALSE	FALSE	Embryos_TM
FBgn0037487	29.179837785174158	-0.10643715006827312	0.12340312346874391	-0.8519910085461503	0.3942190825491078	0.6727058231523725	none	thw	FALSE	FALSE	Embryos_TM
FBgn0037489	1337.0802647685052	-0.08181873451901751	0.12516759798517568	-0.6536520701620786	0.5133359891892196	0.7631397894636358	none	CG1234	FALSE	FALSE	Embryos_TM
FBgn0037490	722.5202469925098	-0.05454734242507969	0.1579686521644972	-0.34526072859717494	0.7298983674955817	0.8873705781043436	none	CG10053	FALSE	FALSE	Embryos_TM
FBgn0037491	779.4077522068068	-0.13085827405230735	0.15064088307851844	-0.8685056165999787	0.38511759889445907	0.6640442349008514	none	CG1227	FALSE	FALSE	Embryos_TM
FBgn0037492	444.64371650430047	0.14193064049034002	0.18057783785980647	0.7865454368332342	0.43154801078728794	0.7052331422157316	none	CG10050	FALSE	FALSE	Embryos_TM
FBgn0001112	162.0817128768774	0.23217058308280017	0.19675049152636645	1.18731e+16	0.23510658980387578	0.5125361319973559	none	Gld	FALSE	FALSE	Embryos_TM
FBgn0028400	104.35355688496367	-0.07407611963635549	0.05975958222076168	-1.84634e+16	0.0648427934072636	0.24242564966513694	none	Syt4	FALSE	FALSE	Embryos_TM
FBgn0267337	38.06545872338093	-0.11683783064673046	0.17089852079348983	-0.6775772705839962	0.49803976162958796	0.7549650354861214	none	rn	FALSE	FALSE	Embryos_TM
FBgn0262982	47.18478754747186	-0.4629825591910588	0.14098358802797106	-3807662496188640	1.40287e+12	0.002249336865595909	down	CG43290	FALSE	FALSE	Embryos_TM
FBgn0011999	27.207285415429222	-0.3351251753260392	0.15092015252176913	-2.24752e+16	0.0246067173957771	0.12873298043624473	none	tRNA:Val-CAC-2-1	FALSE	FALSE	Embryos_TM
FBgn0011998	44.195717800100006	-0.44800611024445774	0.15143483512103703	-3.11701e+16	0.001826928694929791	0.01824749789146847	down	tRNA:Val-CAC-2-2	FALSE	FALSE	Embryos_TM
FBgn0012000	356.88163385119066	-0.8833136767990113	0.18725862750881136	-4693872977634710	2.68081e+09	7.70077e+10	down	tRNA:Val-CAC-2-3	FALSE	FALSE	Embryos_TM
FBgn0037504	3327.6508945787064	0.2260192690837017	0.09815102512537689	2302815172748650	0.021289244474928515	0.11617844842032418	none	CG1142	FALSE	FALSE	Embryos_TM
FBgn0065099	8409.081536126185	-0.6109841867282136	0.17656903323267445	-3.45124e+16	5.5801e+11	0.007072242673982474	down	snRNA:7SK	FALSE	FALSE	Embryos_TM
FBgn0012001	88.1464582257363	-0.4071133099232106	0.18340046046677988	-2200898968536120	0.02774317697932368	0.13970396289264425	none	tRNA:Val-CAC-2-4	FALSE	FALSE	Embryos_TM
FBgn0015577	26.26254692300045	0.16023583457541293	0.11304639722610572	1727141335666050	0.08414228352216366	0.28404869479249484	none	alpha-Est9	FALSE	FALSE	Embryos_TM
FBgn0017456	15.793940068561444	-6.24581e+11	0.10304568381994597	-0.006054501671930636	0.9951692361061738	0.9986549427125001	none	Ubc84D	FALSE	FALSE	Embryos_TM
FBgn0015575	192.98614734690284	0.4172450525351305	0.19364392948768316	2209578014055060	0.02713446256943297	0.13778586473573542	none	alpha-Est7	FALSE	FALSE	Embryos_TM
FBgn0015574	373.54744567735924	0.2759149358069465	0.19362468199251964	1.43101e+16	0.15242678550206756	0.3993911946476557	none	alpha-Est6	FALSE	FALSE	Embryos_TM
FBgn0015831	288.56318921415055	0.23670045170264717	0.19512641326420435	1.21817e+16	0.223160736245568	0.49816504726378896	none	Rtnl2	FALSE	FALSE	Embryos_TM
FBgn0003885	4428.868643271377	0.3235790751150764	0.1332046024874307	2429898484359190	0.015103052379524487	0.09026903618459503	none	alphaTub84D	FALSE	FALSE	Embryos_TM
FBgn0261393	164.56452357455652	0.23237361786517302	0.1964928459506978	1.19132e+16	0.23352696238735185	0.5114936086371451	none	alpha-Est5	FALSE	FALSE	Embryos_TM
FBgn0267803	680.4197350233455	1.53789e+16	0.18056846090480558	862008526958254	0.00669043	14.5677	up	asRNA:CR46128	FALSE	FALSE	Embryos_TM
FBgn0015571	11.948869383975326	0.031019134561237522	0.08016888340809225	0.4066486012639141	0.6842660959659789	0.8651265807434226	none	alpha-Est3	FALSE	FALSE	Embryos_TM
FBgn0015570	405.3501309148391	1.43961e+16	0.18998841107562867	7.74306e+16	0.0970493	1427.8	up	alpha-Est2	FALSE	FALSE	Embryos_TM
FBgn0267804	65.96985037921716	-0.09251856001272789	0.1663045467312879	-0.5516303694340818	0.5812016249336088	0.8063907989159688	none	asRNA:CR46129	FALSE	FALSE	Embryos_TM
FBgn0015568	402.75711879138083	-0.04872831614090512	0.18975879141761448	-0.2566684542411758	0.7974347257484167	0.9222773030449996	none	alpha-Est1	FALSE	FALSE	Embryos_TM
FBgn0083963	311.180456552479	0.037622617536836066	0.1959217707643921	0.19216633103501815	0.8476119183005877	0.9447124236833024	none	Nlg3	FALSE	FALSE	Embryos_TM
FBgn0051146	109.51448112259926	0.42883516037778613	0.195237486774247	2.24169e+16	0.024981491064442567	0.12982028315922972	none	Nlg1	FALSE	FALSE	Embryos_TM
FBgn0037513	505.78663549581904	-0.6592828752741146	0.1849415220985111	-3.55175e+16	3.82671e+11	0.005201178105331992	down	pyd3	FALSE	FALSE	Embryos_TM
FBgn0037515	10.636828091372799	0.06142541080085025	0.07117510707352055	1.11463e+16	0.26500859957279665	0.5468291446537631	none	Sp7	FALSE	FALSE	Embryos_TM
FBgn0037521	32.032184637575334	0.24549217055845407	0.16688869655263655	1541024772435980	0.12331075698834792	0.35543664583853424	none	CG2993	FALSE	FALSE	Embryos_TM
FBgn0051472	261.27239806908096	-0.7027851634960166	0.18064816024539662	-3.87833e+16	1.05175e+12	0.0017510011024758159	down	sgll	FALSE	FALSE	Embryos_TM
FBgn0051473	107.77662633507511	-0.39324235806454066	0.19226976433357576	-2.02736e+16	0.042625101396969754	0.18525328499353683	none	CG31473	FALSE	FALSE	Embryos_TM
FBgn0085413	294.11656700103543	-1.14297e+16	0.19604928051555032	-5841152928351550	5.18408e+06	2.86869e+08	down	CG34384	FALSE	FALSE	Embryos_TM
FBgn0037525	153.0782281408732	0.4131292211302756	0.19672664160346023	2.12727e+16	0.03339791945644522	0.15760864721383577	none	CG17816	FALSE	FALSE	Embryos_TM
FBgn0037526	1161.5492402518628	-0.3320045269942852	0.1417553098539984	-2341305881694320	0.019216416038490475	0.10778419444154858	none	ArgRS-m	FALSE	FALSE	Embryos_TM
FBgn0037529	1528.3935606867287	-0.5439832631140886	0.11829820038786806	-459733593874616	4.27927e+09	1.17056e+12	down	mRpS9	FALSE	FALSE	Embryos_TM
FBgn0260005	820.616796658903	-0.13760260735092691	0.15812028677880668	-0.8700102089150267	0.3842948251738158	0.6634661848505127	none	wtrw	FALSE	FALSE	Embryos_TM
FBgn0037530	587.9439851522184	-0.10848394645862501	0.15420089586038266	-0.7034237391762069	0.4817917166872943	0.7435886707311906	none	EMC1	FALSE	FALSE	Embryos_TM
FBgn0024909	1319.6808771485787	-0.027259569855939747	0.12868216987173636	-0.21183411423672677	0.8322364531156683	0.9371222206674054	none	Taf7	FALSE	FALSE	Embryos_TM
FBgn0004901	606.337020506315	0.23431030235969968	0.15874797540932656	1.47663e+16	0.1397754253716277	0.3810214051856309	none	Prat	FALSE	FALSE	Embryos_TM
FBgn0014930	1013.9272773483511	0.15363560115224206	0.1399874139057166	1.09765e+16	0.2723583692389684	0.5532025309523598	none	CG2846	FALSE	FALSE	Embryos_TM
FBgn0014931	148.1950817522436	0.3644040524233494	0.19666566372452696	1.87411e+16	0.060915882132028636	0.23368259646631281	none	CG2678	FALSE	FALSE	Embryos_TM
FBgn0037531	964.2197079309769	0.049703985208870365	0.14899077888675435	0.3336309338166532	0.7386580726456714	0.8917249387404381	none	CG10445	FALSE	FALSE	Embryos_TM
FBgn0002542	1898.6219509183923	-0.23782523003194242	0.11301759241991356	-2104189963926910	0.035361879641334845	0.16375338842659648	none	lds	FALSE	FALSE	Embryos_TM
FBgn0000504	109.92636512030352	-0.08195073415861111	0.19271599446711637	-0.4238364794936508	0.6716850718257501	0.8577871409931896	none	dsx	FALSE	FALSE	Embryos_TM
FBgn0037533	3698.9793375354843	0.05207395741390975	0.10483605251761467	0.4967227356117946	0.6193845873367696	0.8282043726769112	none	CD98hc	FALSE	FALSE	Embryos_TM
FBgn0037534	97.97523111938395	0.19077252478461354	0.1930124912044426	0.9979380470517116	0.3183094011346496	0.6024746957845846	none	CG2781	FALSE	FALSE	Embryos_TM
FBgn0267818	16.472322417435876	-0.034651657813580004	0.13371873371341675	-0.2573120160288196	0.7969379172278945	0.9222218436288359	none	lncRNA:CR46143	FALSE	FALSE	Embryos_TM
FBgn0267817	56.03497821173743	0.1367502004324478	0.16237968767005115	0.8639720285444399	0.38760325655316424	0.6668515572209701	none	lncRNA:CR46142	FALSE	FALSE	Embryos_TM
FBgn0037535	289.6416125472309	0.46980382068594795	0.18197288666272815	2.58903e+16	0.00962465902557406	0.06494517537631217	none	PIG-H	FALSE	FALSE	Embryos_TM
FBgn0266598	538.3571566167354	0.08197736607744498	0.16677623301840055	0.4916667521725997	0.6229549458023713	0.830022089701434	none	Kmn2	FALSE	FALSE	Embryos_TM
FBgn0037536	917.7282092270624	-0.09511196397740619	0.14768955877804243	-0.6439196213787672	0.5196275574340075	0.7679089477106067	none	CG2698	FALSE	FALSE	Embryos_TM
FBgn0037537	356.8414982885153	0.18694939494328866	0.18218564402804308	1.02728e+16	0.3042896090671019	0.5879010938443735	none	CG2767	FALSE	FALSE	Embryos_TM
FBgn0037538	832.238800224348	-0.3555159318126455	0.1366700962216207	-2.60061e+16	0.009305856804731434	0.06353632635483102	none	CG3223	FALSE	FALSE	Embryos_TM
FBgn0037539	752.8856011995047	-0.20973806632650552	0.1435512186099945	-1.46074e+16	0.14408657622007232	0.38673540101915144	none	CG10435	FALSE	FALSE	Embryos_TM
FBgn0037540	1342.5818626565788	-0.2500284837036805	0.12425615343960067	-2.01195e+16	0.044225604822713455	0.18971007080570582	none	Pbp95	FALSE	FALSE	Embryos_TM
FBgn0037541	1289.157590316817	-0.5592727771844702	0.13067535337082267	-4278232595452970	1.88383e+10	4.08551e+11	down	CG2747	FALSE	FALSE	Embryos_TM
FBgn0037543	647.6246811234705	-0.4500870489236355	0.1644372555114789	-2734038911753540	0.006256265049310922	0.04690906170237466	down	CG10903	FALSE	FALSE	Embryos_TM
FBgn0037544	383.9741567931537	-0.4615199941828115	0.18161191843757402	-2.53527e+16	0.01123613046994368	0.07279091587735435	none	CG11035	FALSE	FALSE	Embryos_TM
FBgn0010812	603.067998158686	-0.6154918797786197	0.15807344045237023	-3.88901e+16	1.00653e+12	0.0017048454086896116	down	unc-45	FALSE	FALSE	Embryos_TM
FBgn0266241	17.51474449294497	-0.1383096425482988	0.0906128146564503	-1.70137e+16	0.08887275938522862	0.29417991226116874	none	lncRNA:CR44936	FALSE	FALSE	Embryos_TM
FBgn0262362	12.02720620908117	0.1375139205784701	0.10262970778952432	1.68184e+16	0.09259971656369421	0.3014576669400111	none	CG43060	FALSE	FALSE	Embryos_TM
FBgn0037546	168.98535147663253	0.2026835352093451	0.19520609818844378	1.04169e+16	0.2975538154854513	0.5809416665399574	none	mAChR-B	FALSE	FALSE	Embryos_TM
FBgn0037547	11.697951800649752	-0.05482215789380283	0.08909008952778572	-0.6082465570498496	0.5430239604712805	0.7830476015657104	none	CG7910	FALSE	FALSE	Embryos_TM
FBgn0265418	20.34817446683121	-0.03515158608329019	0.08732864971836701	-0.39707093418020667	0.6913151529650002	0.8697286698690105	none	lncRNA:CR44330	FALSE	FALSE	Embryos_TM
FBgn0037548	805.4518835994082	-0.8082859187494594	0.15690053046038435	-5143609675304370	2.69509e+09	1.05545e+11	down	CG7900	FALSE	FALSE	Embryos_TM
FBgn0243512	3761.685173861852	-0.13829950053926823	0.10150950034440738	-1362395072774900	0.17307323788804746	0.4301936851340577	none	puc	FALSE	FALSE	Embryos_TM
FBgn0265419	51.021261739373884	0.14789643475639566	0.16636386887017451	0.9104873246338238	0.36256556341425744	0.6433099005087917	none	lncRNA:CR44331	FALSE	FALSE	Embryos_TM
FBgn0037549	394.1821066976074	0.17740033751011108	0.18027720860893884	0.984999767643016	0.32462418509756774	0.6075810365030787	none	CG7878	FALSE	FALSE	Embryos_TM
FBgn0037550	855.9924735668825	-0.1528633232326347	0.16821788977397126	-0.9082459850388982	0.3637482734849419	0.643923163159441	none	CG9667	FALSE	FALSE	Embryos_TM
FBgn0037551	1658.5940810284173	0.0587110175013154	0.11500404020926995	0.5105228768807759	0.6096851916003492	0.8217148348472962	none	Gie	FALSE	FALSE	Embryos_TM
FBgn0051583	445.8315260132711	-0.5986573614874396	0.1775817570159167	-3.36275e+16	7.71696e+11	0.00911220764069193	down	tRNA:Asn-GTT-1-10	FALSE	FALSE	Embryos_TM
FBgn0011963	132.0726946356845	-0.5262237886369943	0.19215539562939737	-2714786963202640	0.006631841653968427	0.04891657187449475	down	tRNA:Arg-ACG-1-6	FALSE	FALSE	Embryos_TM
FBgn0011962	82.10706595466962	-0.2070737992250608	0.19068891358138282	-1.07873e+16	0.2807064305160478	0.5620840369741057	none	tRNA:Arg-ACG-1-7	FALSE	FALSE	Embryos_TM
FBgn0011961	246.72721243048062	-1.8536e+16	0.1902532414889258	-9671362212874460	3.99031e-06	0.00105957	down	tRNA:Arg-ACG-1-8	FALSE	FALSE	Embryos_TM
FBgn0011960	156.86855472296105	-0.2832932959861358	0.11432740657570631	-3100687239231850	0.0019307210339822958	0.019039637587830848	down	tRNA:Arg-ACG-1-9	FALSE	FALSE	Embryos_TM
FBgn0011959	1147.1824150233163	-0.39435511056808703	0.17634903390481294	-2.22098e+16	0.026352368392434437	0.13501093397102762	none	tRNA:Arg-ACG-1-10	FALSE	FALSE	Embryos_TM
FBgn0001138	7542.363815719429	-0.2699511880802272	0.19032339094437337	-1.41476e+16	0.15713992383613176	0.4056870644543435	none	grn	FALSE	FALSE	Embryos_TM
FBgn0262994	157.27817671911785	-0.0955184376193935	0.1967112724098246	-0.48472219895153235	0.6278734174275638	0.8322723633930835	none	lncRNA:CR43302	FALSE	FALSE	Embryos_TM
FBgn0261290	38.89093470595042	0.06541111442647908	0.15561030328185482	0.4258675316475107	0.6702043749271887	0.8570020002152106	none	CheA84a	FALSE	FALSE	Embryos_TM
FBgn0037552	1002.0399528022032	-0.19428949534581458	0.14752715022468174	-1.31665e+16	0.1879558478617993	0.4515170599451476	none	CG7800	FALSE	FALSE	Embryos_TM
FBgn0037553	601.6954855333	-0.1605646031284241	0.15867863407857694	-1.01158e+16	0.3117388528835463	0.5945522125991308	none	CG18249	FALSE	FALSE	Embryos_TM
FBgn0267109	18.917158855217334	-0.02371193043053543	0.09731162041459582	-0.24105614242881002	0.8095116038079775	0.9279933484950458	none	asRNA:CR45549	FALSE	FALSE	Embryos_TM
FBgn0037554	2847.4004912804503	0.05545816067229676	0.09707565144121481	0.5712916315453991	0.5678019734216324	0.7981661910118198	none	DNApol-iota	FALSE	FALSE	Embryos_TM
FBgn0037555	3916.314206873121	-0.06461020055896151	0.11385375271983796	-0.56746658469124	0.5703972229455377	0.7994678047707099	none	Ada2b	FALSE	FALSE	Embryos_TM
FBgn0037556	1444.9125331117425	-0.16805167203357058	0.13564044444247528	-1.23878e+16	0.2154274242846733	0.4882094854677848	none	CG9636	FALSE	FALSE	Embryos_TM
FBgn0040528	179.9913671083676	0.42844427098934323	0.19553284955941477	2.20977e+16	0.02712080154969469	0.13778075896944755	none	CG15864	FALSE	FALSE	Embryos_TM
FBgn0260386	417.15057226281857	0.16068666266738538	0.16680745791435495	0.9637488679903151	0.33517184758922136	0.6189581232990109	none	mtg	FALSE	FALSE	Embryos_TM
FBgn0037560	1034.7427344951448	0.28519919009466393	0.16832899117441766	1.69605e+16	0.08987556846443234	0.2963280780957828	none	CR18228	FALSE	FALSE	Embryos_TM
FBgn0010173	1966.806414520388	0.2414626411109258	0.11307927261327218	2.13545e+16	0.03272458031246555	0.15537396679538268	none	RpA-70	FALSE	FALSE	Embryos_TM
FBgn0014861	3788.293468005332	0.020611157718853582	0.10923400646057431	0.18868929708597304	0.8503363405922132	0.9455600949164096	none	Mcm2	FALSE	FALSE	Embryos_TM
FBgn0037561	1026.7700623224453	-0.05639255812301613	0.13687708114362673	-0.41197679400775666	0.6803564323888494	0.8628338425227325	none	CG9630	FALSE	FALSE	Embryos_TM
FBgn0010433	1295.9499851642113	0.12198880412635328	0.14860353008011334	0.82104637321434	0.4116198542960097	0.687458126612834	none	ato	FALSE	FALSE	Embryos_TM
FBgn0037565	405.8773026272142	0.4068849119342699	0.16477676213819956	2471344780414160	0.013460597197502533	0.08354014201000912	none	CG9626	FALSE	FALSE	Embryos_TM
FBgn0037566	591.4730830598846	0.16404210017796353	0.17738232519878347	0.9255753673960168	0.35466669950654284	0.6362939361294798	none	mRpL1	FALSE	FALSE	Embryos_TM
FBgn0265351	680.0384990558618	0.02951635200199338	0.1590041619677873	0.185642196264306	0.852725360864443	0.9461175906478759	none	nac	FALSE	FALSE	Embryos_TM
FBgn0265101	1644.3842721323983	-5.12294e+11	0.1211501878177457	-0.004228581821512034	0.9966260899052874	0.9989942714463473	none	Sgt1	FALSE	FALSE	Embryos_TM
FBgn0037569	1526.0109370780965	0.16604000128366336	0.11704142254916063	1.41869e+16	0.15599024944617046	0.40396428299725445	none	tex	FALSE	FALSE	Embryos_TM
FBgn0037570	60.987783955049174	0.19453038952039717	0.1759101769429666	1.13388e+16	0.2568434840731945	0.5381553139154867	none	CG11693	FALSE	FALSE	Embryos_TM
FBgn0037571	45.09264006201386	-0.017984418810729427	0.16559862766316863	-0.10837223514057141	0.9137004245477559	0.9713518807919906	none	CG11694	FALSE	FALSE	Embryos_TM
FBgn0037573	2584.565465860256	0.19241165904430185	0.10976749029137198	1.75296e+16	0.07960802045193931	0.2755653050061345	none	CG7483	FALSE	FALSE	Embryos_TM
FBgn0037574	63.90039266687796	-0.1852254114081588	0.18436277771986853	-0.9969157222948097	0.3188054194927467	0.6027847520002664	none	Coq2	FALSE	FALSE	Embryos_TM
FBgn0062412	28.852121279760627	-0.12014683407084535	0.12588801765049035	-0.9442703977583862	0.3450314890179591	0.6284687670969584	none	Ctr1B	FALSE	FALSE	Embryos_TM
FBgn0003129	282.2852915206558	0.30984638161664363	0.18529560910923312	1.67586e+16	0.09376527903657368	0.3040270224841089	none	Poxm	FALSE	FALSE	Embryos_TM
FBgn0037577	13.412633362212436	0.03380284802091385	0.09069755322251029	0.3866742931376136	0.698997349703032	0.8731051108555427	none	CG7443	FALSE	FALSE	Embryos_TM
FBgn0040529	1484.4336786432855	-0.059133394913581126	0.12534916213580294	-0.47173883234471176	0.6371132157924186	0.8379954167828098	none	COX7A	FALSE	FALSE	Embryos_TM
FBgn0004908	268.99659765319893	-0.0809984225874996	0.17650916441164027	-0.4587483093052597	0.6464149182417384	0.8428846865208902	none	Arl2	FALSE	FALSE	Embryos_TM
FBgn0037578	1476.5023659069564	0.25375105243788715	0.12653007642789071	2005661886910980	0.0448923341857635	0.19181430230785215	none	CG9601	FALSE	FALSE	Embryos_TM
FBgn0037579	77.30529579001569	0.2737348012443156	0.19167413786348234	1.4509e+16	0.14680649728670017	0.3897299039161924	none	COX7AL	FALSE	FALSE	Embryos_TM
FBgn0037580	1672.669498861987	0.3334576081694364	0.12297753186765861	2711839779787320	0.0066910925819883725	0.049286823369490806	up	DppIII	FALSE	FALSE	Embryos_TM
FBgn0037581	771.0534609584622	-0.2479598361899456	0.14229761473105687	-1.7421e+16	0.08149081858016441	0.2789030310852719	none	CG7352	FALSE	FALSE	Embryos_TM
FBgn0283560	95.47493733136346	0.3067133779744495	0.18605388003768158	1696263872245420	0.08983591910032294	0.2962870800500502	none	mir-9380	FALSE	FALSE	Embryos_TM
FBgn0261108	3064.396415037275	0.06285213725160316	0.1095148384199935	0.573923448454548	0.5660196047330518	0.7976675070365424	none	Atg13	FALSE	FALSE	Embryos_TM
FBgn0020249	1133.9331155702412	-0.2813593820065742	0.1307084795701877	-2.1522e+16	0.03138182704801513	0.15077143937908424	none	stck	FALSE	FALSE	Embryos_TM
FBgn0037583	2182.6937942802756	0.12045696334508009	0.11285302498294508	1.06742e+16	0.2857840550773404	0.5683834504251013	none	CG9684	FALSE	FALSE	Embryos_TM
FBgn0037584	19.860819781030333	0.0388434547898676	0.11650845325777592	0.3399749093291772	0.733875423148498	0.8895236842371073	none	CG7963	FALSE	FALSE	Embryos_TM
FBgn0266801	11695.54241294397	-1120991517103280	0.09002815223415772	-1.24494e+16	1.40971e-19	1.09625e-17	down	CG45263	FALSE	FALSE	Embryos_TM
FBgn0037592	584.7144046035288	0.0078096260902212455	0.17110051099293636	0.045644884242486375	0.9635932939804203	0.987447307187955	none	CG11737	FALSE	FALSE	Embryos_TM
FBgn0051454	185.8660165185265	0.3340753317424703	0.19428044880924633	1.72854e+16	0.08389060838256547	0.2836388364785684	none	CG31454	FALSE	FALSE	Embryos_TM
FBgn0051259	31.687041656781453	-0.009477787844499994	0.13031234513026646	-0.072554059090712	0.942160985850942	0.9799632485439254	none	CG31259	FALSE	FALSE	Embryos_TM
FBgn0051453	707.5939368305984	0.10238941858100513	0.1588181340922305	0.6448234756333121	0.5190415869581962	0.767459698114068	none	pch2	FALSE	FALSE	Embryos_TM
FBgn0051450	610.098540036369	0.23811884897328198	0.14555005055049028	1.63631e+16	0.10177395015094347	0.31868459106903474	none	mRpS18A	FALSE	FALSE	Embryos_TM
FBgn0051460	505.66639124277276	-0.07334115192735748	0.18690463260020262	-0.39216354529909825	0.6949373777605785	0.8718490793263046	none	CG31460	FALSE	FALSE	Embryos_TM
FBgn0265318	333.2889788244745	0.012918602013861061	0.18697168740427236	0.06909927078123439	0.9449106014750868	0.9813261202193332	none	asRNA:CR44291	FALSE	FALSE	Embryos_TM
FBgn0266916	2062.15096804963	0.023325166069011628	0.135712453012911	0.17187368858369895	0.8635368322109579	0.9518783045601985	none	Cenp-C	FALSE	FALSE	Embryos_TM
FBgn0261929	151.4550928629728	0.031879817376368316	0.19550905632335824	0.16321685855165602	0.8703476929909861	0.954016142586493	none	5-HT2B	FALSE	FALSE	Embryos_TM
FBgn0012028	92.56684370406444	-0.19192954597604803	0.18008968153052235	-1.05539e+16	0.2912455843484301	0.5746267989853857	none	tRNA:Tyr-GTA-1-4	FALSE	FALSE	Embryos_TM
FBgn0012027	1179.3982804503019	-0.3913151162976573	0.18602836166524533	-2083152156254640	0.03723735653529598	0.16903402584601798	none	tRNA:Tyr-GTA-1-5	FALSE	FALSE	Embryos_TM
FBgn0037601	15.164755374604109	-0.0658372235611318	0.09535099321660244	-0.6838440014497356	0.49407367802620433	0.7519789110268983	none	Cyp313b1	FALSE	FALSE	Embryos_TM
FBgn0024326	2504.089648171245	-0.13861931570138605	0.10516656277556813	-1.31806e+16	0.187483563836619	0.4505887493638117	none	Mkk4	FALSE	FALSE	Embryos_TM
FBgn0037602	175.8688809316763	-0.09050784141029103	0.19599306656633358	-0.4610873424710784	0.6447359424977054	0.8419383718330957	none	SLIRP2	FALSE	FALSE	Embryos_TM
FBgn0000447	769.0798174964938	0.11539959632486743	0.16839125443388053	0.6855782694362791	0.49297908861514056	0.7511383732166589	none	Dhod	FALSE	FALSE	Embryos_TM
FBgn0037603	579.2111039298413	0.22439873017980855	0.1586439185562501	1.41502e+16	0.15706133861493624	0.4055803589897559	none	CG11753	FALSE	FALSE	Embryos_TM
FBgn0259992	345.44675798171534	-0.3014929798170257	0.18932886980188915	-1.58855e+16	0.112162005762701	0.33546916393915543	none	CG42489	FALSE	FALSE	Embryos_TM
FBgn0263231	2701.449240914287	-0.12686128082793713	0.09751740245790262	-1300895383278860	0.19329426660378513	0.4585736937274807	none	bel	FALSE	FALSE	Embryos_TM
FBgn0086679	1804.6254046711515	0.05587521497338894	0.11348718473923124	0.4923514674833476	0.6224709020512067	0.8299866148966917	none	p	FALSE	FALSE	Embryos_TM
FBgn0037606	1036.1730924775538	-0.00985199568085108	0.16412016607044552	-0.06002922529398619	0.9521323582367274	0.9839454185214287	none	CG8032	FALSE	FALSE	Embryos_TM
FBgn0037607	1052.9473842276577	-0.10088639531512483	0.14275088340598616	-0.7066475999423328	0.47978550057053093	0.7418620675144288	none	CG8036	FALSE	FALSE	Embryos_TM
FBgn0037608	1343.8308406292356	0.362143909021976	0.1264784439119743	2.86364e+16	0.004188003273169991	0.03438521239442058	up	mRpL19	FALSE	FALSE	Embryos_TM
FBgn0037609	471.4943626543839	0.1461815214181118	0.17201444046867986	0.8502735179306395	0.39517303622143174	0.6732783795528525	none	CG9773	FALSE	FALSE	Embryos_TM
FBgn0037611	197.18050654617016	-0.1633085828023867	0.18754580564900805	-0.8697956898219918	0.3844120673669991	0.6634718269970591	none	CG11755	FALSE	FALSE	Embryos_TM
FBgn0053325	30.269395343395498	0.4156026824548059	0.13743475918094908	5390420493145760	7.0293e+07	3.11089e+10	up	CG33325	FALSE	FALSE	Embryos_TM
FBgn0266242	54.257530335705525	0.27514487228774437	0.14579289723771305	2172942509395950	0.02978464451697563	0.14619721589554271	none	lncRNA:CR44937	FALSE	FALSE	Embryos_TM
FBgn0001180	14877.537390917381	0.33013706575687957	0.17562028233227636	1883352109207230	0.05965266592845128	0.2307064205907812	none	hb	FALSE	FALSE	Embryos_TM
FBgn0037613	1886.733748101115	-0.041573372779162586	0.12340579772436502	-0.33687822810779794	0.7362086984437628	0.8905671222174717	none	Cks85A	FALSE	FALSE	Embryos_TM
FBgn0037612	25.931169737907656	0.15440699059789775	0.12693599428073699	1.34982e+16	0.17707277382182499	0.43526558785238395	none	CG8112	FALSE	FALSE	Embryos_TM
FBgn0037614	981.6854269000969	0.1489692631163719	0.13293203617593916	1.12073e+16	0.26240249364001994	0.5445627045861412	none	TMEM216	FALSE	FALSE	Embryos_TM
FBgn0037616	132.71307243060443	0.006389430933004302	0.1961720779401092	0.03257339048876097	0.9740147898801723	0.9908217152522817	none	CG8136	FALSE	FALSE	Embryos_TM
FBgn0037617	191.88809544987254	0.08121384816826818	0.19650771169197553	0.4139706870801513	0.6788955744387379	0.8623423309899124	none	nom	FALSE	FALSE	Embryos_TM
FBgn0037618	135.59955473422295	-0.024819811301283332	0.19643612987761483	-0.1262923330170132	0.8995005250329264	0.9654150001692838	none	ouib	FALSE	FALSE	Embryos_TM
FBgn0037620	377.74687834303006	-0.05234520305552936	0.1814795026066708	-0.2883605383290599	0.7730707712012035	0.9083122691633393	none	ranshi	FALSE	FALSE	Embryos_TM
FBgn0037621	1289.3747554002264	-0.040830426394148266	0.12251659500766439	-0.333256401499265	0.7389407466756976	0.891791143892952	none	M1BP	FALSE	FALSE	Embryos_TM
FBgn0037622	1003.659369530989	-0.026440476959222876	0.14102065322038132	-0.18748828445953536	0.8512778084687538	0.945736499726651	none	CG8202	FALSE	FALSE	Embryos_TM
FBgn0037623	1284.6579337095593	0.029290900171258728	0.12224657532608246	0.23960405587618253	0.8106372202231155	0.9282052183022682	none	CG9801	FALSE	FALSE	Embryos_TM
FBgn0037624	3850.433421040724	0.1569944048044149	0.09438343648156103	1663380446658520	0.09623630462782827	0.3083356823081714	none	CG8223	FALSE	FALSE	Embryos_TM
FBgn0265159	445.64417379236596	-0.05369980667740502	0.1784573500105909	-0.300816852131883	0.7635541571288799	0.9041564181707761	none	asRNA:CR44228	FALSE	FALSE	Embryos_TM
FBgn0037632	1039.5633178797307	-0.3238298991570705	0.1368960136101716	-2.36487e+16	0.01803638698114618	0.10272268054144483	none	CCT7	FALSE	FALSE	Embryos_TM
FBgn0037633	1470.828506130805	0.1035915986348287	0.13379207293316422	0.7743264510681538	0.43873776535907905	0.7112176967635934	none	CG9839	FALSE	FALSE	Embryos_TM
FBgn0037634	212.88995864368417	0.024273489154955058	0.19437845366258097	0.12492869264014646	0.9005800028720917	0.9656864464954658	none	hng2	FALSE	FALSE	Embryos_TM
FBgn0037635	1399.6096439503813	0.7689838113237821	0.1589033825641182	4848476757445000	1.24413e+10	3.96048e+11	up	CG9837	FALSE	FALSE	Embryos_TM
FBgn0037636	10181.918904864135	-0.14541158566313606	0.08332188877532164	-1.74516e+16	0.08095698977766465	0.27788748479352837	none	CG9821	FALSE	FALSE	Embryos_TM
FBgn0262604	47.071831877380305	0.3682404779325738	0.15667300583904897	2.72617e+16	0.0064073906235323	0.047648402813112126	up	lncRNA:CR43130	FALSE	FALSE	Embryos_TM
FBgn0040532	71.86819880683915	0.07428208543897304	0.17067565804158402	0.43923595280217675	0.660490576579273	0.8508525437774981	none	CG8369	FALSE	FALSE	Embryos_TM
FBgn0037637	1351.3322189908681	0.024320441198100427	0.1202764668931635	0.2022056452925402	0.8397559599842094	0.9406013801613134	none	IscU	FALSE	FALSE	Embryos_TM
FBgn0037638	208.0845154583824	0.08196002186778015	0.19650767009841785	0.41771341499994086	0.6761566628946849	0.8603859195841456	none	CG8379	FALSE	FALSE	Embryos_TM
FBgn0262614	70304.75611802438	-0.14108551044759607	0.07942828805323904	-1.77624e+16	0.07569325116938502	0.2672956294132646	none	pyd	FALSE	FALSE	Embryos_TM
FBgn0011966	150.66130699774476	-0.3263924767361625	0.17606208364653927	-1835413300429780	NA	NA	NA	tRNA:Arg-TCG-2-3	FALSE	FALSE	Embryos_TM
FBgn0053551	154.0443281119373	-0.3126655504984474	0.1942022696201885	-1604784884676620	0.10854115354618978	0.3295161361077808	none	tRNA:Arg-TCG-2-4	FALSE	FALSE	Embryos_TM
FBgn0003015	10.873240498996191	0.087997008613396	0.09007754779299544	1165208799294830	0.2439344846869198	0.5239129482711572	none	osk	FALSE	FALSE	Embryos_TM
FBgn0037643	15.954707467365058	-0.13558441850796243	0.11434526692672912	-1189459885990420	0.2342587472219156	0.5118151677714218	none	ScsbetaA	FALSE	FALSE	Embryos_TM
FBgn0037644	1872.7065828847142	-0.04050463219130561	0.10881099476298056	-0.372245187031299	0.7097103051481726	0.8780790756735557	none	CG11964	FALSE	FALSE	Embryos_TM
FBgn0286204	5724.733853665203	-0.26040642223166816	0.12062163336635319	-2.15857e+16	0.030883455944456243	0.14916955850368016	none	ich	FALSE	FALSE	Embryos_TM
FBgn0037647	1137.756933584446	0.13903439650959964	0.12567471149288384	1106364253110620	0.2685688913179417	0.5498137494882346	none	RagA-B	FALSE	FALSE	Embryos_TM
FBgn0027503	1775.1981465380836	-0.13427415842224313	0.11337212770109986	-1.18434e+16	0.2362802006598531	0.5136454308633894	none	CG11970	FALSE	FALSE	Embryos_TM
FBgn0260243	2159.9458370787424	-0.15304389101829674	0.10689390057896689	-1431701357268710	0.1522293078155046	0.39906584979229437	none	E(var)3-9	FALSE	FALSE	Embryos_TM
FBgn0037648	1198.3918346451187	-0.023375489915055246	0.1255478599713045	-0.18618768968825042	0.8522975773747106	0.9459642904351588	none	CG11975	FALSE	FALSE	Embryos_TM
FBgn0051100	13.155965539713822	0.019893708185894643	0.04371826820423154	0.5641145634486125	0.572676167365596	0.8011726335272736	none	CG31100	FALSE	FALSE	Embryos_TM
FBgn0037652	703.6583672771972	-0.40677657388971633	0.17012781004134372	-2.3878e+16	0.01694941625015043	0.09862549156354235	none	CG11980	FALSE	FALSE	Embryos_TM
FBgn0026380	825.8047170848629	-0.17396992732182315	0.15500339157771134	-1.12203e+16	0.2618499703765944	0.5440382876889281	none	Prosbeta3	FALSE	FALSE	Embryos_TM
FBgn0037653	1127.5209106064153	-0.10407294853039277	0.14836346679032222	-0.7013674293115382	0.4830737429298938	0.7440165937417935	none	CG11982	FALSE	FALSE	Embryos_TM
FBgn0037654	163.04110322920002	0.32191025099266435	0.1963772094712539	165106914138714	0.0987244575461415	0.3130071930854456	none	CG11983	FALSE	FALSE	Embryos_TM
FBgn0037655	699.7464129579105	0.36890565560094585	0.1671825452427528	2.20905e+16	0.027171102744639738	0.13790016409087194	none	Kcmf1	FALSE	FALSE	Embryos_TM
FBgn0040534	642.6070160294037	0.24631275653491785	0.15894378650129548	1.55048e+16	0.12102708644200122	0.3511636916204232	none	Sf3b5	FALSE	FALSE	Embryos_TM
FBgn0037656	576.1609598154386	0.43941065143121694	0.14804058576058055	2.96917e+16	0.0029860639766733053	0.026889394966122644	up	CG11986	FALSE	FALSE	Embryos_TM
FBgn0264075	3642.591092914448	0.15869036936742092	0.10329058193068531	1.53639e+16	0.12444285301785564	0.35718674948731727	none	tgo	FALSE	FALSE	Embryos_TM
FBgn0002932	45638.43659218465	-0.24201262141640262	0.07054061813335452	-3.43079e+16	6.01836e+10	0.007480398133287046	down	neur	FALSE	FALSE	Embryos_TM
FBgn0063298	23.04342043227976	-0.0015197373478904005	0.11550171389312516	-0.013146866699265626	0.9895106202028422	0.9959617186357188	none	asRNA:CR31429	FALSE	FALSE	Embryos_TM
FBgn0037657	2352.4313899995127	-0.0262004151678638	0.10667588633876793	-0.24560465539682186	0.8059882851212761	0.9260019480915295	none	hyx	FALSE	FALSE	Embryos_TM
FBgn0010222	734.0114872438886	0.168876780975133	0.1564267831667255	1079891613487110	0.280190448275081	0.5613605834322426	none	Nmdmc	FALSE	FALSE	Embryos_TM
FBgn0028708	2984.1616021552104	0.12453629998414181	0.09890657512880832	1259149627678810	0.2079762918985758	0.4792037862221788	none	Mst85C	FALSE	FALSE	Embryos_TM
FBgn0037659	3759.039779747468	-0.011923625973616712	0.11769906724817694	-0.10130479758876061	0.9193085078643473	0.9726570254587124	none	Kdm2	FALSE	FALSE	Embryos_TM
FBgn0037660	1691.8826047769005	-0.12358950937311741	0.127524107547715	-0.9690664246339693	0.33251204841788023	0.6156562365859629	none	beag	FALSE	FALSE	Embryos_TM
FBgn0037661	432.4277881618223	0.2737937661268212	0.1771164325225267	1.54793e+16	0.12163992303464147	0.3519745557983946	none	Ada	FALSE	FALSE	Embryos_TM
FBgn0003165	13183.923807316374	-0.3437793032826708	0.09599487078243844	-3.58099e+16	3.42291e+12	0.004759283385548292	down	pum	FALSE	FALSE	Embryos_TM
FBgn0000412	5134.409165824508	-0.07258220322581614	0.08215304896854747	-0.8834981547208591	0.3769671790909705	0.6560391013186313	none	D1	FALSE	FALSE	Embryos_TM
FBgn0260935	3440.719263993514	0.03226412168800029	0.10706205861913876	0.30136020362969856	0.763139837419161	0.9039906706770725	none	Vps15	FALSE	FALSE	Embryos_TM
FBgn0037664	244.93002875144285	-0.2328346946007758	0.19165588476469922	-1.21217e+16	0.22544712858123778	0.5012135774686411	none	CG8420	FALSE	FALSE	Embryos_TM
FBgn0037667	471.3720646422713	-0.1512764978152	0.17280648468795912	-0.8748986016921785	0.3816290799854586	0.6607499672076476	none	CG16734	FALSE	FALSE	Embryos_TM
FBgn0037668	1280.2214348204216	-0.031957925032753604	0.12226400925779676	-0.2613784938437877	0.7938006401624039	0.9210282858606507	none	CG16736	FALSE	FALSE	Embryos_TM
FBgn0037669	1310.637352091006	-0.011628170714672205	0.1257559708803078	-0.09246401193149603	0.9263293830128493	0.9747678322888933	none	Ibf2	FALSE	FALSE	Embryos_TM
FBgn0037670	3040.2901184272023	-0.17297395932033197	0.09824712332231161	-1.76055e+16	0.07831388736037619	0.272745774693671	none	Ibf1	FALSE	FALSE	Embryos_TM
FBgn0037671	2300.54642794113	-0.13848339802952211	0.10957105272109126	-1.26382e+16	0.206294600212826	0.47653921334967886	none	ATP6AP2	FALSE	FALSE	Embryos_TM
FBgn0037672	104.10656956475984	-0.019694354735027654	0.19396436257711341	-0.10145395901918305	0.9191901042909894	0.9726570254587124	none	sage	FALSE	FALSE	Embryos_TM
FBgn0010803	457.3867782639748	0.002507834402465877	0.167170916911559	0.015001634121502317	0.9880308766892482	0.9950686544417987	none	TrpRS	FALSE	FALSE	Embryos_TM
FBgn0285911	1291.5660869402586	0.07031143256932951	0.13249102855343642	0.5307045402555685	0.5956235392901014	0.8142695714554653	none	Vps16A	FALSE	FALSE	Embryos_TM
FBgn0286030	68.4474989715273	0.12643338543552957	0.1859115080943883	0.6860127449467444	0.4927050715228956	0.7511383732166589	none	lncRNA:CR46350	FALSE	FALSE	Embryos_TM
FBgn0037677	63.56583965362216	0.21549885190667864	0.17700077307489773	1250808218551660	0.2110044556940167	0.48250483283779877	none	CG12951	FALSE	FALSE	Embryos_TM
FBgn0037678	246.6823514412151	0.011352984025567895	0.19659961653552255	0.05775491789280699	0.9539438485093454	0.9842993645675903	none	CG16749	FALSE	FALSE	Embryos_TM
FBgn0037679	1698.9984770509802	0.25994799854816186	0.11263946237740212	2.30786e+16	0.021007086387864925	0.11542149409126352	none	Aduk	FALSE	FALSE	Embryos_TM
FBgn0037680	921.8966756643306	-0.0035647941226408532	0.146350819390141	-0.02435799959810302	0.9805670498418522	0.9934525322742842	none	pasi2	FALSE	FALSE	Embryos_TM
FBgn0262993	38.28084904143208	0.06677942018918807	0.1459590431155796	0.46537661563563354	0.641661777234956	0.8405452735840412	none	lncRNA:CR43301	FALSE	FALSE	Embryos_TM
FBgn0266410	6838.9126877339395	-0.4121076145271844	0.13252618271296304	-3.1085e+16	0.0018803789103288872	0.018678544887546163	down	CG45050	FALSE	FALSE	Embryos_TM
FBgn0037683	61.73681545705618	0.1535762060315197	0.1792111295041876	0.8708478240478454	0.38383724869837593	0.6630968147539223	none	CG18473	FALSE	FALSE	Embryos_TM
FBgn0037684	85.59503674340642	-0.2859854910999901	0.1692811073242175	-1.67261e+16	0.09440351164651811	0.30479567950641834	none	Srr	FALSE	FALSE	Embryos_TM
FBgn0000723	7815.673974499441	-0.7798970414857745	0.08157162839160258	-9560190502768100	1.1754e-05	0.000302516	down	FER	FALSE	FALSE	Embryos_TM
FBgn0037685	91.83180613103758	0.36226997406504496	0.19501061104782585	1.88756e+16	0.05908563747408478	0.2295440761087019	none	Or85f	FALSE	FALSE	Embryos_TM
FBgn0083953	167.4258403372914	-0.005133525418619007	0.1966290295031757	-0.02610469163324395	0.9791738349569653	0.9927787469031453	none	CG34117	FALSE	FALSE	Embryos_TM
FBgn0037686	761.6996409876011	-0.1374192753755429	0.14764186144762914	-0.9305871950338795	0.3520671407632461	0.6342801524887407	none	RpL34b	FALSE	FALSE	Embryos_TM
FBgn0037687	336.4493483356917	-0.07441708676629842	0.1799106905876488	-0.4134649202701168	0.6792660187555041	0.8624605216029413	none	CG8132	FALSE	FALSE	Embryos_TM
FBgn0037688	943.1429510266826	0.02166460178871106	0.13438901825284305	0.16120872078155796	0.8719290127664056	0.954301046505094	none	CG9356	FALSE	FALSE	Embryos_TM
FBgn0037690	18.359665953860773	0.0855525845993991	0.09570804254721808	1.02003e+16	0.3077131352629661	0.59065197504031	none	Task7	FALSE	FALSE	Embryos_TM
FBgn0011740	320.18315216816666	-0.0949463775501423	0.1903986277431844	-0.49818919582060167	0.6183506968723586	0.8273550839532122	none	alpha-Man-IIa	FALSE	FALSE	Embryos_TM
FBgn0261552	2130.320241750148	-0.9717683233524841	0.14971829717894575	-6481032140156490	91097.3	7.18678e+06	down	ps	FALSE	FALSE	Embryos_TM
FBgn0037698	326.91607328801115	0.7758235573357286	0.1920790043313927	4087586966953290	4.35883e+10	8.47404e+11	up	CG16779	FALSE	FALSE	Embryos_TM
FBgn0043791	3864.1535704720645	0.008624153264948524	0.1295208429510484	0.0665854205409876	0.9469117527079957	0.982092812397061	none	phu	FALSE	FALSE	Embryos_TM
FBgn0014380	1773.4954984016451	-0.23911874045725648	0.12649367197138858	-1.89009e+16	0.058746416195944375	0.2285239085937452	none	RhoL	FALSE	FALSE	Embryos_TM
FBgn0037700	2179.135929934738	0.11011181557948038	0.10446800310714145	1.05404e+16	0.2918646485337184	0.5747784979441911	none	CG8149	FALSE	FALSE	Embryos_TM
FBgn0267790	8353.566791588495	-0.19012632787263675	0.07996491426934471	-2377597366660570	0.017425841747504077	0.10037838047887666	none	rump	FALSE	FALSE	Embryos_TM
FBgn0003205	4077.494732377578	-0.13205458978940934	0.09476345609097205	-1.3935e+16	0.16346943641907918	0.41542758036753386	none	Ras85D	FALSE	FALSE	Embryos_TM
FBgn0014022	684.8576743412907	0.17850401340964245	0.1576055619981024	1.13295e+16	0.2572336185071862	0.5384031803576464	none	Rlb1	FALSE	FALSE	Embryos_TM
FBgn0014023	1067.3081570228862	0.31625074912726975	0.13419076331670388	235713818966233	0.018416392064209284	0.10448111537417741	none	mRpL47	FALSE	FALSE	Embryos_TM
FBgn0037702	2328.6456866771337	-0.2471737783802547	0.10978413019519993	-2251303671423030	0.02436631043343096	0.12778228405046382	none	CG8176	FALSE	FALSE	Embryos_TM
FBgn0000244	274.8723119351839	0.28593403537721046	0.19258917157412694	149027510685225	0.13615191502605412	0.37516727382653786	none	by	FALSE	FALSE	Embryos_TM
FBgn0037705	4866.7373398833415	0.054022829553842314	0.08166847800258345	0.6614901482808245	0.5082980304954601	0.7609787277612883	none	mura	FALSE	FALSE	Embryos_TM
FBgn0037707	2419.695859513526	0.01467885923229136	0.10979376042467008	0.13369425356571027	0.8936443493595569	0.9633320940243584	none	RnpS1	FALSE	FALSE	Embryos_TM
FBgn0037708	351.98323562401254	-0.19979224691882075	0.1778277935669164	-1.12258e+16	0.26161772269929523	0.5439703389940495	none	CG9386	FALSE	FALSE	Embryos_TM
FBgn0037709	707.6529667250237	-0.038187313019459275	0.15739169718902116	-0.24261870680491976	0.8083007882056009	0.9275167427098051	none	CG8199	FALSE	FALSE	Embryos_TM
FBgn0024833	42.64683175959542	-0.012992175278228798	0.15339564713564655	-0.08457893566829955	0.932596145952104	0.9775938205269205	none	AP-1mu	FALSE	FALSE	Embryos_TM
FBgn0027950	1171.1289167263274	0.030552579321358533	0.14125402072447557	0.21629919678660703	0.8287545351184449	0.9352065109853203	none	MBD-like	FALSE	FALSE	Embryos_TM
FBgn0037710	944.6645445346854	-0.10280562272516415	0.16161118465669955	-0.6359741266122826	0.5247932860748151	0.7709384031165176	none	CG9393	FALSE	FALSE	Embryos_TM
FBgn0261049	511.48353135965095	-0.15052321322035933	0.16666035179160607	-0.9027843573147573	0.366640354809046	0.646834150511438	none	Vps45	FALSE	FALSE	Embryos_TM
FBgn0037712	225.48168238723676	-0.06327234016031258	0.19531469397752427	-0.32363485085638305	0.7462144996267908	0.8959017707804224	none	CG16789	FALSE	FALSE	Embryos_TM
FBgn0037713	230.5373535173667	-0.12746818015072703	0.18899303723230312	-0.6737478638170576	0.5004716261682267	0.756134902046357	none	CG16790	FALSE	FALSE	Embryos_TM
FBgn0037714	151.239926537054	0.34151941987208956	0.1965022201320097	1.75168e+16	0.07982846450994556	0.27587542685084365	none	CG9396	FALSE	FALSE	Embryos_TM
FBgn0037715	754.4548062473403	0.22521926465768555	0.14961272299708095	1.50578e+16	0.13212376287593358	0.36874160747920093	none	CG9399	FALSE	FALSE	Embryos_TM
FBgn0027338	2051.0880007446663	-0.23013908376766198	0.10378421615862721	-2.21741e+16	0.026595251481035878	0.13599929679381756	none	Kap-alpha3	FALSE	FALSE	Embryos_TM
FBgn0037716	1251.0900866878696	0.06840126837508086	0.11923306146923367	0.5736878078702959	0.5661790801671907	0.7977211913783104	none	CG8273	FALSE	FALSE	Embryos_TM
FBgn0037717	131.4235584942461	0.10564590895541337	0.1960331888207333	0.5406095241449168	0.5887767518324745	0.8097539789287708	none	CG8301	FALSE	FALSE	Embryos_TM
FBgn0037718	624.9882005911993	0.039419324486839866	0.1771439415366543	0.22257963939238595	0.8238626843579213	0.9333016174819015	none	P58IPK	FALSE	FALSE	Embryos_TM
FBgn0037719	1843.1328842760317	0.3885053544603221	0.12516903564923848	3.10434e+16	0.001907055492561814	0.018874648315927698	up	bocks	FALSE	FALSE	Embryos_TM
FBgn0037720	13048.369306050803	-0.10045798623098035	0.08946244053150905	-1.12289e+16	0.26148294543350536	0.5437946183256108	none	CG8312	FALSE	FALSE	Embryos_TM
FBgn0037721	68.57977702987469	0.17802764644833305	0.16806898532059092	1.09176e+16	0.2749394225832842	0.5560589808033094	none	CG9427	FALSE	FALSE	Embryos_TM
FBgn0037722	245.72404989943107	0.17374388618618114	0.19485041512639076	0.8940229173062548	0.37130962955359725	0.6515873528288223	none	CG8319	FALSE	FALSE	Embryos_TM
FBgn0005585	4976.120123267161	-0.4213469315634935	0.09198821862634184	-45801793000906	4.64577e+09	1.25817e+12	down	Calr	FALSE	FALSE	Embryos_TM
FBgn0037723	151.9530759053804	0.3983742930239108	0.19661533032177408	2.0538e+16	0.03999519260688946	0.17715308923422493	none	SpdS	FALSE	FALSE	Embryos_TM
FBgn0266413	579.3950380480179	-0.06503475653291771	0.16727684423724298	-0.38871371926247716	0.6974879324732077	0.8727196980680458	none	asRNA:CR45053	FALSE	FALSE	Embryos_TM
FBgn0003334	3669.684583234023	-0.15631654041673476	0.10617736689569879	-1.47216e+16	0.14097805463106095	0.38255934216559334	none	Scm	FALSE	FALSE	Embryos_TM
FBgn0012344	78.91185969037124	0.07999972717144659	0.17906592600621746	0.44990527920821716	0.6527787408300416	0.8467032055118847	none	Dh44	FALSE	FALSE	Embryos_TM
FBgn0037724	14.887753269720783	-0.08052834385410473	0.0958652608727363	-0.8373973496072443	0.4023692550440611	0.679017387781333	none	Fst	FALSE	FALSE	Embryos_TM
FBgn0037726	88.06948429938262	-0.04013141847469341	0.19319000551695661	-0.20744854695863696	0.8356595721122365	0.9385322508708627	none	CG9492	FALSE	FALSE	Embryos_TM
FBgn0037727	120.60270552718089	0.11338056366788575	0.18545888685903092	0.6166369812274622	0.537474196324817	0.7798855891494446	none	CG8358	FALSE	FALSE	Embryos_TM
FBgn0037728	1584.504382131874	0.087156502554498	0.13729501706691435	0.6348635393354817	0.5255174185139635	0.7712736769158157	none	p23	FALSE	FALSE	Embryos_TM
FBgn0028997	476.71312794457333	0.1751600697577907	0.17397445260491362	1.00752e+16	0.3136840619377133	0.5965202414525563	none	nmdyn-D7	FALSE	FALSE	Embryos_TM
FBgn0037730	350.33988527887306	0.046071778544986806	0.1730156295120246	0.26633253605449014	0.7899831175512516	0.9182731369614004	none	CG9444	FALSE	FALSE	Embryos_TM
FBgn0069242	121.32998272074924	-0.17942669347890122	0.19571862901986148	-0.9125726491349594	0.3614673445673	0.6428097607894326	none	eca	FALSE	FALSE	Embryos_TM
FBgn0051352	2336.5905231956635	-0.387153001167252	0.11158513610758923	-346918797420961	5.22034e+10	0.006717949016293294	down	Unc-115a	FALSE	FALSE	Embryos_TM
FBgn0037734	980.150293399433	0.17144702625002858	0.1479462100093843	1.15908e+16	0.24642500643901052	0.5272855827636611	none	trbd	FALSE	FALSE	Embryos_TM
FBgn0278604	3153.1216174492174	0.16101683376947706	0.10547353419400406	1526646543765790	0.12684892665579803	0.3612357479732339	none	dmt	FALSE	FALSE	Embryos_TM
FBgn0002431	14930.300052706969	-0.06129915512884945	0.08770044005060597	-0.6989559133862332	0.4845795829648158	0.7444549598407474	none	hyd	FALSE	FALSE	Embryos_TM
FBgn0262477	145.45255020896022	0.20753544399996313	0.19675471318139762	1.06059e+16	0.2888754411023335	0.5718188751205905	none	FoxP	FALSE	FALSE	Embryos_TM
FBgn0003886	38.2004631297613	0.04692171797826917	0.15656310995523912	0.30197946011337384	0.7626677208953393	0.9038932590232482	none	alphaTub85E	FALSE	FALSE	Embryos_TM
FBgn0037736	149.60623708604743	-0.030552088646455037	0.1953112760182581	-0.15628315430913406	0.875809834093189	0.9557880577157727	none	side-VII	FALSE	FALSE	Embryos_TM
FBgn0037737	1522.5207032326025	0.029625299646587968	0.13934070037320306	0.21261872298821274	0.8316243665104665	0.9368682200123601	none	Pnn	FALSE	FALSE	Embryos_TM
FBgn0085438	304.0652715399733	0.03262945317796076	0.18471780308743152	0.17669136603703048	0.8597508230754293	0.950168227674571	none	CG34409	FALSE	FALSE	Embryos_TM
FBgn0051415	57.76236077093195	0.13155648996282313	0.1840683559901014	0.7221102878228183	0.47022667357976766	0.7341686211477026	none	CG31415	FALSE	FALSE	Embryos_TM
FBgn0037739	450.80828229207737	0.21870180585182417	0.1669928546815378	1.31042e+16	0.19005389596038144	0.4539527787013324	none	CG12948	FALSE	FALSE	Embryos_TM
FBgn0005777	1183.8600456584654	-0.012947449512531975	0.1259518578586694	-0.10279676245778714	0.9181242748378736	0.97243107113142635	none	PpD3	FALSE	FALSE	Embryos_TM
FBgn0037741	1709.2654464764446	-0.1338255579659562	0.11564999226843516	-1157118331696380	0.24722401802872226	0.5277642493522893	none	CG16908	FALSE	FALSE	Embryos_TM
FBgn0037742	350.1833826212432	0.030835621788584924	0.18419163252091328	0.1674604468544213	0.8670077668553964	0.9532532375029994	none	Rpt3R	FALSE	FALSE	Embryos_TM
FBgn0037743	582.2911313011983	-0.4048941334899309	0.1677051658350852	-2411596855431150	0.015882832653078976	0.09412977631685945	none	CG8412	FALSE	FALSE	Embryos_TM
FBgn0037744	479.7986965429419	-0.08995292685604776	0.18336977324212225	-0.49025469873582106	0.6239536789559312	0.8308214760341416	none	CG8417	FALSE	FALSE	Embryos_TM
FBgn0266720	943.72741490088	-0.17949430121467516	0.14041832646094662	-1.27808e+16	0.2012215362005311	0.4695025427807934	none	Snap24	FALSE	FALSE	Embryos_TM
FBgn0037746	839.7486528945252	-0.031625475582905536	0.14151668460790578	-0.22347025651273225	0.8231695296844473	0.9333016174819015	none	CG8478	FALSE	FALSE	Embryos_TM
FBgn0024330	836.7952489354898	-0.6576632028905166	0.1561444436668983	-4206854870660310	2.58949e+10	5.38012e+11	down	MED6	FALSE	FALSE	Embryos_TM
FBgn0037747	579.3632595494798	-0.7716860509609793	0.1724979360209914	-4.46197e+16	8.12112e+09	2.014e+12	down	CG8481	FALSE	FALSE	Embryos_TM
FBgn0037749	61.704683714571566	0.07435172111214397	0.18203705138421594	0.410843676191557	0.6811871647327594	0.8633364768436457	none	CG9471	FALSE	FALSE	Embryos_TM
FBgn0037750	36.01306945438137	-0.01976969010801925	0.15306358710094295	-0.12876743915721042	0.8975416707743726	0.9646931813210213	none	Whamy	FALSE	FALSE	Embryos_TM
FBgn0037751	14.793151026084763	0.05209440182103397	0.09323451801695767	0.5962966646043287	0.5509770588583978	0.7883546007289008	none	topi	FALSE	FALSE	Embryos_TM
FBgn0261599	1512.610079462152	0.10332674284568795	0.1277461670496913	0.8088993388714225	0.4185730492370945	0.6931860035053617	none	RpS29	FALSE	FALSE	Embryos_TM
FBgn0037753	1033.3954353928254	-0.23688070061756103	0.15480631997439667	-1.5295e+16	0.12614079045917748	0.3597607787141403	none	CG12947	FALSE	FALSE	Embryos_TM
FBgn0037754	76.50749590870826	0.02138068248877019	0.18336683612325172	0.1167294525483635	0.9070744500596276	0.9684510435092177	none	CG8500	FALSE	FALSE	Embryos_TM
FBgn0037755	554.5994223026161	0.086872487493537	0.16619005012452354	0.522859384509409	0.6010721105246748	0.817789147161744	none	CG12945	FALSE	FALSE	Embryos_TM
FBgn0037756	28.201837719223366	0.19264429679595152	0.14310907067182316	1.45851e+16	0.14469937127990887	0.38722176675804304	none	CG8507	FALSE	FALSE	Embryos_TM
FBgn0037757	1463.8326994214583	-0.049731957425735225	0.12119382148113955	-0.4103428669304899	0.6815544506216129	0.863402758193798	none	CG8516	FALSE	FALSE	Embryos_TM
FBgn0267819	56.02544006809233	0.08978160490383245	0.18390119394342905	0.4913611394975874	0.6231710442753435	0.8302037297600999	none	asRNA:CR46144	FALSE	FALSE	Embryos_TM
FBgn0037758	734.4015624045336	0.1413400315932505	0.13715677040812546	1030573483264940	0.30274087625367174	0.5862575453172758	none	CG9467	FALSE	FALSE	Embryos_TM
FBgn0037759	506.98092750774646	-0.3770583612339325	0.1770550532810676	-2126239660105340	0.03348330936625135	0.1578747462409608	none	CG8526	FALSE	FALSE	Embryos_TM
FBgn0037760	4017.0677053031923	-0.22140256953657422	0.09017577000274894	-245518503978021	0.014081208559104642	0.08595042803249055	none	FBXO11	FALSE	FALSE	Embryos_TM
FBgn0037764	24.3239570602928	0.27309059544174136	0.12498065614622865	3.12591e+16	0.0017725345312413674	0.01786813281631923	up	CG9459	FALSE	FALSE	Embryos_TM
FBgn0262104	15.261375552985685	0.07660811357076774	0.085302780930201	1.06882e+16	0.285150791873261	0.5681675663650051	none	CG42857	FALSE	FALSE	Embryos_TM
FBgn0037766	20.70283335596629	-0.050630324492259425	0.13309229180595566	-0.37644298509878077	0.7065875946103306	0.8756905430485006	none	Teh1	FALSE	FALSE	Embryos_TM
FBgn0267336	24441.895326922346	-0.4659535050735505	0.08574681321445796	-5433763138497200	5.51778e+07	2.49262e+10	down	Glut4EF	FALSE	FALSE	Embryos_TM
FBgn0266389	48.79399146416581	-0.05549435562209326	0.17950623415602324	-0.3079055395046255	0.7581542105301889	0.9021778216244581	none	lncRNA:CR45029	FALSE	FALSE	Embryos_TM
FBgn0037770	1756.1876160237898	0.10315887550938811	0.11111748700564282	0.928387890631338	0.3532063976583936	0.6350715196212934	none	Art4	FALSE	FALSE	Embryos_TM
FBgn0045473	65.80339107792497	0.4137613099192268	0.1799567471188651	2.44134e+16	0.014632980112773319	0.08816228803971396	none	Gr85a	FALSE	FALSE	Embryos_TM
FBgn0037772	17.109852846814775	0.0645817675277208	0.08679605944365133	0.8400687373485345	0.40086984745308085	0.6772610225359545	none	Spn85F	FALSE	FALSE	Embryos_TM
FBgn0037773	588.2087534405581	0.03931554179189188	0.1679489402702336	0.23412241434467998	0.8148899453133428	0.9303761089727219	none	CG5359	FALSE	FALSE	Embryos_TM
FBgn0053208	9653.218021412777	0.01681185465173502	0.07945162556779739	0.2115989246363357	0.832419948351039	0.9371222206674054	none	Mical	FALSE	FALSE	Embryos_TM
FBgn0027524	1130.7101888169268	-0.16434750891654382	0.13207036390066584	-1.24427e+16	0.21339962590175807	0.4856358125402257	none	CG3909	FALSE	FALSE	Embryos_TM
FBgn0037777	340.85605022078994	-0.13465922742448105	0.17795568535243836	-0.7562383160564822	0.44950632382031075	0.7188271661914987	none	CG11722	FALSE	FALSE	Embryos_TM
FBgn0037778	570.7801523652435	-0.27821333273231486	0.165030743994995	-1.68455e+16	0.09207585387121753	0.300488555484396	none	mtTFB2	FALSE	FALSE	Embryos_TM
FBgn0037779	51.792996682556065	-0.026063989509470822	0.17448823530404498	-0.14910549000646078	0.8814703939212765	0.959218384810363	none	CG12811	FALSE	FALSE	Embryos_TM
FBgn0037780	315.06881798549375	-0.3602562940271381	0.182815231202716	-1.96665e+16	0.04922372088373217	0.20422966816356408	none	ohgt	FALSE	FALSE	Embryos_TM
FBgn0037781	401.4894268141155	-0.12798400681000396	0.17990303041006264	-0.7109560065627127	0.4771114980896367	0.7395092368596063	none	Fancl	FALSE	FALSE	Embryos_TM
FBgn0265081	10.632986564788414	-0.026729579546383057	0.08763895158714011	-0.30089169885913697	0.7634970805197399	0.9041564181707761	none	asRNA:CR44192	FALSE	FALSE	Embryos_TM
FBgn0028734	1875.8509418031413	-0.2791772054766655	0.10161717823491274	-2747246338354090	0.006009797696217462	0.04537355583822435	down	Fmr1	FALSE	FALSE	Embryos_TM
FBgn0037788	1152.8149759486419	0.1316045380731239	0.1555899008209612	0.8460558180100751	0.3975216064375027	0.6745351822451826	none	CG3940	FALSE	FALSE	Embryos_TM
FBgn0266721	144.29644897609717	-0.08545477320059978	0.18777990611815865	-0.45305835778915704	0.6505067199200074	0.8454180088061501	none	gammaSnap2	FALSE	FALSE	Embryos_TM
FBgn0001321	259.86334441280246	0.07173954325918748	0.19464229561134136	0.3689681032952234	0.7121514998238972	0.8789686916590832	none	knk	FALSE	FALSE	Embryos_TM
FBgn0267705	20.706576324805074	-0.022772335505338564	0.11648125926012413	-0.19388888227062762	0.8462628891739968	0.944272222449247	none	asRNA:CR46038	FALSE	FALSE	Embryos_TM
FBgn0004889	855.0514075679521	-0.13722796597014453	0.15147730132199094	-0.9057486555938109	0.36506890292396893	0.6456311153562784	none	tws	FALSE	FALSE	Embryos_TM
FBgn0037792	2484.5063717103694	0.19140127057840944	0.10866540259914334	1761431411721100	0.07816541236150551	0.27262342839699244	none	TAF1B	FALSE	FALSE	Embryos_TM
FBgn0086359	2159.6005414198225	0.340603968420299	0.11748835167228142	2899301519723920	0.0037399504806168386	0.03161245410130087	up	Invadolysin	FALSE	FALSE	Embryos_TM
FBgn0037794	1344.637797907781	0.022300227964270513	0.11709531401763695	0.19044472110355007	0.848960656496847	0.945245226247425	none	CG6254	FALSE	FALSE	Embryos_TM
FBgn0040238	7019.2533157795015	0.04157769628925874	0.0815963183202745	0.509554077469237	0.6103639033931618	0.8219111169574941	none	Best1	FALSE	FALSE	Embryos_TM
FBgn0037796	41.03919591141314	-0.06180664916705516	0.16703879235665609	-0.3678609511224299	0.7129769181821184	0.8796291337311184	none	CG12814	FALSE	FALSE	Embryos_TM
FBgn0004575	22.943119604401534	0.12619931381783087	0.10564055329667849	1.42168e+16	0.155120496587879	0.4027227636872948	none	Syn	FALSE	FALSE	Embryos_TM
FBgn0025879	125.20006696231118	0.07522032863832911	0.19482278977912518	0.38711171750832585	0.6986735032912461	0.8730725830856022	none	Timp	FALSE	FALSE	Embryos_TM
FBgn0037797	4124.2241871134265	0.2520792615110798	0.14068494181570848	1.79236e+16	0.07307549090334765	0.26178771617793545	none	CG12420	FALSE	FALSE	Embryos_TM
FBgn0037798	22.890667675172153	0.16929850184843856	0.109402043833868	2019910943710880	0.04339262592157985	0.18756460140863637	none	CG12817	FALSE	FALSE	Embryos_TM
FBgn0083943	236.61059702848758	0.5916223871030182	0.19462748867383783	3155333818788940	0.0016031456437319391	0.01646551568236757	up	CG34107	FALSE	FALSE	Embryos_TM
FBgn0261928	148.2801187602935	0.5449575901415972	0.1956540553880738	2861605495466980	0.0042150120065878975	0.03452884553477986	up	CG42795	FALSE	FALSE	Embryos_TM
FBgn0037801	9.908055324451222	-0.019218360436521437	0.0772965286920095	-0.24498164091943683	0.8064706467137175	0.9262628896267794	none	CG3999	FALSE	FALSE	Embryos_TM
FBgn0037802	1070.3098714849973	0.5120855988201319	0.14180651300031552	3.6128e+16	3.02911e+12	0.004305208665660874	up	Sirt6	FALSE	FALSE	Embryos_TM
FBgn0040078	1394.7426379606834	-0.002015457883101725	0.13152281146164516	-0.015323833766101245	0.9877738281189623	0.9949938625769007	none	pont	FALSE	FALSE	Embryos_TM
FBgn0262617	615.565026070174	-0.0765666076180708	0.15141160489711497	-0.5056275533642217	0.6131181351109412	0.8236694394068135	none	CG43143	FALSE	FALSE	Embryos_TM
FBgn0011970	139.50853775980622	-0.3802713898840215	0.19182171275298168	-1.96417e+16	0.049510711861699336	0.20467320302224523	none	tRNA:Ser-GCT-2-1	FALSE	FALSE	Embryos_TM
FBgn0037807	409.6845655322579	-0.010757759931552873	0.18302634008961646	-0.0587762123690132	0.953130355476681	0.9842993645675903	none	CG6293	FALSE	FALSE	Embryos_TM
FBgn0266717	5728.714871089358	-0.14913923029521542	0.08195142620673362	-1.81984e+16	0.06878362350174877	0.2522363561871979	none	Bruce	FALSE	FALSE	Embryos_TM
FBgn0037809	349.19407996484557	-0.06680613011643387	0.18484537425650494	-0.3612749701742862	0.71789390286096455	0.8822339903428514	none	CG12818	FALSE	FALSE	Embryos_TM
FBgn0037810	2305.1526211798646	0.10681288870726637	0.13287475535364315	0.8039355052965479	0.42143422343530096	0.6961920793585219	none	sle	FALSE	FALSE	Embryos_TM
FBgn0037811	73.34514950556542	0.20310851188387258	0.19010689425090693	1.08177e+16	0.2793540280293434	0.5604067262125413	none	CG12592	FALSE	FALSE	Embryos_TM
FBgn0037812	76.87543180490955	0.018854593343328025	0.1765951993307068	0.10694542593678726	0.9148322751301836	0.9714961938492304	none	CG18545	FALSE	FALSE	Embryos_TM
FBgn0051406	124.16431408485134	0.22273987239001564	0.18959752635249658	1.193e+16	0.23287047899590443	0.5106772203110217	none	CG31406	FALSE	FALSE	Embryos_TM
FBgn0015396	29742.102095327376	0.04356104338012219	0.09086869101092228	0.47938765687945484	0.6316628727971476	0.83449572036869335	none	jumu	FALSE	FALSE	Embryos_TM
FBgn0020379	132.13463962838918	0.3199454583542606	0.1960666131263178	1.65157e+16	0.098622597923501365	0.3129067031724682	none	Rfx	FALSE	FALSE	Embryos_TM
FBgn0259938	195.19297204099271	-0.49987340196303126	0.18942061553887363	-2629940646271310	0.008539977675954017	0.05975240164403045	none	cwo	FALSE	FALSE	Embryos_TM
FBgn0037814	1876.3043409507738	-0.054599208216578675	0.11414477580685754	-0.4783267116771337	0.6324176872791271	0.8347394917384785	none	CG6325	FALSE	FALSE	Embryos_TM
FBgn0024957	20.640990658076174	-0.05367805828542052	0.12078412613217132	-0.4387873874896024	0.6608156000224858	0.850892896208729	none	Irp-1B	FALSE	FALSE	Embryos_TM
FBgn0037815	845.98197660577	-0.2429277842758273	0.13336421307260457	-1.82126e+16	0.06856768040898653	0.2518195383218674	none	Rrp46	FALSE	FALSE	Embryos_TM
FBgn0037816	682.1110208407596	-0.22253564517580254	0.1522905729317647	-1.4608e+16	0.1440715410349576	0.38673540101915144	none	CG6345	FALSE	FALSE	Embryos_TM
FBgn0267136	9.92752975370219	0.12587704711680872	0.08378170767626131	3.12082e+16	0.0018035100158628591	0.01806330592704595	up	lncRNA:CR45576	FALSE	FALSE	Embryos_TM
FBgn0001235	95051.4515240054	0.03210550223066231	0.08748301865449742	0.3669929014309987	0.7136243129814737	0.8799165582605637	none	hth	FALSE	FALSE	Embryos_TM
FBgn0264788	82.60157367463086	0.5143744305447141	0.1858247195068488	2.94115e+16	0.003269926468505984	0.028700279975600214	up	asRNA:CR44018	FALSE	FALSE	Embryos_TM
FBgn0037818	210.5287820398188	-0.16811408013452103	0.19672928674157703	-0.8519964884341554	0.3942160410618134	0.6727058231523725	none	CG6465	FALSE	FALSE	Embryos_TM
FBgn0037819	2171.6958432747306	-0.3548199863798742	0.16126048829144501	-2.19833e+16	0.027925364142225854	0.1402267146432843	none	CG14688	FALSE	FALSE	Embryos_TM
FBgn0262717	194.10027878050718	0.2582986271054967	0.1958352442190324	1332275067628840	0.18276981688213811	0.44353055185802404	none	Skeletor	FALSE	FALSE	Embryos_TM
FBgn0020385	821.8001999332815	-0.0923492657975084	0.14293827895693073	-0.6460227925555342	0.518264594578019	0.7667273598547212	none	pug	FALSE	FALSE	Embryos_TM
FBgn0051391	387.9091558303135	-0.08779080059386409	0.18401371765052787	-0.4768392909684464	0.6334765647598453	0.8352500133874816	none	CG31391	FALSE	FALSE	Embryos_TM
FBgn0051467	627.6831475966621	-0.14676588758780043	0.17590935912308805	-0.8338113418349529	0.40438730306298265	0.6811570096851879	none	CG31467	FALSE	FALSE	Embryos_TM
FBgn0037824	25.047147622698112	0.04019446093344081	0.14627917881471802	0.27747742430949945	0.7814135383003241	0.9137754233593587	none	CG14684	FALSE	FALSE	Embryos_TM
FBgn0051278	867.8911483981159	-0.4253471156528118	0.15714755723048013	-2.70443e+16	0.006842161944206528	0.050162031708132306	none	CG31278	FALSE	FALSE	Embryos_TM
FBgn0051373	177.6848229556797	0.230985036956601	0.1967480403870101	1181591406041870	0.23736786515574382	0.5151183559271881	none	CG31373	FALSE	FALSE	Embryos_TM
FBgn0037826	15.211346430824827	-0.0073194830199335564	0.1059504107418633	-0.06881656903936909	0.9451356291676962	0.9813725889126093	none	CG14689	FALSE	FALSE	Embryos_TM
FBgn0004841	2272.736922457326	-0.14461864585890036	0.11362918101084932	-1.27268e+16	0.2031302835347735	0.4722356175193421	none	TkR86C	FALSE	FALSE	Embryos_TM
FBgn0037829	25.018531069697982	0.06762162794580348	0.11641229150977618	0.6058553397293907	0.5446108179710598	0.7842041106414623	none	CG14691	FALSE	FALSE	Embryos_TM
FBgn0051272	426.617444858315	0.19695942707975383	0.18377310970392838	1.07324e+16	0.28316473565859546	0.5662774572217356	none	CG31272	FALSE	FALSE	Embryos_TM
FBgn0051390	531.9677740402285	-0.012143241892233845	0.165031584730217	-0.07357993713958626	0.9413446357007506	0.979894728293492	none	MED7	FALSE	FALSE	Embryos_TM
FBgn0037831	1552.2382565433613	-0.2704187778968281	0.12315927596072251	-2.19543e+16	0.02813282846096201	0.1408193579101119	none	Cap-H2	FALSE	FALSE	Embryos_TM
FBgn0010421	948.1695085980286	-0.10205161083851169	0.16114992987084778	-0.6331312248517771	0.5266479530917683	0.7723270176407924	none	TfIIFbeta	FALSE	FALSE	Embryos_TM
FBgn0266446	17.405527753443568	-0.0027653297486839572	0.04375850797698146	-0.06266038750769995	0.9500369415649423	0.9829929844913065	none	CG45076	FALSE	FALSE	Embryos_TM
FBgn0261356	304.3765910679635	0.07068797993650476	0.17724712841796722	0.39892556693221526	0.6899480499380121	0.8688693474247307	none	CG42633	FALSE	FALSE	Embryos_TM
FBgn0261380	1269.9769882611795	0.03600809736920226	0.14011946188839872	0.2569893737889189	0.7971869761482271	0.9222773030449996	none	mRpL37	FALSE	FALSE	Embryos_TM
FBgn0260944	2658.89919459582	0.2382587083479225	0.09668872386866782	2464192451610450	0.01373223560963033	0.08484838199889069	none	Rbp1	FALSE	FALSE	Embryos_TM
FBgn0037834	1132.9194564887066	0.18784516377897698	0.1453714019665467	1.29246e+16	0.19619765023735183	0.46273912871188244	none	Art1	FALSE	FALSE	Embryos_TM
FBgn0017577	2685.932540550585	0.2875265806762521	0.10251680488521074	2804749277525940	0.0050355732860513855	0.039554319166840865	up	Mcm5	FALSE	FALSE	Embryos_TM
FBgn0037835	121.04840840634036	0.5110994048250276	0.19508783421140494	2.69018e+16	0.007141252840854162	0.05186579031246115	none	CG14687	FALSE	FALSE	Embryos_TM
FBgn0037836	26.406383036549318	0.21238774549242712	0.12847163634680167	1.9654e+16	0.04936779545280513	0.2044972575251417	none	CG14692	FALSE	FALSE	Embryos_TM
FBgn0037837	43.780093329949	-0.07033508993503215	0.14197296138261412	-0.49040834976948133	0.6238449693500612	0.830801245420687	none	CG14693	FALSE	FALSE	Embryos_TM
FBgn0037838	372.1958618497114	-0.09694468875175608	0.18610633188195283	-0.5205736027848672	0.6026638421820268	0.8182383603246004	none	TTLL15	FALSE	FALSE	Embryos_TM
FBgn0261053	80.54899009321367	0.16651251476151815	0.18433414083216096	0.9158761298628053	0.35973186786135525	0.6411920179120129	none	Cad86C	FALSE	FALSE	Embryos_TM
FBgn0259740	1837.607047346871	-0.35094870951825835	0.10570691965314204	-3.31979e+16	9.00842e+11	0.010334522794158684	down	CG42394	FALSE	FALSE	Embryos_TM
FBgn0037841	246.14610110472356	0.19678026817061753	0.189265219345331	1041605683854620	0.2975945324050098	0.5809416665399574	none	CG4565	FALSE	FALSE	Embryos_TM
FBgn0037842	259.8625271500578	0.19493139646054228	0.19194142134933093	1.01799e+16	0.30868505659200457	0.5915179293051428	none	CG6567	FALSE	FALSE	Embryos_TM
FBgn0037843	976.9680901004544	0.1783615937754704	0.15746361606616974	1.13313e+16	0.2571594748995842	0.5384031803576464	none	CG4511	FALSE	FALSE	Embryos_TM
FBgn0037844	1636.942636163997	0.24739028026413376	0.17426111312286902	1.42138e+16	0.15520764039846183	0.4027227636872948	none	CG4570	FALSE	FALSE	Embryos_TM
FBgn0037845	251.4873447801523	0.359675114597462	0.19534478417835105	1.8727e+16	0.06110931208649936	0.23390768900291056	none	CG14694	FALSE	FALSE	Embryos_TM
FBgn0037846	302.4252070136406	0.2308501850922694	0.17905498739810477	1.29061e+16	0.19683992575351497	0.46365129201179517	none	CG6574	FALSE	FALSE	Embryos_TM
FBgn0267376	596.7938138857345	0.029636302375560458	0.1489053919829954	0.19903764577217148	0.8422332966208027	0.9420932806237212	none	SelR	FALSE	FALSE	Embryos_TM
FBgn0037848	364.26583860486164	-0.04118649796800798	0.17911226178965514	-0.2298896201331604	0.8181775422716003	0.9317467471454929	none	Tsp86D	FALSE	FALSE	Embryos_TM
FBgn0011768	30.30524032086587	0.18315202401733496	0.13312049177091737	1.53616e+16	0.12449879328796537	0.35725312665421166	none	Fdh	FALSE	FALSE	Embryos_TM
FBgn0037849	61.619670054549246	0.38563162310933796	0.17355567652236603	2.39392e+16	0.016669556926575554	0.09757068078474627	none	CG4596	FALSE	FALSE	Embryos_TM
FBgn0022359	229.99620682329314	0.5142783324572687	0.19659157264223992	2653646897020500	0.007962710318588832	0.05654926760500757	none	Sodh-2	FALSE	FALSE	Embryos_TM
FBgn0266705	22.270479702042508	0.06448952422401484	0.12935660147399394	0.511314330989025	0.6091309716584212	0.8214581174266044	none	asRNA:CR45195	FALSE	FALSE	Embryos_TM
FBgn0037850	81.42874709321354	-0.11725339326001097	0.1909505871296696	-0.6111439795807634	0.541104266416577	0.7820925088634109	none	CG14695	FALSE	FALSE	Embryos_TM
FBgn0037852	516.0588849202013	-0.1472324012949478	0.17555213699147065	-0.8381422604513123	0.4019508106312937	0.6785607807943703	none	Tpc1	FALSE	FALSE	Embryos_TM
FBgn0037853	27.55781569335474	0.17082500742611176	0.15384161050736408	1.1603e+16	0.24592868507093213	0.5268783931945564	none	CG14696	FALSE	FALSE	Embryos_TM
FBgn0037856	882.130210083646	-0.329840796014479	0.1594512173241753	-2.0671e+16	0.0387244855322045	0.1731148636274359	none	Leash	FALSE	FALSE	Embryos_TM
FBgn0042094	433.133266079371	0.18065872715228495	0.17637911334208456	1.02513e+16	0.3053035034349608	0.5890231977257661	none	Adk3	FALSE	FALSE	Embryos_TM
FBgn0037855	1884.6986856654598	0.14407002757467116	0.11531546135187089	1.2494e+16	0.21151963529879336	0.4830741072997616	none	CG6621	FALSE	FALSE	Embryos_TM
FBgn0267137	13.790640751298167	0.15000522137564734	0.09684056660914181	2.31639e+16	0.020537254580115974	0.1136701019896912	none	lncRNA:CR45577	FALSE	FALSE	Embryos_TM
FBgn0261291	10.048646703379521	-0.013302706952404108	0.0825149331018591	-0.15942785872789653	0.8733317915130057	0.9548851714082802	none	CheA86a	FALSE	FALSE	Embryos_TM
FBgn0040259	44.11812512745497	-0.09065921877358843	0.16334844249351857	-0.5503304583203917	0.5820927368766504	0.8064626700831751	none	Ugt86Da	FALSE	FALSE	Embryos_TM
FBgn0026314	20.554351178042054	-0.0624230082343651	0.11130627739117235	-0.5528533311951284	0.5803638462690965	0.8060238798739193	none	Ugt35b	FALSE	FALSE	Embryos_TM
FBgn0261808	70.24409764200564	-0.7031866732238454	0.1618386964985708	-4.94853e+16	7.47756e+08	2.52038e+11	down	cu	FALSE	FALSE	Embryos_TM
FBgn0037873	938.7899389766862	0.15229418838748776	0.13787118820929684	1.10472e+16	0.26928001764056175	0.5504415231041675	none	SdhC	FALSE	FALSE	Embryos_TM
FBgn0037874	4486.346601032552	-0.18795107647273515	0.09697713455440728	-1938043821149020	0.05261787647756427	0.21273369275306053	none	Tctp	FALSE	FALSE	Embryos_TM
FBgn0037875	534.6090970918141	-0.07585194755948843	0.1601710733925851	-0.4734762742986826	0.6358734239580023	0.837092378069017	none	ZnT86D	FALSE	FALSE	Embryos_TM
FBgn0086472	1434.600193258021	0.06951712668833994	0.12173262956912065	0.5710775822934304	0.5679470539355054	0.7981661910118198	none	RpS25	FALSE	FALSE	Embryos_TM
FBgn0037876	810.4101644397912	0.10150141262293469	0.15536439623261777	0.6534327303824775	0.5134773438199347	0.7631397894636358	none	CG4820	FALSE	FALSE	Embryos_TM
FBgn0037877	987.9172312053632	0.2204531053939118	0.1426178941611951	1.54606e+16	0.12209033216052043	0.3530404903669551	none	CG6689	FALSE	FALSE	Embryos_TM
FBgn0037878	1737.3727154533315	0.09108529911077155	0.10977500531080871	0.8297500787057691	0.4066801010528771	0.6833656830008756	none	CG6693	FALSE	FALSE	Embryos_TM
FBgn0020910	10779.414372918933	-0.2604980522635108	0.07765966045884277	-3.35431e+16	7.95645e+11	0.0093141846798966	down	RpL3	FALSE	FALSE	Embryos_TM
FBgn0051144	110.69876040416362	0.005337406367972879	0.195586694020395	0.027300787504420103	0.9782198287661212	0.9921941969695509	none	asRNA:CR31144	FALSE	FALSE	Embryos_TM
FBgn0037879	370.7339039152397	0.10746399782122196	0.1865849806762363	0.5764560671696987	0.564306956798645	0.7969027517066581	none	scpr-C	FALSE	FALSE	Embryos_TM
FBgn0037880	165.2298028934315	-0.1254036898199666	0.1964753209646112	-0.6369237069035674	0.5241745399187108	0.7704452836634271	none	CG17726	FALSE	FALSE	Embryos_TM
FBgn0037881	2009.682076367448	0.017584782786765132	0.11001439764878879	0.1598408489495265	0.8730064449398127	0.9547018312502505	none	GCC88	FALSE	FALSE	Embryos_TM
FBgn0037882	678.8128670453755	0.12682084111094485	0.1573883181444667	0.8059727901348197	0.42025853843557703	0.6952370016635963	none	CG17187	FALSE	FALSE	Embryos_TM
FBgn0037883	175.2924192888347	0.01774031212171116	0.1934323609255463	0.09174568097627982	0.9269001022459832	0.9751001061565884	none	CG14701	FALSE	FALSE	Embryos_TM
FBgn0037884	1774.3176752908662	-0.10877096398536507	0.13377425776924684	-0.8130328911944721	0.41619920057119225	0.6912065754137054	none	Arfip	FALSE	FALSE	Embryos_TM
FBgn0037885	539.1822204284646	0.041301894124181136	0.1514611538143684	0.27270152407887743	0.7850826630493543	0.9156073864615233	none	CG17721	FALSE	FALSE	Embryos_TM
FBgn0051441	867.0524278478441	-0.18653737497236053	0.1514098019790599	-1.23165e+16	0.21808004647710466	0.4919237293958482	none	CG31441	FALSE	FALSE	Embryos_TM
FBgn0051388	1452.014399525716	-0.014998680743682014	0.11553581471486747	-0.12981784812290786	0.8967105416502885	0.9643973820391786	none	CG31388	FALSE	FALSE	Embryos_TM
FBgn0037888	153.4820953746028	0.1663299835078796	0.19675215975010424	0.8490916239697752	0.3958303108123717	0.6735181378775174	none	scpr-B	FALSE	FALSE	Embryos_TM
FBgn0037889	157.47593057131238	-0.18779360946521964	0.19673100588576	-0.9511832668543546	0.34151135123703924	0.6247746733183744	none	scpr-A	FALSE	FALSE	Embryos_TM
FBgn0037890	163.1396571093081	0.10910319698490065	0.1966227249092161	0.5565499112497663	0.5778349842883979	0.8044615695585406	none	CG17734	FALSE	FALSE	Embryos_TM
FBgn0037891	73.64912666121049	-0.40144261111290447	0.18811876729617316	-211430427692717	0.03448928731289594	0.1609649588731728	none	CG5214	FALSE	FALSE	Embryos_TM
FBgn0262972	240.75380005159212	-0.9724597763803988	0.1955280517175594	-4940590026889700	7.78865e+07	2.60108e+11	down	lncRNA:CR43283	FALSE	FALSE	Embryos_TM
FBgn0051386	182.8139427792222	-0.04360940150854009	0.19577867771908525	-0.22263145441967055	0.8238223536871141	0.9333016174819015	none	lncRNA:CR31386	FALSE	FALSE	Embryos_TM
FBgn0004595	12922.26558070894	0.16580497763497457	0.08599560496539949	1928092856604090	0.05384357735241634	0.2161486086415032	none	pros	FALSE	FALSE	Embryos_TM
FBgn0267672	37.882449409367084	-0.02164722741877488	0.13113493726932524	-0.16414771454209634	0.8696148604275302	0.954016142586493	none	lncRNA:CR46008	FALSE	FALSE	Embryos_TM
FBgn0037892	540.3486096632577	-0.006013191595985358	0.1592088187637701	-0.03777049035388031	0.9698706728625587	0.9892406085725183	none	mRpL40	FALSE	FALSE	Embryos_TM
FBgn0264694	944.7507420113717	0.07049323176573974	0.15654807871872398	0.45035303323119336	0.6524559048030893	0.8466528649667772	none	mgr	FALSE	FALSE	Embryos_TM
FBgn0011774	1067.2108362538581	-0.12394049672583841	0.1397683361198537	-0.886669094554155	0.3752570821378699	0.6550926065886082	none	Irbp	FALSE	FALSE	Embryos_TM
FBgn0037894	2944.7159729064188	0.13165871174087918	0.10942122659199488	1.20327e+16	0.22887238474394045	0.505614759078908	none	Ranbp9	FALSE	FALSE	Embryos_TM
FBgn0267236	11.524057084523957	0.0028543482438814624	0.08640840187238684	0.03314364986095011	0.9735600342996708	0.9906671738873274	none	CG45676	FALSE	FALSE	Embryos_TM
FBgn0037896	54.62957228362889	-0.16057787146692193	0.1649067877927037	-0.9632653839109789	0.3354143602800154	0.6191346457050743	none	ninaG	FALSE	FALSE	Embryos_TM
FBgn0037897	1976.2825415586499	-0.42426112714329767	0.12227935411554397	-3.46887e+16	5.2266e+11	0.00671806236042712	down	CG5270	FALSE	FALSE	Embryos_TM
FBgn0037898	149.21807938503002	-0.32570198159002944	0.19423109754086262	-1671209767927360	0.09468025156270542	0.30531789843376933	none	Dtd	FALSE	FALSE	Embryos_TM
FBgn0037899	1121.7408318195544	0.039962948558733426	0.13909181728939154	0.2873283629921111	0.7738609073133751	0.9086959078506605	none	RpL24-like	FALSE	FALSE	Embryos_TM
FBgn0037900	2283.950931663141	-0.021051904520281887	0.10981518005009504	-0.19170389200237486	0.8479741571583139	0.9448259798365124	none	CG5276	FALSE	FALSE	Embryos_TM
FBgn0037901	942.4381339456817	-0.3063135751819309	0.15293384511538932	-2.00192e+16	0.04529325404300616	0.1928414571098129	none	Exd2	FALSE	FALSE	Embryos_TM
FBgn0037902	1067.3939470976477	-0.2870235300001693	0.12332785873939613	-2.32707e+16	0.019961396233898584	0.11138888815912551	none	CG5281	FALSE	FALSE	Embryos_TM
FBgn0051374	118.29009871764991	0.06559315477385327	0.1950618266179679	0.3370282664357841	0.736095591849915	0.8905292486354067	none	sals	FALSE	FALSE	Embryos_TM
FBgn0046225	2787.2766698554988	-0.13472032488090058	0.0909683081328652	-1480952424726070	0.1386192515957832	0.3785180553161178	none	CG17230	FALSE	FALSE	Embryos_TM
FBgn0037906	23.000423970648857	0.017183820711864802	0.14233012487961139	0.12110048738885115	0.9036114431379595	0.9675990836421315	none	PGRP-LB	FALSE	FALSE	Embryos_TM
FBgn0037908	41.583828065113906	-0.08047841109857673	0.15809568201249902	-0.5047889687056428	0.613707064605297	0.8242571937278397	none	dpr5	FALSE	FALSE	Embryos_TM
FBgn0053512	183.41870321216564	-1.08651e+16	0.19602051497403217	-5542280264357690	2.98558e+07	1.40103e+10	down	dpr4	FALSE	FALSE	Embryos_TM
FBgn0037911	388.88754213639044	0.09125841478743349	0.17964615436483947	0.5082386000835012	0.611286023757301	0.8225309767208355	none	CG10898	FALSE	FALSE	Embryos_TM
FBgn0263316	1039.059804429993	-0.1251842711113293	0.15744500097057557	-0.7948873895360267	0.42667901036630185	0.7004787073780414	none	Mrp4	FALSE	FALSE	Embryos_TM
FBgn0037915	56.85833241783455	0.291224155297673	0.14777286766934603	2.2768e+16	0.022798342841173387	0.12196833342105881	none	CG6790	FALSE	FALSE	Embryos_TM
FBgn0037916	62.587253685710166	0.5357734258585548	0.16263846120068826	4202222239905800	2.64307e+11	5.48098e+11	up	CG5342	FALSE	FALSE	Embryos_TM
FBgn0037917	133.1932488217576	0.33309648711008377	0.1957405883202361	1724918134368810	0.08454222698483722	0.28494380213204273	none	wkd	FALSE	FALSE	Embryos_TM
FBgn0037918	995.7812478928776	-0.30902165439316776	0.14206597345281705	-2.17445e+16	0.029671225514865326	0.14585569921687702	none	CG6791	FALSE	FALSE	Embryos_TM
FBgn0051363	7102.027207884806	0.011186672242463192	0.10033263562089914	0.11149610344830298	0.9112229553336606	0.9703134110639243	none	Jupiter	FALSE	FALSE	Embryos_TM
FBgn0037920	1003.8713868756082	0.016396071612683742	0.13166818925196383	0.12452559456760574	0.900899136559901	0.9658383948525497	none	CG14710	FALSE	FALSE	Embryos_TM
FBgn0037921	896.1814260142806	-0.0771229264801404	0.14726739248691642	-0.5236599947302124	0.6005150452128472	0.8176347295187928	none	CG6808	FALSE	FALSE	Embryos_TM
FBgn0037922	1030.2300179020408	-0.03804616891318875	0.1250953315209734	-0.30413515411238	0.7610249254693331	0.9032579641335252	none	CG14711	FALSE	FALSE	Embryos_TM
FBgn0037923	93.68453943597461	0.12455785336660928	0.19405219486768285	0.6450729774362243	0.5188798945719737	0.7674290737950112	none	CG6813	FALSE	FALSE	Embryos_TM
FBgn0042205	727.3751016938462	0.46538641087277655	0.148033075715991	3145298387084420	0.0016591751025201728	0.016945065047971032	up	CG18764	FALSE	FALSE	Embryos_TM
FBgn0037924	886.9859552640778	-0.001508590386015984	0.13405065546691053	-0.01125405548660801	0.991020752423802	0.9966883940205827	none	CG14712	FALSE	FALSE	Embryos_TM
FBgn0262081	4444.969146379437	-0.12244545733491953	0.09280695700341816	-1.31934e+16	0.18705542469849465	0.4504686432138455	none	Csk	FALSE	FALSE	Embryos_TM
FBgn0037926	805.2343083348875	0.1273127415775186	0.16506788240027295	0.7715282629204453	0.44039387669252283	0.7120515786484259	none	Elp1	FALSE	FALSE	Embryos_TM
FBgn0259227	1996.3654907433768	-0.11387563720435977	0.13922647044607367	-0.8178280989343341	0.41345535093281993	0.6890078686063998	none	CG42327	FALSE	FALSE	Embryos_TM
FBgn0037930	264.9127476871001	0.2753832679279108	0.18514321365050718	1.49014e+16	0.13618641152233224	0.37516737404950184	none	CG14715	FALSE	FALSE	Embryos_TM
FBgn0037931	353.60886330086794	0.2300124213376077	0.17442297340868512	1.31982e+16	0.1868965707868205	0.45038142357417943	none	CG18476	FALSE	FALSE	Embryos_TM
FBgn0011290	1338.0450929558942	-0.02734716800015692	0.1281264783584257	-0.21343791879735483	0.8309854069118732	0.9366374007835472	none	Taf12	FALSE	FALSE	Embryos_TM
FBgn0037933	677.4383073052295	-0.003928494197022386	0.16259334827262015	-0.024161088976462654	0.980724115561073	0.9934724764347656	none	Ho	FALSE	FALSE	Embryos_TM
FBgn0037934	34.26873464462427	-0.0017226780859267122	0.15677879075804751	-0.01098963505821584	0.9912317163525207	0.9966883940205827	none	CG6830	FALSE	FALSE	Embryos_TM
FBgn0037942	215.9520891561703	-0.039235162195281774	0.1963631293164148	-0.19965211532012056	0.8417526661064416	0.9419427768425152	none	CG14721	FALSE	FALSE	Embryos_TM
FBgn0002906	971.8915592735915	0.19119125485052918	0.13453958460622306	1.42122e+16	0.15525190035781908	0.4027227636872948	none	Blm	FALSE	FALSE	Embryos_TM
FBgn0037943	1134.5278312821818	0.19393635331597134	0.15362891245989183	1.26281e+16	0.20665921318095054	0.4770777892071689	none	CG14722	FALSE	FALSE	Embryos_TM
FBgn0037944	380.91430873851556	0.2854547689362407	0.18760113699710834	1.5256e+16	0.1271102878202938	0.3616016993727563	none	CG6923	FALSE	FALSE	Embryos_TM
FBgn0017581	2647.42809822358	-0.08839806440614945	0.1218743314860183	-0.7252853944419348	0.4682769640989609	0.7324354499680702	none	Lk6	FALSE	FALSE	Embryos_TM
FBgn0265276	27581.18807892772	-0.1606209218415316	0.07718230815153043	-2081034655294510	0.03743073412002402	0.1695831886661263	none	l(3)neo38	FALSE	FALSE	Embryos_TM
FBgn0267155	168.5439056540145	0.08669089004004725	0.1966939418128075	0.4415234240770508	0.6588341074652244	0.8501513485805261	none	lncRNA:CR45595	FALSE	FALSE	Embryos_TM
FBgn0037949	2969.5779748602877	0.06688778256050638	0.09926486808353893	0.6738361928165949	0.5004154619834196	0.756134902046357	none	CG17360	FALSE	FALSE	Embryos_TM
FBgn0037950	192.8048669734822	0.28701943071741987	0.1964951990456326	1.47526e+16	0.14014185914390803	0.38171739316980907	none	HisCl1	FALSE	FALSE	Embryos_TM
FBgn0025802	2139.4446223537384	-0.58363151794954915	0.10662753337906487	-5.47274e+16	4.4314e+08	2.01861e+10	down	Sbf	FALSE	FALSE	Embryos_TM
FBgn0051116	63.97883111527162	0.4160071978135206	0.182786163373792	2.397e+16	0.016529890302416344	0.09701397073984191	none	ClC-a	FALSE	FALSE	Embryos_TM
FBgn0259139	4854.3524041886985	-0.08391204455232215	0.09178102263312211	-0.9142540329201682	0.3605833781458902	0.6418500271100687	none	glo	FALSE	FALSE	Embryos_TM
FBgn0019624	684.1009608799187	0.15399398579473536	0.15037873554937017	1.02422e+16	0.30572950090770074	0.5890806689266322	none	COX5A	FALSE	FALSE	Embryos_TM
FBgn0037955	499.41855452601254	-0.004323964926004586	0.18264111446228484	-0.023673687765572812	0.9811128942436435	0.993616379500516	none	CG6950	FALSE	FALSE	Embryos_TM
FBgn0037956	49.662692592768664	0.13908255141504555	0.1307478108956285	1.15073e+16	0.2498453602698668	0.5300673330092659	none	CG6959	FALSE	FALSE	Embryos_TM
FBgn0003312	1810.2917338067896	0.13269377550720912	0.1540148058649253	0.8617891724474247	0.38880354426371977	0.6676801965614236	none	sad	FALSE	FALSE	Embryos_TM
FBgn0037958	2229.3755246274236	0.13770108595594704	0.10492103646168867	1.31244e+16	0.18937145634194336	0.4529189466596523	none	CG6962	FALSE	FALSE	Embryos_TM
FBgn0051368	6622.234808907757	0.3034886277365647	0.10809040240978092	2807975300084980	0.004985405042276129	0.03927359239888582	up	CG31368	FALSE	FALSE	Embryos_TM
FBgn0037960	118.49772675480702	0.0694131837724147	0.1950508519480258	0.3566754871311037	0.7213347585502754	0.8839272833709736	none	mthl5	FALSE	FALSE	Embryos_TM
FBgn0037962	198.5203066159943	-0.1972710167005013	0.19201221556564946	-1.02062e+16	0.30743515442967806	0.5905163243253184	none	CG6971	FALSE	FALSE	Embryos_TM
FBgn0037963	12059.225975867836	-0.1072044757345412	0.07658818296296313	-1.39975e+16	0.16158964259240252	0.4119003603145601	none	Cad87A	FALSE	FALSE	Embryos_TM
FBgn0085336	142.36369516807892	1.02105e+16	0.19434641183920442	5739167194203330	9.51433e+06	4.9561e+08	up	CG34307	FALSE	FALSE	Embryos_TM
FBgn0051211	4136.951562152595	-0.07483087461080962	0.09295241079462997	-0.805038768883182	0.4207973080486379	0.6954941995939761	none	CG31211	FALSE	FALSE	Embryos_TM
FBgn0013275	14.742315762539253	0.004885785495951417	0.11995062186510248	0.04080703311391732	0.9674497324167977	0.9886075874621434	none	Hsp70Aa	FALSE	FALSE	Embryos_TM
FBgn0013276	1395.327917557324	0.3498906155963596	0.12881522931767156	2716661084168950	0.006594409648321003	0.04873953689156195	up	Hsp70Ab	FALSE	FALSE	Embryos_TM
FBgn0260741	1232.3150183183075	-0.009168169912146	0.11978029287210265	-0.07654121845262628	0.9389885225540281	0.97940770845219	none	CG3281	FALSE	FALSE	Embryos_TM
FBgn0000147	374.3624450768079	-0.16248416275791613	0.1770511842732839	-0.9171337221308856	0.3590725720778923	0.6403313828357106	none	aurA	FALSE	FALSE	Embryos_TM
FBgn0260742	516.8963894775461	0.41702641402386126	0.1573272812619416	2652214901283790	0.007996562801794824	0.056715686790319374	none	CG12213	FALSE	FALSE	Embryos_TM
FBgn0260743	949.7481071991922	0.15082684831471976	0.13156119526812735	1.14651e+16	0.2515861074975316	0.5318443543489602	none	GC1	FALSE	FALSE	Embryos_TM
FBgn0260744	1245.7193727456513	0.2608071065347968	0.14155135421163062	1.84299e+16	0.06533019827500125	0.24357872213011597	none	Tango9	FALSE	FALSE	Embryos_TM
FBgn0037970	231.6093127842998	-0.25965531291565835	0.18879444688878885	-1.37274e+16	0.1698320218033425	0.4248532218228377	none	GC2	FALSE	FALSE	Embryos_TM
FBgn0037972	775.6502255497934	-0.03807151822340547	0.18105580671227756	-0.21022575790965814	0.8334914768322196	0.9380979745965445	none	CG10005	FALSE	FALSE	Embryos_TM
FBgn0037973	135.51413884806448	-0.09848865728130628	0.19525082990556764	-0.5029991155771341	0.6149648939716967	0.824928881304813	none	CG18547	FALSE	FALSE	Embryos_TM
FBgn0037974	66.20059966041234	-0.38433189605091256	0.1819948172238292	-2092165607894930	0.03642370386601008	0.16661548907111415	none	CG12224	FALSE	FALSE	Embryos_TM
FBgn0037975	35.00934810394556	-0.19699350326140697	0.1553054840537643	-1.25453e+16	0.20965117880349074	0.48153425815054923	none	CG3397	FALSE	FALSE	Embryos_TM
FBgn0260745	2820.816846505073	-0.4742129617694281	0.10533512963036501	-4501422320828220	6.75002e+09	1.713e+11	down	mfas	FALSE	FALSE	Embryos_TM
FBgn0037976	82.86715501191468	0.3290510503341263	0.1845255335394044	1845036279227450	0.06503226134677792	0.242883783630316	none	Tk	FALSE	FALSE	Embryos_TM
FBgn0260746	2224.197171242912	-0.13734962411039028	0.09714782457903984	-1.41381e+16	0.1574180374393487	0.40573157518991226	none	Ect3	FALSE	FALSE	Embryos_TM
FBgn0037978	1491.4368101700175	-7.04556e+11	0.12278966357683446	-0.005737896886651694	0.9954218457841223	0.9987243235694165	none	KLHL18	FALSE	FALSE	Embryos_TM
FBgn0037979	413.4769353584486	-0.29418401230179353	0.18997907346234083	-1.54454e+16	0.12245668299766536	0.35383348885430677	none	GCC185	FALSE	FALSE	Embryos_TM
FBgn0037980	962.2131898793533	-0.019344108786774034	0.13960535794878953	-0.13856001810818244	0.8897978393911254	0.9622360352637523	none	DCAF12	FALSE	FALSE	Embryos_TM
FBgn0037981	925.5022397163827	-0.015479980620939344	0.14398899445928026	-0.10750695012820116	0.9143868118750411	0.9714961938492304	none	Spt3	FALSE	FALSE	Embryos_TM
FBgn0037989	21.289190408246597	0.17269259658413355	0.12284315581413609	1.62382e+16	0.1044139008719104	0.3228497980097951	none	ATP8B	FALSE	FALSE	Embryos_TM
FBgn0051361	334.71515578104624	-0.6750415906877743	0.1813376133591616	-3.71074e+16	2.06658e+12	0.0030820315440960745	down	dpr17	FALSE	FALSE	Embryos_TM
FBgn0037992	8992.33304445843	-0.01232520904697708	0.18986439196508212	-0.06490733271442314	0.9482477822460765	0.982355115415833	none	CG4702	FALSE	FALSE	Embryos_TM
FBgn0011905	66.57188074767916	-0.507024535146209	0.1766309571907776	-2872762308239330	0.004069001302528147	0.03374901750295035	down	tRNA:Lys-TTT-2-5	FALSE	FALSE	Embryos_TM
FBgn0037993	94.39407364393112	0.17897067215310875	0.18987630459115923	0.9526687233002912	0.3407579450829212	0.6241305094410772	none	dpr15	FALSE	FALSE	Embryos_TM
FBgn0051356	31.358372820513473	-0.26771040646482236	0.1375832887656959	-1981580020629450	0.04752626513419739	0.19916029581062622	none	tRNA:Thr-TGT-1-1	FALSE	FALSE	Embryos_TM
FBgn0037998	1320.4342409065398	-0.20107563462861888	0.13303594895375925	-1.51124e+16	0.13072737758831893	0.36681158757835775	none	Cog1	FALSE	FALSE	Embryos_TM
FBgn0267922	14.42963536876734	-0.022299856126017543	0.10717641338705333	-0.2062526148329918	0.836593590561199	0.9389780294526141	none	lncRNA:CR46203	FALSE	FALSE	Embryos_TM
FBgn0003651	497.34347751373963	-0.25049529324939435	0.18485196937914716	-1.35295e+16	0.17607092176208208	0.43427370304118434	none	svp	FALSE	FALSE	Embryos_TM
FBgn0051432	246.8776527496658	-1.63061e+16	0.19113302005000413	-847509637828554	0.234885	48.2489	down	tRNA:Thr-TGT-2-5	FALSE	FALSE	Embryos_TM
FBgn0038012	57.03491193036346	-0.1764580811993498	0.17600432574285843	-0.9928522840436073	0.32078194602117216	0.6043173547835027	none	CG10013	FALSE	FALSE	Embryos_TM
FBgn0266261	13.432195368585955	0.13677554075507736	0.10056459569511578	1.75384e+16	0.07945826829166522	0.27532214095842117	none	CG44956	FALSE	FALSE	Embryos_TM
FBgn0038013	120.02644573763905	0.26649715486709136	0.19662448156693227	1.36624e+16	0.17186341366227678	0.42816406968906345	none	CG10038	FALSE	FALSE	Embryos_TM
FBgn0038014	438.2489344461935	0.039634239099176245	0.17814633773254315	0.22251251711609407	0.823914930248788	0.9333016174819015	none	CG10041	FALSE	FALSE	Embryos_TM
FBgn0038016	2629.6592939370985	0.021921511267457748	0.09642099732418893	0.22735208723917763	0.8201499735891735	0.9320430858523311	none	MBD-R2	FALSE	FALSE	Embryos_TM
FBgn0038020	54.838355743014986	0.024827443881184717	0.14023941688528546	0.1781011290209677	0.8586435553783618	0.9494264053833257	none	GstD9	FALSE	FALSE	Embryos_TM
FBgn0001149	68.71464815815258	-0.0859761485387058	0.18008575959136325	-0.4748810294636072	0.6348717736833646	0.8362793708518802	none	GstD1	FALSE	FALSE	Embryos_TM
FBgn0010039	14.291262849233703	0.1730372047221653	0.10427419455972377	2378599202793410	0.017378560070394785	0.10026517407863701	none	GstD3	FALSE	FALSE	Embryos_TM
FBgn0010040	48.896241942105405	0.14795175798877203	0.1376732785816931	1.1501e+16	0.2501038298366956	0.5301130090271385	none	GstD4	FALSE	FALSE	Embryos_TM
FBgn0010041	363.1710741665203	0.23137864822222307	0.1871382719166572	1.23895e+16	0.21536233842042135	0.4882094854677848	none	GstD5	FALSE	FALSE	Embryos_TM
FBgn0010042	65.09963731773513	0.2504444431409305	0.16535394605270703	1.60066e+16	0.1094512305899753	0.3309987631758503	none	GstD6	FALSE	FALSE	Embryos_TM
FBgn0010043	21.64546955093111	0.05013955404505779	0.1400452119777292	0.36307289283702426	0.716550433324326	0.8814784822149082	none	GstD7	FALSE	FALSE	Embryos_TM
FBgn0010044	12.232892714672404	-0.0033680650235669934	0.07929096766508283	-0.04228246485756067	0.9662735238008706	0.988333319580992	none	GstD8	FALSE	FALSE	Embryos_TM
FBgn0038028	26450.833700149797	-0.07068175808361304	0.11449377525849831	-0.6173212292971527	0.5370228668778252	0.7796463464060386	none	CG10035	FALSE	FALSE	Embryos_TM
FBgn0038029	190.00512025876327	0.24419961967304074	0.19644934202601536	1.24984e+16	0.21135623017310257	0.4828021984671774	none	GstD11	FALSE	FALSE	Embryos_TM
FBgn0085431	36.925807147408975	0.21729557979612782	0.15658553003695905	1473097197998060	0.14072482888045026	0.38244413680016526	none	CG34402	FALSE	FALSE	Embryos_TM
FBgn0038034	189.67315431000796	0.022828276198337685	0.1967179198038274	0.11610413761488182	0.9075700096514563	0.9686025580899328	none	Cyp9f3	FALSE	FALSE	Embryos_TM
FBgn0286075	486.6257641760399	0.016779142153507398	0.17056727445454428	0.09837500714646882	0.9216345198088243	0.9731518425675381	none	DNAlig3	FALSE	FALSE	Embryos_TM
FBgn0038037	265.0342774533097	0.09213557916004905	0.18965709083733606	0.48622084939678756	0.626810590495336	0.831723431604228	none	Cyp9f2	FALSE	FALSE	Embryos_TM
FBgn0038038	765.6812794286528	-0.2803519649423731	0.1447859957778679	-1.93576e+16	0.05289671695024123	0.21329131756936157	none	CG5167	FALSE	FALSE	Embryos_TM
FBgn0038039	1885.86738976918	-0.14105051029423607	0.11234090590738252	-12555104710762	0.20929350931478796	0.48111875758236833	none	CG5196	FALSE	FALSE	Embryos_TM
FBgn0000455	833.8897171047902	-0.05491801827483654	0.15660940896271888	-0.35063578556777897	0.7258616059712384	0.8860454140941374	none	Dip-C	FALSE	FALSE	Embryos_TM
FBgn0082831	2410.2930221895103	-0.1253550740395135	0.10294530778758529	-1.21767e+16	0.22334971893974193	0.4982804078067562	none	pps	FALSE	FALSE	Embryos_TM
FBgn0038042	17.831275375893014	-0.06115781353512599	0.11770103645615738	-0.5128763230121821	0.6080378366691943	0.8209482704189125	none	Scgbeta	FALSE	FALSE	Embryos_TM
FBgn0038043	268.068294310126	-0.029744672081998765	0.1849665748183411	-0.16079371536264292	0.8722558752431514	0.954301046505094	none	CG17202	FALSE	FALSE	Embryos_TM
FBgn0004103	2480.5081820951636	-0.44475855781285545	0.09682002124415454	-4593398150496450	4.36086e+09	1.18989e+12	down	Pp1-87B	FALSE	FALSE	Embryos_TM
FBgn0038046	860.687951713046	0.1198360575537246	0.13514151692131163	0.8868024263369257	0.37518528108628874	0.6550926065886082	none	CG5641	FALSE	FALSE	Embryos_TM
FBgn0038047	435.97196577145655	0.08352993566334116	0.16828222712768284	0.49646966076238763	0.6195630875946183	0.828239603959063	none	CG5245	FALSE	FALSE	Embryos_TM
FBgn0086134	479.05245521841636	0.22179768247822584	0.1732238180933551	1.2815e+16	0.20001643095317248	0.467291605962916	none	Prosalpha2	FALSE	FALSE	Embryos_TM
FBgn0029512	927.5296953196442	-0.18945030540557808	0.16280514091542297	-1.16312e+16	0.2447807814194712	0.5251090378943415	none	Aos1	FALSE	FALSE	Embryos_TM
FBgn0038049	221.14592220284322	-0.15651592861452224	0.19375046927554002	-0.8063305346247175	0.420052288768648	0.6951070478529062	none	CG5844	FALSE	FALSE	Embryos_TM
FBgn0043043	117.14872989076036	-0.11382983649511857	0.19059092320118326	-0.5946979105784851	0.5520454187499519	0.7885224972357291	none	Desat2	FALSE	FALSE	Embryos_TM
FBgn0038051	73.88598114035177	0.1335629898102711	0.1816889192267224	0.7439498838134533	0.45690679497672554	0.725440320389618	none	CG17207	FALSE	FALSE	Embryos_TM
FBgn0086687	1773.910772025233	-0.09974461074263677	0.12083962827526654	-0.8254003760169364	0.4091443215172258	0.685100283795581	none	Desat1	FALSE	FALSE	Embryos_TM
FBgn0038052	233.02313960557933	-0.13365404484676782	0.1855381547798506	-0.7197102257263787	0.4717034289200734	0.735670080849014	none	CG5538	FALSE	FALSE	Embryos_TM
FBgn0038053	2149.4629993062103	-0.222668884931964	0.10123872768869824	-2.19939e+16	0.02784992693205743	0.14011418484509686	none	CG18549	FALSE	FALSE	Embryos_TM
FBgn0038055	1451.511486252757	0.0684330582781387	0.1326151061302788	0.5160468772182898	0.6058216691276896	0.8205718701694205	none	trus	FALSE	FALSE	Embryos_TM
FBgn0038056	436.9631430924464	0.002828132355678691	0.16989451274671902	0.016646502772150167	0.986718625841104	0.9947469378475279	none	CG5961	FALSE	FALSE	Embryos_TM
FBgn0038057	898.0529915685432	-0.271104766798217	0.13701283358600994	-1.97827e+16	0.04789866970006562	0.20041230477502478	none	CG12267	FALSE	FALSE	Embryos_TM
FBgn0038058	94.62031734906917	-0.16101849257071377	0.1949588569239697	-0.8221792185411617	0.4109749044394362	0.6868719350064694	none	CG5608	FALSE	FALSE	Embryos_TM
FBgn0013277	251.95626506455946	-0.21112904162916643	0.19445384828536388	-1.08316e+16	0.2787355611197474	0.5596816772243988	none	Hsp70Ba	FALSE	FALSE	Embryos_TM
FBgn0052865	7606.392404630232	0.007840200593684468	0.09444135713422264	0.08301691517122463	0.9338380896788572	0.9782106877926103	none	lncRNA:alphagamma-element	FALSE	FALSE	Embryos_TM
FBgn0013278	218.3888840023432	-0.0900729618719261	0.19323313520001292	-0.4656820448592399	0.6414431063166706	0.8404726906331781	none	Hsp70Bb	FALSE	FALSE	Embryos_TM
FBgn0038063	36.761148152510884	-0.15047400915156126	0.14857391417886084	-1.00051e+16	0.3170637257530541	0.6007436098631221	none	Octbeta2R	FALSE	FALSE	Embryos_TM
FBgn0005671	331.429848405476	-0.3140170647453768	0.1751931245321624	-1.79021e+16	0.07341959107978262	0.2625883995024945	none	Vha55	FALSE	FALSE	Embryos_TM
FBgn0038065	1860.7395937433498	-0.1462553672142987	0.11260120258791544	-1.29883e+16	0.1940009322195464	0.45944923843249985	none	Snx3	FALSE	FALSE	Embryos_TM
FBgn0260444	981.2910019323454	-0.046329017866338196	0.1309354109538881	-0.3538240500162677	0.7234707486162022	0.8847928600521898	none	Not10	FALSE	FALSE	Embryos_TM
FBgn0042207	513.8483269985722	0.07430287291764837	0.1666127000800359	0.44604502173845345	0.6555647249254934	0.8485862576035044	none	CG18530	FALSE	FALSE	Embryos_TM
FBgn0038067	247.2677133516145	0.12615951966700947	0.19671834790042014	0.6433789749707276	0.5199782226284594	0.768114370387522	none	CG11598	FALSE	FALSE	Embryos_TM
FBgn0038068	237.34816334324395	0.18441624408175392	0.1898780369688991	0.9730531390208719	0.33052689243990147	0.6133366759831613	none	CG11600	FALSE	FALSE	Embryos_TM
FBgn0038069	40.16282452749764	0.14534811017445295	0.17508645767959005	0.8445287875564829	0.39837398378890015	0.6748844008001992	none	CG11608	FALSE	FALSE	Embryos_TM
FBgn0038070	93.98400574966084	0.43308970472856434	0.19443404034867545	2.27776e+16	0.022740610134353863	0.12172331765665742	none	CG6753	FALSE	FALSE	Embryos_TM
FBgn0286031	85.72413690445237	0.08135832645516773	0.1822813584219804	0.44927945988376955	0.6532300730488096	0.8468520330655528	none	lncRNA:CR46351	FALSE	FALSE	Embryos_TM
FBgn0038071	15485.799477778624	-0.10631030345593345	0.1030519305180888	-1031588869059090	0.3022647569950533	0.5858354956470824	none	Dtg	FALSE	FALSE	Embryos_TM
FBgn0038072	386.701846824428	0.9429482713304985	0.1794936233179469	5281395902449480	1.28203e+08	5.34824e+09	up	CG6225	FALSE	FALSE	Embryos_TM
FBgn0038073	334.72557330841033	0.3510729188237213	0.1801113049307381	1.95303e+16	0.0508158821088053	0.20789072210612333	none	CG14395	FALSE	FALSE	Embryos_TM
FBgn0263621	302.0419859837646	0.18303075213068629	0.1860864720793087	0.984953718186441	0.3246468051099295	0.6075810365030787	none	CG43630	FALSE	FALSE	Embryos_TM
FBgn0026207	2117.861207515075	-0.1741551644460405	0.11650080730801396	-1.49478e+16	0.134970898841684	0.3734529649132887	none	mbo	FALSE	FALSE	Embryos_TM
FBgn0038076	38.63467618953	0.27286970241585745	0.1586927737534414	1.85887e+16	0.0630448661134725	0.23832272825603304	none	Cyp313a4	FALSE	FALSE	Embryos_TM
FBgn0001296	1249.8578441734653	-0.22348855230852288	0.13128676460879837	-1.70205e+16	0.08874585486457741	0.293938582875161	none	kar	FALSE	FALSE	Embryos_TM
FBgn0005355	1192.6704799216639	-0.14638243995423253	0.13122105022981076	-1.11543e+16	0.26466760066953743	0.5465082921734608	none	Su(fu)	FALSE	FALSE	Embryos_TM
FBgn0011745	954.1402704305636	-0.19588190813686224	0.13538472522878678	-1.44664e+16	0.1479987241744311	0.39184389836746875	none	Arp1	FALSE	FALSE	Embryos_TM
FBgn0038079	143.94329682747906	0.07611802387929362	0.19507745669006626	0.39123353463335336	0.6956246227239613	0.8722387996987448	none	NijC	FALSE	FALSE	Embryos_TM
FBgn0016693	1425.5201853562555	-0.09344210737138668	0.11674319902752762	-0.8003812543301022	0.42348993853741124	0.697614610509426	none	Past1	FALSE	FALSE	Embryos_TM
FBgn0038080	153.85344065540693	0.06316235904698453	0.19675417408614182	0.3215360923734456	0.7478041653560727	0.896797904626311	none	CG12279	FALSE	FALSE	Embryos_TM
FBgn0002905	3427.476501503765	0.019927400753176283	0.09079097062171981	0.21948601771817552	0.8262714705836315	0.934221362575968	none	mus308	FALSE	FALSE	Embryos_TM
FBgn0002719	1426.1631781008678	-0.05573336651583609	0.130082916706867	-0.4284284902177705	0.6683391860133757	0.8557618449459063	none	Men	FALSE	FALSE	Embryos_TM
FBgn0038084	21.43886565188824	-0.026989949517029554	0.12051109768198286	-0.22204650294268893	0.8242776826811784	0.933483886300176	none	beat-Vc	FALSE	FALSE	Embryos_TM
FBgn0040493	425.934391174756	0.0680068121352827	0.1773055619670254	0.38365169996342585	0.7012366158205889	0.8741579511749878	none	grsm	FALSE	FALSE	Embryos_TM
FBgn0087021	815.3447453201544	0.3874123421727827	0.13766934217827034	2814611271289260	0.004883626768897518	0.03858348667125347	up	Spc25	FALSE	FALSE	Embryos_TM
FBgn0038095	239.71405088479784	0.24423904113367803	0.19264949935284248	1.2717e+16	0.20347828653797845	0.47245382604745784	none	Cyp304a1	FALSE	FALSE	Embryos_TM
FBgn0038098	194.55942318465725	0.5778512675029849	0.19585585302027217	2988826632400130	0.0028005098667666837	0.025578146744537657	up	CG7381	FALSE	FALSE	Embryos_TM
FBgn0038100	3950.297389007151	-0.056724136768945214	0.09780577298626839	-0.5799625252794932	0.561939889520077	0.7956612793867964	none	Paip2	FALSE	FALSE	Embryos_TM
FBgn0051342	3130.1267326663733	-0.10955503685652175	0.10088072268895915	-1.08597e+16	0.27749241371323113	0.5582150606237892	none	CG31342	FALSE	FALSE	Embryos_TM
FBgn0041710	15.174154379533794	0.011218304428553254	0.08253880698063903	0.1376697672184021	0.8905014141055616	0.9622915935106064	none	yellow-f	FALSE	FALSE	Embryos_TM
FBgn0038106	450.36438503372295	0.141449306931025	0.1626192453402301	0.8700780820491045	0.38425773468661406	0.6634661848505127	none	CG7488	FALSE	FALSE	Embryos_TM
FBgn0038108	5405.981594353838	0.03355658684703336	0.08826983455039238	0.38016064841861175	0.7038261682244606	0.8746240379116078	none	CG7518	FALSE	FALSE	Embryos_TM
FBgn0038110	3212.2573782407803	0.13707283425835373	0.10902522541923222	1.25729e+16	0.208647674462676	0.4805473306272803	none	CG8031	FALSE	FALSE	Embryos_TM
FBgn0038109	10.368000465708201	0.00805646686347903	0.10365010789637272	0.07799583079688391	0.9378313694333199	0.9787679386951484	none	CG11656	FALSE	FALSE	Embryos_TM
FBgn0020496	8685.886022179331	-0.09714389022549418	0.08037118966563517	-1.20869e+16	0.22678364893940164	0.5027476249243058	none	CtBP	FALSE	FALSE	Embryos_TM
FBgn0283438	2276.4206014002216	0.03469646240823856	0.11071613394295839	0.3133825510201164	0.7539900393271206	0.9006681542850957	none	CG46280	FALSE	FALSE	Embryos_TM
FBgn0002354	662.0508027750623	0.11773678266629398	0.15658885343462137	0.7520563370125177	0.4520171800642595	0.7205140613996476	none	l(3)87Df	FALSE	FALSE	Embryos_TM
FBgn0003308	3960.7535426792197	-0.2618565418097428	0.0907550918131632	-2885239696514860	0.003911157510093751	0.03270412581596826	down	ry	FALSE	FALSE	Embryos_TM
FBgn0038113	752.9109693952704	-0.0963393871765913	0.16041866590216972	-0.6004086289855707	0.548233938426739	0.7866907720643083	none	CG11668	FALSE	FALSE	Embryos_TM
FBgn0038114	38.779434133607595	-0.07729338465495225	0.15363841032742326	-0.4983260759758752	0.618254231503224	0.8273550839532122	none	CG11670	FALSE	FALSE	Embryos_TM
FBgn0001217	52.02887015245911	0.058189740156884356	0.1610512371758526	0.3648859451955947	0.7151965461671452	0.8806104686357102	none	Hsc70-2	FALSE	FALSE	Embryos_TM
FBgn0051157	11.544698215509351	0.09433189837423052	0.09527856847915991	1153445482248880	0.2487275822998445	0.5290090203946337	none	CG31157	FALSE	FALSE	Embryos_TM
FBgn0038115	17.119952122436814	0.07885121734257526	0.1003644301777177	0.8612945205164197	0.38907585281787815	0.6676801965614236	none	CG7966	FALSE	FALSE	Embryos_TM
FBgn0260962	3923.082398464293	0.10292882009406117	0.09772679063696153	1.05324e+16	0.29222960832308625	0.5747974247178753	none	pic	FALSE	FALSE	Embryos_TM
FBgn0004666	2213.2568618955925	0.14465883287107242	0.12184147109803263	1187346968274200	0.23509078882760892	0.5125361319973559	none	sim	FALSE	FALSE	Embryos_TM
FBgn0038118	4307.7609894807	-0.010842012056806507	0.14497212532939904	-0.07478577413415452	0.9403851607148552	0.9797127971726554	none	timeout	FALSE	FALSE	Embryos_TM
FBgn0038126	133.56778645961245	-0.10449235539647299	0.1965175985621943	-0.5305436722337153	0.595735037882243	0.8142695714554653	none	CG8483	FALSE	FALSE	Embryos_TM
FBgn0000024	25.720684290950217	0.07810028638279219	0.10418991062952006	0.813308971739041	0.41604093446769863	0.6910951561717783	none	Ace	FALSE	FALSE	Embryos_TM
FBgn0040551	23.34822584780956	-0.00479736948910648	0.11853164642869002	-0.04041609239885832	0.9677614008523215	0.9886476842525312	none	CG11686	FALSE	FALSE	Embryos_TM
FBgn0038128	1128.511995357452	-0.05096787895014458	0.12872372056307768	-0.39593849201961373	0.6921504040600625	0.870458647534587	none	Ravus	FALSE	FALSE	Embryos_TM
FBgn0003598	4363.127925668197	-0.05527721682927725	0.09239284487148318	-0.5982804043715763	0.5496528494880374	0.7874994340002427	none	Su(var)3-7	FALSE	FALSE	Embryos_TM
FBgn0038129	1668.3608950830371	-0.0919145956994747	0.13303492788620755	-0.6908550605200395	0.48965662981463337	0.7489403808146446	none	TBC1D5	FALSE	FALSE	Embryos_TM
FBgn0038133	17.42788306190436	0.21900955606279732	0.11414532996995992	2756494170953650	0.005842465404015564	0.0442719346658622	up	Osi22	FALSE	FALSE	Embryos_TM
FBgn0038134	1576.5920001332145	0.018912932989459275	0.11889856165416991	0.15906754793722103	0.8736156556386996	0.9548851714082802	none	wntD	FALSE	FALSE	Embryos_TM
FBgn0038135	13.026272469715552	0.04939771984543767	0.10551310754577302	0.48650148927090336	0.626611649691571	0.831723431604228	none	CG8773	FALSE	FALSE	Embryos_TM
FBgn0052473	345.0994272459444	0.24263989057906943	0.1849763375819906	1.31395e+16	0.18886448676930054	0.452601291538053	none	CG32473	FALSE	FALSE	Embryos_TM
FBgn0038139	63.53571392989815	-0.06082902701292132	0.17392367487504487	-0.34784326616688727	0.7279578945512493	0.8865531064587321	none	PK2-R2	FALSE	FALSE	Embryos_TM
FBgn0086371	1716.861711887642	-0.28824415862123753	0.13649006375648018	-2111282499157320	0.03474803738355299	0.16194429922720094	none	poly	FALSE	FALSE	Embryos_TM
FBgn0027610	260.870739637841	-0.3847447051870008	0.19033257118104746	-201530671368951	0.04387252191338167	0.18871598027300918	none	Dic1	FALSE	FALSE	Embryos_TM
FBgn0038142	10.598494724290104	-0.045576729070130356	0.07010612337009345	-0.6530303603654077	0.513736705885826	0.7631397894636358	none	CheA87a	FALSE	FALSE	Embryos_TM
FBgn0038143	153.85441180728617	0.3864920693046413	0.19516372185672	1.99316e+16	0.046244184822937004	0.19544271745625588	none	CG9813	FALSE	FALSE	Embryos_TM
FBgn0038144	17.838824920131454	0.023369777962360293	0.10483014315556699	0.22647230766454568	0.8208340950230775	0.9324312179169704	none	CG8870	FALSE	FALSE	Embryos_TM
FBgn0044511	206.9159951744536	-0.08483756500687295	0.1949217809787156	-0.4347529771003935	0.6637417400841229	0.8527444328883462	none	mRpS21	FALSE	FALSE	Embryos_TM
FBgn0038145	4104.216173604325	-0.19196421851589063	0.09171129358370854	-2093103502075890	0.03633991616673576	0.16642446321546106	none	Droj2	FALSE	FALSE	Embryos_TM
FBgn0038146	2215.9080767475953	0.14481643991558033	0.10630799178930324	1362266698485310	0.17311373319385165	0.43019612263900087	none	CG9799	FALSE	FALSE	Embryos_TM
FBgn0038147	25.42958035931812	0.13943487615515116	0.12576906021784282	1.2144e+16	0.2245964193098219	0.49962836473764427	none	CCHa2	FALSE	FALSE	Embryos_TM
FBgn0038149	306.14627512207346	0.17769544142988636	0.17709369701471725	1.00414e+16	0.31530892648224235	0.5988357038500309	none	GILT1	FALSE	FALSE	Embryos_TM
FBgn0053977	400.3748675901301	-0.20535526852941893	0.17401218452874606	-1.1792e+16	0.23831831065657824	0.5165382138399696	none	CG33977	FALSE	FALSE	Embryos_TM
FBgn0038150	2515.5953070604105	-0.12901033918757382	0.10147698426059377	-1.2713e+16	0.2036215460075757	0.47245382604745784	none	yellow-e3	FALSE	FALSE	Embryos_TM
FBgn0038151	79.1454648456431	0.14879181351865237	0.18360186901014058	0.8204275326877121	0.4119724251752929	0.6875944964012974	none	yellow-e2	FALSE	FALSE	Embryos_TM
FBgn0041711	374.7516875591664	-0.6589068164706668	0.19172065516197548	-3419100051182370	6.28286e+11	0.007746491354723402	down	yellow-e	FALSE	FALSE	Embryos_TM
FBgn0000046	655.8837512943587	-0.29805851919367754	0.17843515177963318	-1667988619823280	0.09531798591129716	0.3067475355058505	none	Act87E	FALSE	FALSE	Embryos_TM
FBgn0004049	3832.25843812596	0.1363916850015008	0.0960676835992265	1.41976e+16	0.15567663475278357	0.40353607679846537	none	yrt	FALSE	FALSE	Embryos_TM
FBgn0038156	337.08120730849265	0.42109723878480504	0.19432216536623342	2.18308e+16	0.029030169537134196	0.14379047122419472	none	side-IV	FALSE	FALSE	Embryos_TM
FBgn0040554	35.68222211211783	0.2762370055953207	0.13510217032835037	2.55456e+16	0.010632267473922917	0.07031377511049108	none	asRNA:CR17025	FALSE	FALSE	Embryos_TM
FBgn0267574	14.178016898589918	0.0027013736192289706	0.04373078888674886	0.06253707288379713	0.9501351398109322	0.9830011657437631	none	lncRNA:CR45914	FALSE	FALSE	Embryos_TM
FBgn0267154	19.823671063381806	0.2972059039728771	0.12105790259721955	4636292932813070	3.54713e+10	9.97871e+09	up	lncRNA:CR45594	FALSE	FALSE	Embryos_TM
FBgn0038163	17.052162017158714	0.005465136170626924	0.09770024979627384	0.05613790102673303	0.9552319508776211	0.9848115766292294	none	CG10841	FALSE	FALSE	Embryos_TM
FBgn0263396	20674.42674678885	-0.12817657014157072	0.06746513597779023	-1.89989e+16	0.05744798483225741	0.22579156966849448	none	sqd	FALSE	FALSE	Embryos_TM
FBgn0015778	6720.2506633485045	-0.032433602163694696	0.07608201899346119	-0.4262976212785412	0.6698909909849653	0.8569319834731253	none	rin	FALSE	FALSE	Embryos_TM
FBgn0010258	977.6746419859014	0.5713061010257616	0.12745961287875898	4482512946564840	7.37692e+09	1.84203e+12	up	Rbp4	FALSE	FALSE	Embryos_TM
FBgn0004237	7130.572787998286	0.11506058975954088	0.0741987116097482	1.55071e+16	0.1209709851904834	0.3511636916204232	none	Hrb87F	FALSE	FALSE	Embryos_TM
FBgn0004587	18307.955829134735	-0.0643699596343424	0.07532115207569681	-0.8546040108467868	0.39277040643158456	0.6716719615013331	none	B52	FALSE	FALSE	Embryos_TM
FBgn0038165	47.36398663704771	0.21173638619568566	0.16820858833762	1.30717e+16	0.19115488069907172	0.45558300923178496	none	Task6	FALSE	FALSE	Embryos_TM
FBgn0038166	1070.5517703060877	-0.29294642027462897	0.14972892853874548	-1.95561e+16	0.050511099330906715	0.2074365667354136	none	CG9588	FALSE	FALSE	Embryos_TM
FBgn0038167	597.625078849439	0.12807624046857513	0.1525557503370196	0.8396558518009216	0.40110137404584234	0.6775470378955912	none	Lkb1	FALSE	FALSE	Embryos_TM
FBgn0038168	3970.0287077384587	0.1595937073541557	0.1119575828529728	1425552094357210	0.15399767274227427	0.401766753689226	none	omd	FALSE	FALSE	Embryos_TM
FBgn0024555	16230.379769984378	-0.15861809667321236	0.07279081940696838	-2.17908e+16	0.029325709500147814	0.14471122316361537	none	flfl	FALSE	FALSE	Embryos_TM
FBgn0038170	1004.2443375409711	0.11570254706345982	0.13653965955042255	0.8474473664455962	0.39674581254415675	0.6742949914419784	none	CG14367	FALSE	FALSE	Embryos_TM
FBgn0028487	1265.1557988832353	-0.26773672496036477	0.1343569892226392	-1.99233e+16	0.04633460999707029	0.19567296316450902	none	f-cup	FALSE	FALSE	Embryos_TM
FBgn0002937	69.15188833737677	0.17072761373574588	0.18492054071919403	0.935815345166932	0.34936826930424836	0.6323478550150211	none	ninaB	FALSE	FALSE	Embryos_TM
FBgn0038172	323.8697151150589	-0.435174333793819	0.17827814530172592	-2436294119349070	0.0148386137422033	0.08910534352529913	none	Adgf-D	FALSE	FALSE	Embryos_TM
FBgn0051469	332.24063688048136	-0.21146874481599662	0.19067844923210941	-1.10698e+16	0.2683032170526538	0.5495798916372986	none	CG31469	FALSE	FALSE	Embryos_TM
FBgn0054044	58.849180366976945	-0.010698441383099448	0.13529670253354287	-0.07884838037698061	0.9371532218289055	0.9786965096875089	none	lncRNA:CR34044	FALSE	FALSE	Embryos_TM
FBgn0085412	42269.30869084824	-0.19019049894600834	0.07624989664819357	-2.49427e+16	0.012621595128547346	0.0793367818501703	none	CG34383	FALSE	FALSE	Embryos_TM
FBgn0038179	54.72062961601221	0.13266940168631344	0.16307622320246506	0.8331838525341998	0.4047410480013521	0.6812650478086162	none	CG9312	FALSE	FALSE	Embryos_TM
FBgn0038180	102.36133071821135	0.12993138719751354	0.1899780647991188	0.6890198173981162	0.49081079662023575	0.749535799458102	none	Cht5	FALSE	FALSE	Embryos_TM
FBgn0038181	110.28719897390556	0.3707444432088691	0.1952907007602242	1.92999e+16	0.05360797789080029	0.21538130524415394	none	CG9297	FALSE	FALSE	Embryos_TM
FBgn0038183	555.8839723500748	-0.046938806497414255	0.15385835751162533	-0.30506101192278223	0.7603196846802928	0.9030637389135651	none	CG9286	FALSE	FALSE	Embryos_TM
FBgn0000454	358.4384321915818	-0.13491910016046604	0.18411523696935364	-0.7321382788364955	0.464084171923189	0.7301529929046895	none	Dip-B	FALSE	FALSE	Embryos_TM
FBgn0051588	356.5098282293882	-0.18518170439351841	0.19675219263267985	-0.9376773510531389	0.34841024668521964	0.6312171560203833	none	tRNA:Phe-GAA-1-6	FALSE	FALSE	Embryos_TM
FBgn0051331	352.0429250571557	-0.13617339420163	0.1894722823613125	-0.717861923157887	0.47284242763418843	0.736364311518233	none	tRNA:Phe-GAA-1-7	FALSE	FALSE	Embryos_TM
FBgn0263650	35.5773462044648	0.08986929496171366	0.15926978485790425	0.5731347021311707	0.566553492467837	0.7979092875804311	none	lncRNA:CR43641	FALSE	FALSE	Embryos_TM
FBgn0263651	13.231981792852016	-0.04000556743640129	0.10324105214911108	-0.38277502342769065	0.7018865820934755	0.8743788678182939	none	lncRNA:CR43642	FALSE	FALSE	Embryos_TM
FBgn0266464	2383.580490432048	-0.21790344805691825	0.10806866888483248	-2.01623e+16	0.043776396645870484	0.18845141569141635	none	Nsf2	FALSE	FALSE	Embryos_TM
FBgn0051495	1311.7522523110365	-0.14024265113793713	0.1343350506870365	-1.04386e+16	0.2965514707285365	0.5801537936786302	none	CG31495	FALSE	FALSE	Embryos_TM
FBgn0008646	108.90036787413324	0.5053570193024984	0.18844052400020722	2.81905e+16	0.004816591726064085	0.03819245019785848	up	E5	FALSE	FALSE	Embryos_TM
FBgn0000576	4018.5581574941853	0.15284931125595244	0.0930700121426308	1.64233e+16	0.10052264113847727	0.31607798101575446	none	ems	FALSE	FALSE	Embryos_TM
FBgn0038188	10.759224209561093	0.10008260488072174	0.08388336729190148	1666135145731250	0.09568649975776539	0.3073882923761557	none	Art9	FALSE	FALSE	Embryos_TM
FBgn0047199	12.22914410043468	0.06637628192146491	0.10032465427082182	0.7102089280774858	0.47757458519145146	0.7398138821443005	none	CG31517	FALSE	FALSE	Embryos_TM
FBgn0038190	13.00502707295885	0.04015918843390231	0.10605374005197585	0.3890377739654879	0.6972482035475724	0.8727196980680458	none	CG9926	FALSE	FALSE	Embryos_TM
FBgn0016672	582.0218710708876	-0.2769494409239125	0.16515979146315385	-1.67567e+16	0.09380240364876657	0.3040270224841089	none	Ipp	FALSE	FALSE	Embryos_TM
FBgn0038191	80.13734254049795	0.08249379695393227	0.18232199789853534	0.4555141472721119	0.6487393920295019	0.8439969970673795	none	CG9925	FALSE	FALSE	Embryos_TM
FBgn0015270	983.1311357532204	0.08717668223134564	0.1549280087016941	0.5627835359110946	0.5735822927489638	0.8016162286467224	none	Orc2	FALSE	FALSE	Embryos_TM
FBgn0264493	14764.45550712403	-0.1760548940251092	0.07051478063474499	-2.49669e+16	0.012535689313846817	0.07897919534713559	none	rdx	FALSE	FALSE	Embryos_TM
FBgn0263414	76.42716813826303	0.4604730101608115	0.19201945535398707	2473591004988970	0.013376273148666408	0.08321570615401783	none	asRNA:CR43460	FALSE	FALSE	Embryos_TM
FBgn0038194	234.96706371015594	-0.6777659123849618	0.18971923806278235	-3556179471100900	3.76287e+12	0.0051472776416111666	down	Cyp6d5	FALSE	FALSE	Embryos_TM
FBgn0038195	1817.643982150312	0.07471461403104905	0.11168422704364837	0.6689900819431768	0.5035018047242832	0.7577583837480331	none	CG3061	FALSE	FALSE	Embryos_TM
FBgn0038196	854.5387307916047	-0.01787719558992993	0.14836004417771984	-0.12049810406272729	0.9040885814420563	0.9676378672984336	none	CG9922	FALSE	FALSE	Embryos_TM
FBgn0011971	477.8420631326113	-0.6567921320736019	0.19313262815720886	-3381811224261990	7.20096e+11	0.008558609566812217	down	tRNA:Ser-GCT-2-2	FALSE	FALSE	Embryos_TM
FBgn0038197	177.27160535646897	-0.5728031126570425	0.19635441412016683	-2.89394e+16	0.003804381917742034	0.03199974236831323	down	foxo	FALSE	FALSE	Embryos_TM
FBgn0038198	14.189274737777565	0.14176546577399096	0.0929803905425794	2409004774441330	0.015996088714750233	0.09454365789222899	none	Npc2b	FALSE	FALSE	Embryos_TM
FBgn0038202	77.63722327710688	-0.473363438360903	0.17920425207572244	-2.6288e+16	0.008568666536447625	0.059837763041889216	none	CG12402	FALSE	FALSE	Embryos_TM
FBgn0038205	272.99461037548764	-0.042529502846440755	0.1964874001298164	-0.21627305953691228	0.828774907503111	0.9352065109853203	none	Kif19A	FALSE	FALSE	Embryos_TM
FBgn0020510	815.4529270109588	-0.40466849410655725	0.1455793156487854	-2778323860062450	0.005464012843810657	0.04192464655673016	down	Abi	FALSE	FALSE	Embryos_TM
FBgn0038206	485.74721223014916	0.1600018117250293	0.16114142082848168	0.9931974319841337	0.3206137495779475	0.6042708327331189	none	twf	FALSE	FALSE	Embryos_TM
FBgn0010340	628.4658016347918	-0.011794661436953242	0.14673885433789022	-0.0803782197612073	0.9359364489608293	0.9785664228260974	none	140up	FALSE	FALSE	Embryos_TM
FBgn0262955	2620.6987639890303	0.14669649891735975	0.09780240556774977	1.49993e+16	0.1336319603622314	0.3715660903978783	none	RpII140	FALSE	FALSE	Embryos_TM
FBgn0011582	12.292799956100833	0.01692692432057355	0.10901170219627856	0.1566810874638088	0.8754961929889931	0.9555415592051295	none	Dop1R1	FALSE	FALSE	Embryos_TM
FBgn0262983	24.174665422102713	0.26573179143283476	0.12752012265162632	2780731218493370	0.005423662135882938	0.04175912989629246	up	CG43291	FALSE	FALSE	Embryos_TM
FBgn0027083	1139.0623628065903	-0.2599401095813758	0.15965760822210875	-1.62716e+16	0.1037029221714572	0.32165632868394717	none	MetRS-m	FALSE	FALSE	Embryos_TM
FBgn0038217	22.385159456003695	-0.029737433572540346	0.1419402499573601	-0.20836752948094758	0.8349420076104712	0.9385055265258022	none	CG14840	FALSE	FALSE	Embryos_TM
FBgn0038218	66.8496443877548	0.3917447554505014	0.18610552826757548	2.18795e+16	0.028673052782074118	0.1424815185319998	none	CG14841	FALSE	FALSE	Embryos_TM
FBgn0003862	15343.799857862748	-0.1605209015275956	0.08345536960392001	-1.92341e+16	0.054429099066862996	0.21777640629949924	none	trx	FALSE	FALSE	Embryos_TM
FBgn0285913	155.14494663049888	0.009360576323504774	0.1958175208104439	0.04780262111724993	0.9618735475968887	0.9868840948220431	none	red	FALSE	FALSE	Embryos_TM
FBgn0038221	25.312893134058783	0.05139479261608537	0.11747732696043772	0.45003589781816833	0.6526845565222255	0.8467032055118847	none	CG3259	FALSE	FALSE	Embryos_TM
FBgn0003567	1560.2479719282626	0.35192481735025033	0.12346173896182697	2850779332088430	0.00436122246343434	0.03550985782329717	up	su(Hw)	FALSE	FALSE	Embryos_TM
FBgn0004855	1056.0772467338022	0.058918875662776336	0.1498479631835303	0.3932253196391801	0.6941530705118988	0.8717174501369539	none	RpII15	FALSE	FALSE	Embryos_TM
FBgn0051321	627.2667137312912	0.3918662701093073	0.1649639098348018	2.37782e+16	0.017415437568126	0.10037155574599671	none	CG31321	FALSE	FALSE	Embryos_TM
FBgn0013767	180.57572136301005	0.5260132025409406	0.19456331046818406	2789675238739640	0.005276093541089079	0.04095589139665999	up	Crz	FALSE	FALSE	Embryos_TM
FBgn0011474	5531.726395839856	-0.073733651409116	0.08099900908047225	-0.9102994510985238	0.36266460795333827	0.6433099005087917	none	PR-Set7	FALSE	FALSE	Embryos_TM
FBgn0038223	1393.1806683486861	-0.1276138049847281	0.11962139529097289	-1.06678e+16	0.2860703350001201	0.5686411789567842	none	Afti	FALSE	FALSE	Embryos_TM
FBgn0038224	631.6127067565598	0.21160219630267993	0.161072443118229	1314380507061720	0.18871818693369138	0.452601291538053	none	ATPsynE	FALSE	FALSE	Embryos_TM
FBgn0003480	411.3423938236264	3.95132e+12	0.18488418294741873	0.0021373464355737143	0.9982946455763829	0.9998559159512493	none	spn-B	FALSE	FALSE	Embryos_TM
FBgn0024321	1482.9806219960064	-0.5601883480832149	0.13391114416493058	-4.18135e+16	2.89779e+11	5.94128e+09	down	NK7.1	FALSE	FALSE	Embryos_TM
FBgn0285955	4151.714486823823	-0.5411316181058223	0.1361012203464435	-3.97382e+16	7.07285e+10	0.001276982889116643	down	cv-c	FALSE	FALSE	Embryos_TM
FBgn0265066	77.03931817360682	0.24611265304298097	0.14991141941475933	1.81322e+16	0.06979823771364747	0.2544854032111454	none	lncRNA:CR44177	FALSE	FALSE	Embryos_TM
FBgn0038233	998.1218218612884	-0.1365152782945754	0.15411316836467	-0.8855936450422671	0.3758365372722305	0.6555777121819065	none	HtrA2	FALSE	FALSE	Embryos_TM
FBgn0038234	606.9448767482991	0.2825473758743485	0.15129454235787368	1868185375742050	0.06173623649323351	0.23560490439901757	none	mRpL11	FALSE	FALSE	Embryos_TM
FBgn0038235	988.3658124137597	0.10740095240131067	0.1407976808304184	0.7628787372584137	0.44553571797931824	0.7154620509451574	none	CG8461	FALSE	FALSE	Embryos_TM
FBgn0038237	85.81000181236863	0.15318015916960706	0.1798597473608431	0.8652047187917704	0.38692643587794184	0.666318903417139	none	Pde6	FALSE	FALSE	Embryos_TM
FBgn0038241	95.95109573442663	0.11290179865658044	0.18356909935065194	0.6205811337276345	0.5348752560727292	0.7780560998445442	none	CG8087	FALSE	FALSE	Embryos_TM
FBgn0051313	626.994778861218	0.7977454020809387	0.19028660042424989	423997083575766	2.23549e+11	4.71526e+11	up	CG31313	FALSE	FALSE	Embryos_TM
FBgn0038243	2994.9185823704856	0.15185069551647098	0.19239475612659163	0.7958619562938841	0.42611227570824295	0.7001334659878722	none	CG8066	FALSE	FALSE	Embryos_TM
FBgn0264904	40.96299574620837	-0.15408373698715974	0.15930354027236193	-0.9559962913478814	0.3390741081801332	0.6231773103664794	none	asRNA:CR44095	FALSE	FALSE	Embryos_TM
FBgn0004629	7088.904548037654	0.017423608427107263	0.1375788848627284	0.12664679005168633	0.8992199619747474	0.9654150001692838	none	Cys	FALSE	FALSE	Embryos_TM
FBgn0038244	2432.496958434415	-0.1276215009265797	0.10907268990202879	-1170026107352320	0.2419904626967928	0.5215898173391375	none	CG7987	FALSE	FALSE	Embryos_TM
FBgn0020299	14824.651185030973	0.015369777627971386	0.10625887739242552	0.14464539474736962	0.8849908542735039	0.9597646966418475	none	stumps	FALSE	FALSE	Embryos_TM
FBgn0038246	203.7159066278794	0.5884383057842899	0.19591501869855518	304436547718121	0.0023317168400524444	0.022170380299126876	up	CG14853	FALSE	FALSE	Embryos_TM
FBgn0003169	1422.3321747760078	0.05768064873041288	0.123895311236222	0.4655725894450901	0.6415214669391862	0.8404726906331781	none	put	FALSE	FALSE	Embryos_TM
FBgn0013981	1557.4298423109776	0.17418350376265015	0.11638592471766893	1.49664e+16	0.13448776942467808	0.37332186275534684	none	His4r	FALSE	FALSE	Embryos_TM
FBgn0038248	891.7289624109317	0.6509447362956248	0.1367271190685915	4761932383480630	1.91748e+10	5.79878e+11	up	CG7886	FALSE	FALSE	Embryos_TM
FBgn0038247	1927.0957946731849	-0.0742780205278113	0.11204420652537785	-0.6629268657174885	0.5073773944561548	0.7602241785932141	none	Cad88C	FALSE	FALSE	Embryos_TM
FBgn0086686	13761.079249323542	-0.0979562940070054	0.08272509951796037	-1184107999285320	0.23637031400988162	0.5136454308633894	none	l(3)L1231	FALSE	FALSE	Embryos_TM
FBgn0038250	163.4147719402468	0.27373269859613664	0.1962264424352193	1408509855431430	0.15898015074602997	0.40830783231234447	none	CG3505	FALSE	FALSE	Embryos_TM
FBgn0038251	150.06944808805832	0.019647264548673573	0.19654533387070658	0.10000105290054806	0.9203434895428765	0.9727337000076587	none	Hexim	FALSE	FALSE	Embryos_TM
FBgn0025808	1337.4896963829053	0.19308138033453798	0.1428376443566393	1352064082257930	0.1763548161856899	0.43429001976468495	none	Rad17	FALSE	FALSE	Embryos_TM
FBgn0265140	19800.908957424235	-0.42251562063509146	0.09756901454045006	-4330044801434940	1.49079e+11	3.35335e+12	down	Meltrin	FALSE	FALSE	Embryos_TM
FBgn0262127	9440.857276645309	-0.11931453675862579	0.07957767935604189	-1.49934e+16	0.13378635206585104	0.3717539599134559	none	kibra	FALSE	FALSE	Embryos_TM
FBgn0038256	572.2532642549062	0.09131737805425837	0.17834665495559043	0.5123064217425473	0.6084365715809472	0.8209785417636443	none	CG7530	FALSE	FALSE	Embryos_TM
FBgn0011217	4191.119123846034	-0.13961855478297192	0.10829430045192431	-1.2892e+16	0.1973300105046191	0.4636785154438832	none	eff	FALSE	FALSE	Embryos_TM
FBgn0263929	21154.832023609608	-0.20250545919170296	0.08165616066490032	-2.47993e+16	0.013140671992123357	0.0822198252748546	none	jvl	FALSE	FALSE	Embryos_TM
FBgn0038257	59.527523973152256	-0.014218707884471335	0.17231280338288907	-0.08243932835542846	0.9342973629633627	0.9782106877926103	none	smp-30	FALSE	FALSE	Embryos_TM
FBgn0038260	188.14996558272796	0.39329882570173574	0.1967023732658954	2.02159e+16	0.04321844929028568	0.18701083363407797	none	CG14855	FALSE	FALSE	Embryos_TM
FBgn0038261	174.5204316553678	0.4027087520746544	0.1953253354419805	2076874160077590	0.037813175244095686	0.1706059009044632	none	CG14856	FALSE	FALSE	Embryos_TM
FBgn0038262	22.803702093826832	0.15606850191975347	0.11227348161145254	1.68237e+16	0.09249650506453103	0.30131940473894353	none	CG14857	FALSE	FALSE	Embryos_TM
FBgn0266756	50860.87592681848	0.03712899086793211	0.12378635289879945	0.29995167564413805	0.7642140165303031	0.904347608474501	none	btsz	FALSE	FALSE	Embryos_TM
FBgn0038268	144.87834907141976	-0.35168631580229753	0.1952012187079586	-1.78842e+16	0.07370787495542915	0.2631008638163138	none	CG3631	FALSE	FALSE	Embryos_TM
FBgn0038269	1883.868839820847	-0.23222662408435182	0.11361306697817386	-2.04389e+16	0.04096407338152949	0.18004677711130868	none	Rrp6	FALSE	FALSE	Embryos_TM
FBgn0067629	382.4422442839132	-0.165012163882354	0.1820989851117548	-0.9052813075491896	0.36531637659890087	0.64594510709751	none	CG33332	FALSE	FALSE	Embryos_TM
FBgn0004597	740.3560327224247	-0.20372633707877524	0.16618001687177636	-1.22524e+16	0.22048526951403483	0.49451862343344005	none	CycC	FALSE	FALSE	Embryos_TM
FBgn0038271	2054.3571343327762	-0.10289173320990015	0.1060286880460032	-0.9704003587657708	0.33184696992623336	0.6147831471722495	none	UQCR-C1	FALSE	FALSE	Embryos_TM
FBgn0038272	2300.722336884214	-0.10287272972616546	0.10366725676798041	-0.9923265527511548	0.32103825457363994	0.604382410088746	none	CG7265	FALSE	FALSE	Embryos_TM
FBgn0038273	619.3748176760768	0.00913271809350932	0.16959115765838353	0.05385471134691033	0.9570509193766398	0.985287315295837	none	CG14860	FALSE	FALSE	Embryos_TM
FBgn0038274	2708.2081053059555	0.11579606175323466	0.09815986849766618	1.17968e+16	0.2381265219965526	0.5162252976854775	none	Nup93-2	FALSE	FALSE	Embryos_TM
FBgn0038275	817.5367081367374	-0.09382980908871792	0.13648615875028952	-0.6874329564148541	0.4918099356439208	0.7504738033901096	none	CG3817	FALSE	FALSE	Embryos_TM
FBgn0262514	19.23263838089458	-0.1673575199626876	0.12040642596433081	-1400001279780840	0.16151293523120164	0.4119003603145601	none	VhaPPA1-2	FALSE	FALSE	Embryos_TM
FBgn0038277	143.15802309941165	-0.15218448669415924	0.1963622888873591	-0.7731037464168785	0.43946098408840023	0.7112352905464213	none	RpS5b	FALSE	FALSE	Embryos_TM
FBgn0028662	2219.587219714069	-0.14230713004841283	0.10682043797269593	-1.33217e+16	0.1828028198893029	0.44353055185802404	none	VhaPPA1-1	FALSE	FALSE	Embryos_TM
FBgn0038279	9.981472320929004	-0.040141978580846	0.088243348264789	-0.4480112210970226	0.6541450983422032	0.8473511780638687	none	Sdr	FALSE	FALSE	Embryos_TM
FBgn0266249	13.007850392774495	-0.04281362012403176	0.09270273208804121	-0.4555281976266019	0.6487292862599436	0.8439969970673795	none	lncRNA:CR44944	FALSE	FALSE	Embryos_TM
FBgn0038282	20.136624922897717	0.047179863791499	0.11755338915156045	0.41108470980791856	0.6810104212781601	0.863316308390234	none	dpr9	FALSE	FALSE	Embryos_TM
FBgn0038285	106.53206931388256	-0.5380666661514156	0.19547034026617757	-2.73011e+16	0.0063313362526112825	0.04726682348289411	down	CG6974	FALSE	FALSE	Embryos_TM
FBgn0038286	3028.269100896449	-0.2889026347414057	0.10115391284568233	-2855920463330180	0.004291226182355707	0.035074008594074016	down	CG6966	FALSE	FALSE	Embryos_TM
FBgn0261859	3277.9989638321267	-0.2398010676932431	0.11888129659612619	-2.01693e+16	0.04370245170986657	0.18820751256539453	none	CG42788	FALSE	FALSE	Embryos_TM
FBgn0038290	102.40460998380088	0.3995595353600919	0.193726008661356	2109407501463070	0.034909422550915115	0.16241832620162944	none	CG6912	FALSE	FALSE	Embryos_TM
FBgn0267160	200.9174992340591	0.24033448387984727	0.19400647607013335	1.24297e+16	0.21387738994913885	0.48641803726264354	none	asRNA:CR45600	FALSE	FALSE	Embryos_TM
FBgn0038291	30.53002884671548	0.0992842792872934	0.1549152105304137	0.6543537648554167	0.5128839146268556	0.7631397894636358	none	CG3984	FALSE	FALSE	Embryos_TM
FBgn0266064	1412.3545954307558	-0.11839165934933184	0.1188065252732238	-0.9964760830990547	0.3190188820981408	0.603083620316454	none	GlyS	FALSE	FALSE	Embryos_TM
FBgn0038295	226.5970462918084	1531926505067070	0.19409570929824616	8152787475438910	3.5563	65.6228	up	Gyc88E	FALSE	FALSE	Embryos_TM
FBgn0038296	927.0352656648976	0.03818021150949915	0.15005179949010541	0.2544592947190278	0.7991407474108687	0.9227818268659088	none	CG6752	FALSE	FALSE	Embryos_TM
FBgn0260659	2195.412735165184	-0.28765545728347364	0.1246564241124103	-2307222509538130	0.02104241885561905	0.11542149409126352	none	CG42542	FALSE	FALSE	Embryos_TM
FBgn0028984	68.68146634243709	0.5166654840711249	0.16387729130848291	3.90218e+16	9.53299e+10	0.0016447807107912134	up	Spn88Ea	FALSE	FALSE	Embryos_TM
FBgn0038299	39.990134121347026	0.08063457054597499	0.12874969139904316	0.6495506618857604	0.5159825115744494	0.7644815415004624	none	Spn88Eb	FALSE	FALSE	Embryos_TM
FBgn0038300	710.1489927899211	-0.4847176806722922	0.1619322356811075	-2.98991e+16	0.0027905729784511793	0.025508789266497054	down	Mau2	FALSE	FALSE	Embryos_TM
FBgn0038301	2902.028551503762	0.27826262269096114	0.10272279492749327	2708936531066810	0.00674992508867941	0.049652996243549144	up	CG6654	FALSE	FALSE	Embryos_TM
FBgn0038302	44.69672472268289	-0.027317588772178204	0.17961701987288126	-0.15173089487888022	0.879399188697385	0.9580725475181056	none	CG4210	FALSE	FALSE	Embryos_TM
FBgn0038303	2420.781402530463	-0.046225948397527916	0.11329374565342551	-0.4080149712260707	0.6832626836060491	0.8644471211674865	none	SIDL	FALSE	FALSE	Embryos_TM
FBgn0038304	1492.430232621879	-0.09127947269702173	0.12990358194215382	-0.702622709277549	0.48229090633544797	0.7437253678858389	none	CG12241	FALSE	FALSE	Embryos_TM
FBgn0051155	1112.5116225412967	0.20364172303903405	0.13065730239692402	1.55872e+16	0.11906191719624601	0.3477909011219092	none	Rpb7	FALSE	FALSE	Embryos_TM
FBgn0051344	232.12852598088327	0.451429978252109	0.19333588593652612	2.35072e+16	0.018736896838904695	0.10569357299748985	none	CG31344	FALSE	FALSE	Embryos_TM
FBgn0263979	2002.2457652763228	-0.08649900480359446	0.11992099727944402	-0.721275167632988	0.470740232153865	0.7346968833625594	none	Caf1-55	FALSE	FALSE	Embryos_TM
FBgn0038306	671.2593091064505	0.05879390221259017	0.16002766223679254	0.3674442540863239	0.7132876666651131	0.8796514303333809	none	Art3	FALSE	FALSE	Embryos_TM
FBgn0038307	365.3625824521507	0.348962212257232	0.18300620689861397	1911202348901680	0.055978582150969264	0.22217966601443762	none	mRpS10	FALSE	FALSE	Embryos_TM
FBgn0085345	278.5943963460259	0.09067209310928243	0.18624667249889812	0.4871481492432929	0.6261533469181215	0.831723431604228	none	CG34316	FALSE	FALSE	Embryos_TM
FBgn0263448	66.36977960455977	-0.08903050809634214	0.17648220409056029	-0.5014752889063041	0.6160366647237637	0.8255157906449783	none	asRNA:CR43471	FALSE	FALSE	Embryos_TM
FBgn0045035	861.4965860515559	0.10658673830768346	0.17861113102372972	0.5971274790649007	0.5504222728450026	0.7880651347269257	none	tefu	FALSE	FALSE	Embryos_TM
FBgn0266599	11558.811289086052	0.1002396187389397	0.06949393745898724	1442424067171040	0.14918277840729977	0.3932573628378384	none	Hsc70-4	FALSE	FALSE	Embryos_TM
FBgn0259823	1801.3957633313353	-0.5969708403771073	0.10696319039574896	-5.58024e+16	2.40193e+07	1.13203e+10	down	CG42404	FALSE	FALSE	Embryos_TM
FBgn0263740	2625.6076952284443	-0.05581417777074054	0.11488314432366539	-0.4858275737397436	0.6270894225535575	0.831723431604228	none	eIF2gamma	FALSE	FALSE	Embryos_TM
FBgn0014879	3560.953604323654	-0.1575278612287242	0.09072399565240555	-1.73632e+16	0.08250773242229995	0.28088232735509056	none	Set	FALSE	FALSE	Embryos_TM
FBgn0016691	2831.6708099106513	-0.04495564924201649	0.12804636324253155	-0.35107685711381303	0.725530689609682	0.8860454140941374	none	ATPsynO	FALSE	FALSE	Embryos_TM
FBgn0038311	200.655423270577	0.00383065300076958	0.19526712672798027	0.019618566569209964	0.9843476527029611	0.9941886255036292	none	CG14864	FALSE	FALSE	Embryos_TM
FBgn0038312	890.6560211856623	0.012046610234960946	0.14684252025559172	0.08203773859854989	0.93461670352184	0.9782106877926103	none	Zip88E	FALSE	FALSE	Embryos_TM
FBgn0000283	6295.8555246487595	-0.005926955815708892	0.0805133146943849	-0.0736145495149851	0.9413170937132411	0.979894728293492	none	Cp190	FALSE	FALSE	Embryos_TM
FBgn0038313	444.65165616392073	-0.17500076946100554	0.1676851090191351	-1.04309e+16	0.2969084521431845	0.5804349647123092	none	CG4338	FALSE	FALSE	Embryos_TM
FBgn0267750	458.07139829583923	0.1916824739571533	0.1727459567272487	1.11039e+16	0.26683121006698374	0.5483564459205635	none	asRNA:CR46081	FALSE	FALSE	Embryos_TM
FBgn0027378	1968.3597513648704	0.0904152547477569	0.11558210840980133	0.7822734567871901	0.43405388258111466	0.707734704157645	none	MRG15	FALSE	FALSE	Embryos_TM
FBgn0011476	708.5005969377158	0.32925728831419376	0.14886789360619568	2212506681179320	0.026931675076531564	0.1371767645683729	none	l(3)neo43	FALSE	FALSE	Embryos_TM
FBgn0003721	9956.689513830983	-0.28699093308208795	0.0834145665019434	-3.44045e+16	5.80744e+10	0.00729245923242553	down	Tm1	FALSE	FALSE	Embryos_TM
FBgn0266745	21.62371218312936	-0.026063248600299235	0.1312845262335393	-0.19721459698974395	0.8436596081889113	0.9428168912289753	none	CG45218	FALSE	FALSE	Embryos_TM
FBgn0004117	10.614946816492244	0.0863255541653553	0.07039694346908094	2.74947e+16	0.005969081978692212	0.045097429217225614	up	Tm2	FALSE	FALSE	Embryos_TM
FBgn0038315	14.21753080177423	-0.014015369300411161	0.043731194233916484	-0.31834129521107024	NA	NA	NA	CG14866	FALSE	FALSE	Embryos_TM
FBgn0038316	144.68742790975836	0.34705912835424463	0.19247698739737443	1842670491030930	0.06537713498191174	0.24366941506860504	none	CG6276	FALSE	FALSE	Embryos_TM
FBgn0026441	1210.795010144214	0.21249225579122935	0.14220313591878497	1.49461e+16	0.13501523559278997	0.3734529649132887	none	ear	FALSE	FALSE	Embryos_TM
FBgn0038318	760.3327744806211	-0.3241120455867328	0.18815740829391175	-1718249660670700	0.08575108694144096	0.2876069265346481	none	CG6236	FALSE	FALSE	Embryos_TM
FBgn0000533	11.62224159227258	0.07260957264081931	0.07337067433585344	1.36388e+16	0.17260442697668296	0.4293224575040318	none	ea	FALSE	FALSE	Embryos_TM
FBgn0038319	497.69814912280907	-8.54176e+11	0.18247064245947855	-0.0046811065063074	0.996265031031727	0.9989942714463473	none	mRpL9	FALSE	FALSE	Embryos_TM
FBgn0013269	2199.5672025819836	0.02701040004514458	0.11152463036602742	0.2421934662802226	0.8086302575240649	0.9275167427098051	none	Fkbp39	FALSE	FALSE	Embryos_TM
FBgn0038320	2181.766301789257	-0.17465636932329903	0.10181890522204423	-171533106672679	0.08628454583395465	0.288418744394923	none	Sra-1	FALSE	FALSE	Embryos_TM
FBgn0038321	749.9767222574592	0.5462447867102833	0.1499925244328376	3644130911118800	2.68297e+12	0.0038564438675305207	up	CG6218	FALSE	FALSE	Embryos_TM
FBgn0021750	47.65347724649343	0.02226445568115403	0.17193322461926394	0.12980542238385934	0.8967203727732713	0.9643973820391786	none	SerRS-m	FALSE	FALSE	Embryos_TM
FBgn0019925	497.05927192206565	-0.402264439058565	0.15674920001857748	-2.56447e+16	0.010333293630872827	0.0686385404266702	none	Surf4	FALSE	FALSE	Embryos_TM
FBgn0051301	1004.8445243076965	-0.2573089657469199	0.13429971346905772	-1.91555e+16	0.05542196656591883	0.22064170283726076	none	CG31301	FALSE	FALSE	Embryos_TM
FBgn0266722	239.76945673836113	-0.07133584576982864	0.1956918858981558	-0.3641707716743613	0.7157304914499829	0.8808679471417549	none	Trs33	FALSE	FALSE	Embryos_TM
FBgn0038324	470.0544027125268	-0.18234933798342054	0.1754763051039088	-1.03833e+16	0.2991162837521238	0.5822029806247002	none	CG5038	FALSE	FALSE	Embryos_TM
FBgn0038325	219.40371208170396	0.015492861890491186	0.19583324995394175	0.07912397748882453	0.9369340120215754	0.9786434413200511	none	Atg4b	FALSE	FALSE	Embryos_TM
FBgn0038326	629.4305744979291	0.26327491791547153	0.1571771061483986	1.67581e+16	0.09377564966423972	0.3040270224841089	none	CG5044	FALSE	FALSE	Embryos_TM
FBgn0026634	1364.4419500503702	-0.04321490829777005	0.13174066924961286	-0.32801968978011936	0.7428967752543503	0.8935937677819149	none	ldlCp	FALSE	FALSE	Embryos_TM
FBgn0038327	455.8531968273928	-0.2973953389205403	0.17127114825823248	-1.73468e+16	0.08279686152010687	0.2815965004533662	none	Trax	FALSE	FALSE	Embryos_TM
FBgn0026737	234.54745596003764	0.15196963098456953	0.1845898451709325	0.8240540489702848	0.4099088479447031	0.6859326202849652	none	CG6171	FALSE	FALSE	Embryos_TM
FBgn0085433	283.26134449731734	-0.10301037167294515	0.18080929425520212	-0.5693920484143816	0.569090111848352	0.7989170117036346	none	CG34404	FALSE	FALSE	Embryos_TM
FBgn0038330	326.5820610985034	0.20382336788062227	0.17764109658405228	1.14845e+16	0.2507812538565632	0.5307650681835933	none	CG14868	FALSE	FALSE	Embryos_TM
FBgn0038332	1831.8055210461623	-0.05318681795334323	0.1277333767164406	-0.4163830849611298	0.6771297039782997	0.8611039700048767	none	CG6136	FALSE	FALSE	Embryos_TM
FBgn0038331	1773.5619395500921	-0.24080960184334366	0.11475519138276488	-2098294606326700	0.035879128699297075	0.16488648127870295	none	Ccm3	FALSE	FALSE	Embryos_TM
FBgn0262483	186.07411746962703	-0.019862386236209232	0.1944835296101117	-0.1020367978551437	0.9187274670356209	0.9726570254587124	none	Rbp	FALSE	FALSE	Embryos_TM
FBgn0038337	28.156721621248842	0.017799917057942732	0.11794481665094171	0.15217159883852632	0.8790515939071551	0.9579814517384582	none	CG6125	FALSE	FALSE	Embryos_TM
FBgn0041188	2651.97940309108	-0.33944648408757	0.096540504202656	-3.51595e+16	4.38184e+12	0.0058390514821352515	down	Atx2	FALSE	FALSE	Embryos_TM
FBgn0267571	4483.7526771451	-0.14044485644690663	0.08542118943944868	-1644134533141420	0.10014841614469717	0.31539579979350574	none	lncRNA:CR45911	FALSE	FALSE	Embryos_TM
FBgn0038339	28.130126998073475	-0.07561030776475113	0.12305751206417764	-0.6062893809148016	0.5443226088831901	0.7842041106414623	none	CG6118	FALSE	FALSE	Embryos_TM
FBgn0286071	1704.7001453041528	-0.08704633283552167	0.13837213823636396	-0.6290205503686075	0.5293356024272379	0.7740885737071875	none	AdamTS-A	FALSE	FALSE	Embryos_TM
FBgn0038342	31.3162394653756	0.06662432050271767	0.13775220104488242	0.4942902289851989	0.6211012247475683	0.8289725430705868	none	B9d1	FALSE	FALSE	Embryos_TM
FBgn0019940	11.131726625187184	-0.09290361333633301	0.12016306336070068	-0.7634594398149639	0.44518944279562694	0.7154620509451574	none	Rh6	FALSE	FALSE	Embryos_TM
FBgn0038344	1614.9640060392353	-0.006083406584092207	0.1340160529542139	-0.04539319791201635	0.9637939026805286	0.9874669883759565	none	obe	FALSE	FALSE	Embryos_TM
FBgn0038345	14.521100770464	0.005395981431732662	0.0914805812651215	0.05925514901585731	0.9527488842066691	0.9842993645675903	none	CG5213	FALSE	FALSE	Embryos_TM
FBgn0038349	32.85369990997526	0.11319373729069125	0.12762470817388755	0.9444677244657054	0.34493068754650746	0.6284681112709359	none	AOX3	FALSE	FALSE	Embryos_TM
FBgn0263041	20.937979120912015	0.25276498811435044	0.12598641757405782	2.63803e+16	0.008338999439922206	0.058609868884721146	none	CG43336	FALSE	FALSE	Embryos_TM
FBgn0053207	27870.06848095463	-0.28984117515702607	0.09813435201200148	-2953325575819420	0.003143702106056683	0.0278709159842338	down	pxb	FALSE	FALSE	Embryos_TM
FBgn0038353	54.672079791407285	0.2118335382598115	0.1441177089492947	1.61689e+16	0.10590262750613894	0.3258020964139447	none	CG5399	FALSE	FALSE	Embryos_TM
FBgn0038360	886.0140609905488	0.10385456356082484	0.15714705521474645	0.6609927410266722	0.508616968784535	0.7609787277612883	none	CG9590	FALSE	FALSE	Embryos_TM
FBgn0038361	287.5799729123777	-0.025558607785699985	0.1865832282773653	-0.13695711104416652	0.8910646960072726	0.9626894259632011	none	CG9589	FALSE	FALSE	Embryos_TM
FBgn0000246	259.7095403336765	0.20749383521439319	0.18438798676002527	1.12674e+16	0.25985320419512387	0.5418544022356471	none	c(3)G	FALSE	FALSE	Embryos_TM
FBgn0038363	1122.137994142202	0.43211177035756254	0.143302439770381	3.01673e+16	0.0025552130415432816	0.0238408895381169	up	Acyp2	FALSE	FALSE	Embryos_TM
FBgn0262527	8490.423277826581	-0.10967583654229765	0.09115132162214054	-1.20321e+16	0.22889448156397538	0.505614759078908	none	nsl1	FALSE	FALSE	Embryos_TM
FBgn0038365	1094.905486212698	0.0017437951493511515	0.1484417429660882	0.01174746334071581	0.9906270959536564	0.9964850035708638	none	CG9593	FALSE	FALSE	Embryos_TM
FBgn0267551	177.51427693677726	-0.16184083894115164	0.1950845082642791	-0.8278521682350135	0.4077542261617376	0.6840092850882646	none	asRNA:CR45891	FALSE	FALSE	Embryos_TM
FBgn0026616	6195.939715330108	-0.09550786515000421	0.09152244091162957	-1.04354e+16	0.2967004260805697	0.5803409160508735	none	alpha-Man-IIb	FALSE	FALSE	Embryos_TM
FBgn0003227	1724.4140373625742	-0.17016499348514932	0.11372565203465144	-1.49621e+16	0.13459767408708367	0.373350261498613	none	rec	FALSE	FALSE	Embryos_TM
FBgn0038366	53.093830020568305	0.3710451134507545	0.17616342950250222	2238842728096910	0.025166151026337975	0.13042559695894004	none	CG4576	FALSE	FALSE	Embryos_TM
FBgn0263023	198.51936312345026	0.34733140097666576	0.1964481434568802	1.78987e+16	0.07347433007587416	0.26261163215234473	none	CG43318	FALSE	FALSE	Embryos_TM
FBgn0263022	204.00395466014152	0.1014240562546442	0.19643316717284912	0.5174054055646606	0.6048731870128194	0.8201297902000002	none	CG43317	FALSE	FALSE	Embryos_TM
FBgn0038369	1285.0213683400375	-0.068049926785569	0.11374669019180052	-0.5982530313268843	0.5496711111862622	0.7874994340002427	none	Arpc3A	FALSE	FALSE	Embryos_TM
FBgn0017567	827.1611440584724	0.18982719507973878	0.1427549275499766	1329939760146790	0.1835381198882051	0.44453381784713875	none	ND-23	FALSE	FALSE	Embryos_TM
FBgn0003483	2609.3181922890717	0.7309739303990008	0.10372684210769988	7047073694286280	1827.2	1.80843e+06	up	spn-E	FALSE	FALSE	Embryos_TM
FBgn0038371	235.3745988562159	0.22920898956465416	0.18275990416108473	1.25583e+16	0.20917793426546916	0.4810828831476872	none	Pbp45	FALSE	FALSE	Embryos_TM
FBgn0265048	786.1313102778814	-0.22559782891894267	0.14075458887571105	-1.60242e+16	0.10906207241155808	0.3306189930635403	none	cv-d	FALSE	FALSE	Embryos_TM
FBgn0038373	186.8123417563466	0.23167139840903725	0.196576631276917	1.18478e+16	0.2361034800819637	0.5134965797554948	none	CG4546	FALSE	FALSE	Embryos_TM
FBgn0038376	1329.4308763503896	0.0934750318253948	0.13277677233459867	0.7040372597342985	0.48140957016372415	0.7432890913270979	none	Hmt-1	FALSE	FALSE	Embryos_TM
FBgn0051183	210.186240909559	-0.08680193530767132	0.19343500512308123	-0.4482969446641301	0.6539389053885785	0.847248942397412	none	CG31183	FALSE	FALSE	Embryos_TM
FBgn0027657	12.26296296722894	0.0859134213176585	0.10020367321631748	0.9534213463298282	0.3403766301216376	0.6238519145007186	none	glob1	FALSE	FALSE	Embryos_TM
FBgn0266566	34.59668899481117	0.2131184637364359	0.1338160813908893	1.83402e+16	0.06665060713705266	0.24669040289504132	none	CG45105	FALSE	FALSE	Embryos_TM
FBgn0038385	11127.15370188612	-0.0799789882340691	0.06937133075301465	-1.15291e+16	0.24894771674008773	0.5291030237760891	none	Fbxl7	FALSE	FALSE	Embryos_TM
FBgn0267692	11.034842099397322	-0.03778912036257032	0.07860522952144328	-0.4746328347952418	0.6350486985153636	0.8364112243814135	none	lncRNA:CR46028	FALSE	FALSE	Embryos_TM
FBgn0038386	45.37033002691428	-0.25090377052079493	0.17512788426245832	-1.41771e+16	0.15627523763570692	0.4044089186100925	none	CG5478	FALSE	FALSE	Embryos_TM
FBgn0038387	1146.0409367772982	0.1289350739697822	0.1279674881091274	1007601770151060	0.3136456788066308	0.5965202414525563	none	blp	FALSE	FALSE	Embryos_TM
FBgn0013334	1440.2940805135634	0.20101175539387778	0.11608823022304217	1.73159e+16	0.08334689302128756	0.2825691284479961	none	Sap47	FALSE	FALSE	Embryos_TM
FBgn0038388	1615.0566305139157	0.09794640381596521	0.1248669734975888	0.7844381824101402	0.4327830414080131	0.7064031441992562	none	CG4287	FALSE	FALSE	Embryos_TM
FBgn0038389	923.4917572691021	0.18775003518216707	0.12819690065282277	1.46463e+16	0.14302252126400145	0.3857037872185246	none	CG5516	FALSE	FALSE	Embryos_TM
FBgn0052856	447.15634679637157	-0.07664013744897395	0.16684443859043996	-0.459256156731301	0.646050228060742	0.8426801142144701	none	CG32856	FALSE	FALSE	Embryos_TM
FBgn0038390	4836.02566911693	-0.04314670535352067	0.09098613176273965	-0.4742112467437256	0.6353492740727478	0.8366046863606682	none	Rbf2	FALSE	FALSE	Embryos_TM
FBgn0002783	4501.593923601159	-0.24294357880118503	0.08458413663404421	-2872172751980400	0.004076600510647278	0.033750532136438714	down	mor	FALSE	FALSE	Embryos_TM
FBgn0022787	4279.710042741409	-0.47153991325375566	0.08814268758786824	-5349472691459610	8.82109e+06	3.85683e+09	down	Hel89B	FALSE	FALSE	Embryos_TM
FBgn0003507	17382.654491948815	-0.36835786428116946	0.08436447687448001	-4366099589928580	1.26485e+11	2.90515e+11	down	srp	FALSE	FALSE	Embryos_TM
FBgn0262028	33.98182836006391	-0.0116705479859844	0.14330396964838493	-0.08129988307518503	0.9352034669764043	0.9782372956832642	none	lncRNA:CR42839	FALSE	FALSE	Embryos_TM
FBgn0038391	84.06202230111646	0.015825866452710457	0.18663433480669916	0.08486982218783945	0.9323648836073795	0.9775938205269205	none	GATAe	FALSE	FALSE	Embryos_TM
FBgn0003117	1988.2232394849502	-0.6757799336790911	0.14901578397144027	-4530305930027960	5.88983e+09	1.53403e+11	down	pnr	FALSE	FALSE	Embryos_TM
FBgn0038394	92.15689563686354	0.3217463626251215	0.19022258712231505	1.73055e+16	0.08353165050462658	0.2826885542567204	none	CG10264	FALSE	FALSE	Embryos_TM
FBgn0038395	248.62719821049802	0.16737396967744092	0.1934833686978918	0.8669602639716593	0.38596378201999715	0.6652925419334562	none	CG10407	FALSE	FALSE	Embryos_TM
FBgn0024222	985.4248083328815	-0.1463353101997285	0.1254428936982471	-1.16648e+16	0.24341888886448548	0.5232184487793985	none	IKKbeta	FALSE	FALSE	Embryos_TM
FBgn0038396	967.6693138891922	0.054985489661888654	0.1483418794741209	0.3707027318995461	0.710858955331079	0.8783476843365631	none	CG5013	FALSE	FALSE	Embryos_TM
FBgn0027948	4200.157108481117	0.1549875358314454	0.09861415099686015	1.57169e+16	0.11602330896100388	0.3427803974649794	none	msps	FALSE	FALSE	Embryos_TM
FBgn0038397	60.48127233190461	0.47973408922536126	0.16887885990532703	3.26104e+16	0.0011100405418932187	0.01215795913439786	up	CG10185	FALSE	FALSE	Embryos_TM
FBgn0026059	6184.065614380639	-0.02185836955305277	0.08822161588892267	-0.24776658291358508	0.8043150118349034	0.9251534636921916	none	Mhcl	FALSE	FALSE	Embryos_TM
FBgn0038398	53.29192586767764	0.03164088937699933	0.177805821523725	0.1784134898537143	0.8583982558952709	0.949322134621271	none	sxe2	FALSE	FALSE	Embryos_TM
FBgn0010379	4889.7496551751665	0.05967268537072418	0.0911030231333299	0.6550049622850669	0.5124645591430346	0.7631242860607601	none	Akt1	FALSE	FALSE	Embryos_TM
FBgn0003319	16.57976411489914	0.018339238345810284	0.11557818525118521	0.1599246714817087	0.872940413614831	0.9547018312502505	none	Sb	FALSE	FALSE	Embryos_TM
FBgn0038400	833.1491301613202	0.08049289056741216	0.16501645739520698	0.4879008547043121	0.6256200690821451	0.831723431604228	none	CG5903	FALSE	FALSE	Embryos_TM
FBgn0038401	352.60494110772	0.26721440836708776	0.18765525339304087	1427570343179280	0.1534155648210378	0.40082439505798856	none	CG5916	FALSE	FALSE	Embryos_TM
FBgn0063649	21.27076131839302	0.02023023630197454	0.1060628772155917	0.19308764726523733	0.8468903266720472	0.9444546254715427	none	CG6006	FALSE	FALSE	Embryos_TM
FBgn0263449	13.598168629613513	-0.004850704312022246	0.09318248958647664	-0.0518626020053131	0.9586381734282878	0.9862178862745361	none	asRNA:CR43472	FALSE	FALSE	Embryos_TM
FBgn0038404	12.77556475716395	0.05738620446589935	0.09369525442273267	0.6591529705525238	0.50979754342315875	0.7613115351749811	none	CG8925	FALSE	FALSE	Embryos_TM
FBgn0024491	951.4843140655155	-0.5190093984931086	0.14074301514346252	-3685671718347790	2.281e+12	0.0033558474472916958	down	Bin1	FALSE	FALSE	Embryos_TM
FBgn0086370	3209.96488960214	-0.08611050957487883	0.09960382730298956	-0.8645164775299803	0.38730423255628493	0.6664424181824362	none	sra	FALSE	FALSE	Embryos_TM
FBgn0038407	77.96954368413931	0.1590732885339943	0.18143784051758702	0.8896929553866398	0.37363077768073016	0.6533728086793632	none	CG6126	FALSE	FALSE	Embryos_TM
FBgn0051287	14.626768041834936	0.03570487954177464	0.10997841480724788	0.33186882906730575	0.7399883085063546	0.8923629502335714	none	CG31287	FALSE	FALSE	Embryos_TM
FBgn0010438	577.683377469467	0.363407424764877	0.16940173056646257	2147774982097510	0.03173163538091953	0.15178484815117355	none	mtSSB	FALSE	FALSE	Embryos_TM
FBgn0267198	258.10237096294446	0.28256929457444624	0.19665768502883016	1.44993e+16	0.1470791529093037	0.39028697583228344	none	lncRNA:CR45638	FALSE	FALSE	Embryos_TM
FBgn0267197	11.394798761588888	0.11747064521613247	0.09222374184045323	1.69124e+16	0.09079177337262319	0.29781561817045754	none	lncRNA:CR45637	FALSE	FALSE	Embryos_TM
FBgn0267201	38.052262796303836	0.02969306040878898	0.1598528481728842	0.1866709872718193	0.8519186050169253	0.945736499726651	none	lncRNA:CR45641	FALSE	FALSE	Embryos_TM
FBgn0267203	27.836049969156264	0.14269744663650635	0.12903369831374328	1.20314e+16	0.22892379104356336	0.505614759078908	none	lncRNA:CR45643	FALSE	FALSE	Embryos_TM
FBgn0040071	10977.006694119531	-0.43199154199572437	0.08018774570357068	-5387081951904860	7.16108e+07	3.15638e+08	down	tara	FALSE	FALSE	Embryos_TM
FBgn0040237	209.13450941039474	-0.20169467912008565	0.19400468451972314	-1.03718e+16	0.2996498983028101	0.5829679132992661	none	bor	FALSE	FALSE	Embryos_TM
FBgn0020407	95.56440600423404	0.008190014547135895	0.18365056952493247	0.044620034572504706	0.9644101732831087	0.9875839322592438	none	asun	FALSE	FALSE	Embryos_TM
FBgn0020399	57.964416110555284	-0.1238377246841033	0.1755958005729987	-0.6992443047624288	0.48439936686829316	0.7444549598407474	none	Mst89B	FALSE	FALSE	Embryos_TM
FBgn0261286	1905.0387449279656	0.1649965307580545	0.11321426469081025	1.45742e+16	0.14500150957865657	0.3876142545186581	none	Mat89Ba	FALSE	FALSE	Embryos_TM
FBgn0250823	14941.864120968225	-0.06601584997362722	0.07047787327513302	-0.9366873062804818	0.34891942763341577	0.6316404736689387	none	gish	FALSE	FALSE	Embryos_TM
FBgn0038412	50.32403153378223	0.35617215798644974	0.14908852624541377	2920889835708850	0.0034903322265347455	0.03015813250022522	up	Zip89B	FALSE	FALSE	Embryos_TM
FBgn0040271	9061.66380026045	-0.024810847481582472	0.08213052334935392	-0.3020905520345377	0.7625830345775201	0.9038932590232482	none	Sulf1	FALSE	FALSE	Embryos_TM
FBgn0011858	264.41504879307274	-0.5374293583494423	0.19500086672989916	-2.73236e+16	0.006288300329016508	0.047084405558461294	down	tRNA:Phe-GAA-1-8	FALSE	FALSE	Embryos_TM
FBgn0012011	84.89629504867959	-0.21026531810981308	0.18271639851181598	-1.13996e+16	0.2543039513301857	0.5350999455221745	none	tRNA:Val-AAC-1-1	FALSE	FALSE	Embryos_TM
FBgn0264836	107.07166436691652	0.15448768522546003	0.19440971135381585	0.7998472765673728	0.42379928794886745	0.6978074482606352	none	CG44044	FALSE	FALSE	Embryos_TM
FBgn0283477	5914.206283384311	-0.07036873140792158	0.08776999026366314	-0.801737777871559	0.4227046580739875	0.69692951741258	none	SF2	FALSE	FALSE	Embryos_TM
FBgn0038418	2429.641147265527	0.08757321020245303	0.09910939270613435	0.8836084735954522	0.37690760323148065	0.6560391013186313	none	pad	FALSE	FALSE	Embryos_TM
FBgn0038419	221.78715221412165	0.1502124898547137	0.1884592405872138	0.7980792349129833	0.42482451077708955	0.6989669712604162	none	CG14879	FALSE	FALSE	Embryos_TM
FBgn0027095	844.743001295863	-0.28696882524813444	0.16182894055578487	-1.77208e+16	0.07638149385714825	0.26868023380380385	none	Manf	FALSE	FALSE	Embryos_TM
FBgn0038420	496.84419488578857	0.2018497964488587	0.18945758791715145	1067645672602930	0.2856803731942473	0.5683834504251013	none	CG10311	FALSE	FALSE	Embryos_TM
FBgn0038421	537.3152028083446	-0.3039381550059763	0.1736904922871033	-17478061836132	0.08049759421230666	0.2771517683260781	none	CG17931	FALSE	FALSE	Embryos_TM
FBgn0038422	16.535934206669655	0.27084163507712894	0.11666025333871127	4378821355842400	1.19323e+11	2.78506e+11	up	CG14880	FALSE	FALSE	Embryos_TM
FBgn0003513	190.42901378524334	-0.19197561170454597	0.19663969740069523	-0.9731405425478963	0.3304834565718151	0.6133366759831613	none	ss	FALSE	FALSE	Embryos_TM
FBgn0051497	1356.280244986936	-0.4714162530402578	0.15660642428054297	-3.00734e+16	0.00263548361714442	0.02439839297606403	down	tRNA:Thr-AGT-1-3	FALSE	FALSE	Embryos_TM
FBgn0267191	57.27432042649006	-0.07554360790177185	0.18738904217568367	-0.40168170860809804	0.6879182877477671	0.8680304124605865	none	lncRNA:CR45631	FALSE	FALSE	Embryos_TM
FBgn0051279	239.88006490821783	0.07195777073185794	0.19412652213158996	0.3710830192047829	0.7105756982460181	0.8783476843365631	none	CG31279	FALSE	FALSE	Embryos_TM
FBgn0038424	226.93541814245404	-0.3086501280801619	0.19674362308963406	-1.56027e+16	0.1186954061826794	0.347424650980942	none	CG17565	FALSE	FALSE	Embryos_TM
FBgn0038425	42.05325582723547	-0.12273035245385941	0.16757593907289467	-0.7252327030004928	0.4683092832945473	0.7324354499680702	none	CG14881	FALSE	FALSE	Embryos_TM
FBgn0038426	225.2023759760272	-0.03223067216660748	0.18843503191452865	-0.17102002658375823	0.8642080186401528	0.9518783045601985	none	mRpS33	FALSE	FALSE	Embryos_TM
FBgn0038427	2802.5038266063993	-0.08529412455470396	0.09502520482698541	-0.8975894868584997	0.3694044459364226	0.6493667178648176	none	ema	FALSE	FALSE	Embryos_TM
FBgn0038428	205.45101243534305	0.8898266061315439	0.1955234294352558	4649368786652850	3.32952e+10	9.43972e+10	up	CG14894	FALSE	FALSE	Embryos_TM
FBgn0038429	14.849853467910815	-0.15298507262852704	0.09938315283081739	-1650904263478300	0.09875812512616017	0.3130071930854456	none	CG14882	FALSE	FALSE	Embryos_TM
FBgn0044826	12600.635005429509	0.22708762614056174	0.10611382647874787	2140183585207950	0.0323399332000713	0.15388323983792668	none	Pak3	FALSE	FALSE	Embryos_TM
FBgn0038431	198.88921914729863	0.33315042134759765	0.19595462135051428	1711713576109070	0.08694946547643974	0.2900180240937498	none	CG10405	FALSE	FALSE	Embryos_TM
FBgn0038432	934.5094651041388	0.0722695069673989	0.16455087474277783	0.4392739048846371	0.6604630800283129	0.8508525437774981	none	CG14883	FALSE	FALSE	Embryos_TM
FBgn0250754	12212.15491370494	0.016254185882931933	0.07389144816986154	0.21997383338001378	0.8258915335225825	0.9341798571906863	none	CG42232	FALSE	FALSE	Embryos_TM
FBgn0027053	2197.5010055535813	0.1897059813238646	0.10724351130844273	1768978851453980	0.07689740395116142	0.26962384438528	none	CSN5	FALSE	FALSE	Embryos_TM
FBgn0038435	307.0727417741796	0.20774145099491462	0.19011051391829512	1.09505e+16	0.27349308631382785	0.5542594144767484	none	Gyc89Da	FALSE	FALSE	Embryos_TM
FBgn0267693	333.32444276424803	-0.13214599914284972	0.19395533385965336	-0.6802256148471508	0.4963616157451851	0.7533652461477527	none	asRNA:CR46029	FALSE	FALSE	Embryos_TM
FBgn0038436	84.88396598568593	0.0627099695066999	0.1870768142710781	0.33644436001255185	0.7365358026477764	0.8905906385177792	none	Gyc89Db	FALSE	FALSE	Embryos_TM
FBgn0004087	53.412934419670655	0.037559746540118996	0.17426214508319038	0.21638248317919012	0.8286896192468105	0.9352065109853203	none	Dhfr	FALSE	FALSE	Embryos_TM
FBgn0038437	21.928606275976954	-0.08632936193019056	0.14696685842388807	-0.581032386633591	0.5612186261817498	0.7950536347743279	none	Sdhaf3	FALSE	FALSE	Embryos_TM
FBgn0038438	59.31145422852128	0.48363038148114557	0.17685457217750236	2.99382e+16	0.002755113957120508	0.025292454845293084	up	Der-2	FALSE	FALSE	Embryos_TM
FBgn0259244	6928.1795858047735	-1.13979e+16	0.09920649649515889	-1.14859e+16	1.5533e-14	7.68671e-14	down	CG42342	FALSE	FALSE	Embryos_TM
FBgn0267694	21.643096120811585	0.09650083299752546	0.1022468483901404	1.06622e+16	0.28632200406868963	0.5690375425877736	none	lncRNA:CR46030	FALSE	FALSE	Embryos_TM
FBgn0038445	66.61565990207053	-0.28861935882162154	0.18621193682815354	-1.53513e+16	0.12475192354022666	0.35769665303725245	none	CG14891	FALSE	FALSE	Embryos_TM
FBgn0038446	204.18522173649353	-0.01007865243839631	0.19539899527954946	-0.05158005238134785	0.9588633140722976	0.9863137660908072	none	CG14903	FALSE	FALSE	Embryos_TM
FBgn0020907	55.30629521889204	0.04493325016336876	0.15318235181471931	0.2959665733224948	0.7672556089881156	0.9057166207132923	none	Scp2	FALSE	FALSE	Embryos_TM
FBgn0027562	70.81297452157077	-0.11246186528626587	0.17519573626711743	-0.6371932602077901	0.5239989672454344	0.7702912174454556	none	CG10345	FALSE	FALSE	Embryos_TM
FBgn0038448	75.7776894725675	0.0681037856820973	0.16803222407136603	0.40914515658041617	0.6824331391538383	0.8638584564196571	none	CG12783	FALSE	FALSE	Embryos_TM
FBgn0022344	123.03927288528014	0.15518520724920318	0.1967522611705132	0.7918757761434781	0.42843311278771984	0.7017227770302251	none	CG10340	FALSE	FALSE	Embryos_TM
FBgn0038452	11.968541746738907	0.13010058010107936	0.09861294339057777	1.69544e+16	0.0899911837173815	0.29643994466902646	none	CG14905	FALSE	FALSE	Embryos_TM
FBgn0285925	4871.450845128453	-0.12413710375353658	0.07850428244315563	-1581276166904660	0.11381490652648407	0.33855270146279565	none	Fas1	FALSE	FALSE	Embryos_TM
FBgn0015520	1244.5522627874243	0.11424264633126398	0.13256010147482689	0.8618821396607651	0.3887523782670175	0.6676801965614236	none	nonA-l	FALSE	FALSE	Embryos_TM
FBgn0038453	1553.6652656031335	0.23972224359403108	0.11959371084957468	200458194945286	0.04500775794860543	0.1920686006421065	none	Arl6IP1	FALSE	FALSE	Embryos_TM
FBgn0038454	1647.4643023232568	0.11080313069431932	0.11940546496557213	0.9279812828164502	0.35341727875553525	0.6351360042607316	none	CG10324	FALSE	FALSE	Embryos_TM
FBgn0015019	952.7366082113937	-0.24109896797725186	0.14072288180794343	-1.71288e+16	0.0867340965971505	0.28943656092331116	none	CCT3	FALSE	FALSE	Embryos_TM
FBgn0015351	891.0885466487246	-0.19569358634393796	0.15823094529903742	-1.23627e+16	0.2163586467084282	0.489402989136642	none	CG14906	FALSE	FALSE	Embryos_TM
FBgn0038455	1246.1463099727405	-0.3812969042544957	0.13396520878367646	-2.8454e+16	0.004435567805838592	0.035956832987464445	down	CG14907	FALSE	FALSE	Embryos_TM
FBgn0051217	464.7406978668499	0.023886734532881267	0.17908976751128214	0.13339790278816277	0.8938787039186162	0.9634350509416866	none	modSP	FALSE	FALSE	Embryos_TM
FBgn0003944	13390.963480256354	0.12867077977249813	0.08162412458208708	1.5764e+16	0.1149343353356887	0.34048710443527697	none	Ubx	FALSE	FALSE	Embryos_TM
FBgn0020556	21386.67134282674	0.01573205341185625	0.07505509938595345	0.20960692583359092	0.8339744736910066	0.9384475550464071	none	lncRNA:bxd	FALSE	FALSE	Embryos_TM
FBgn0000014	4363.94903382168	0.06773533524686519	0.10320692912038545	0.6563177521529696	0.5116196978019019	0.7628052108969194	none	abd-A	FALSE	FALSE	Embryos_TM
FBgn0264857	14593.82735488848	-0.10836987233804563	0.0864523563033832	-1253507557035790	0.21002105058730192	0.4818504030314367	none	lncRNA:iab8	FALSE	FALSE	Embryos_TM
FBgn0020546	9500.183990796024	-0.3414810139155943	0.08997679537269754	-3.79505e+16	1.47613e+12	0.002346073468722613	down	lncRNA:iab4	FALSE	FALSE	Embryos_TM
FBgn0263595	2674.7221847571423	-0.1502485864014537	0.12669523712189953	-1.1858e+16	0.23570168013840712	0.5130116336798957	none	lncRNA:CR43617	FALSE	FALSE	Embryos_TM
FBgn0000015	2157.5630384922692	0.0624791365159729	0.13340779067116548	0.46835755101643034	0.6395289188209072	0.8394601122316844	none	Abd-B	FALSE	FALSE	Embryos_TM
FBgn0278597	28.58675535145312	-0.25331479104828164	0.12728721795656	-2077006708002290	0.037800940104059585	0.1706059009044632	none	lncRNA:CR46267	FALSE	FALSE	Embryos_TM
FBgn0038460	23.885941569083684	0.011956016897630074	0.10310367393861374	0.11687490167959252	0.9069591873811703	0.9684253308178503	none	CG18622	FALSE	FALSE	Embryos_TM
FBgn0038461	48.68169962589572	0.17620431106189904	0.15771128415745306	1.16635e+16	0.2434730160464569	0.5232314894784399	none	CG3678	FALSE	FALSE	Embryos_TM
FBgn0266748	19.88415416057244	0.11980114647308236	0.10235572643643696	1.39997e+16	0.16152376943139612	0.4119003603145601	none	lncRNA:CR45221	FALSE	FALSE	Embryos_TM
FBgn0038462	120.03948431001534	0.08258658633791853	0.19576656344739143	0.42300489157266224	0.6722916921598303	0.8580585759137248	none	CG17556	FALSE	FALSE	Embryos_TM
FBgn0038463	481.6481494224769	0.26206496071001434	0.1664750145347551	1.57532e+16	0.11518179143941652	0.34103458346503335	none	CG3534	FALSE	FALSE	Embryos_TM
FBgn0266917	892.3795667164972	-0.10416775142560973	0.14590445473720687	-0.7138619510292146	0.4753125472059939	0.7382975747512706	none	Sf3a1	FALSE	FALSE	Embryos_TM
FBgn0038465	38.48459620385274	0.09235474058751919	0.16391413689749396	0.5713510040485575	0.5677617344555141	0.7981661910118198	none	Irc	FALSE	FALSE	Embryos_TM
FBgn0038466	14.503471248263796	-0.014697329257098178	0.11017438995580028	-0.13270451435177305	0.8944270725095599	0.963788472845872	none	CG8907	FALSE	FALSE	Embryos_TM
FBgn0004577	235.6856024602877	0.7839553171005098	0.19122038903807595	4140713325325040	3.46227e+10	6.90362e+11	up	Pxd	FALSE	FALSE	Embryos_TM
FBgn0038467	805.1622698405823	-0.5701849700863793	0.15595659201872755	-3.65227e+16	2.59937e+11	0.003758217784313301	down	AdSL	FALSE	FALSE	Embryos_TM
FBgn0051268	76.222701517582	-0.039063937519482436	0.15839260951517956	-0.2454371569629351	0.8061179615567375	0.9260532074990189	none	CG31268	FALSE	FALSE	Embryos_TM
FBgn0038469	536.9031936597977	0.5360386096363362	0.1569668287052823	3417636889115950	6.31673e+11	0.007770650946061815	up	CG4009	FALSE	FALSE	Embryos_TM
FBgn0038470	3073.8947254440804	0.05325479225763808	0.09680546156538852	0.5501224631438254	0.5822353804403193	0.8064626700831751	none	CG18213	FALSE	FALSE	Embryos_TM
FBgn0038471	1343.7298723480508	0.02824991426295273	0.13588255680744196	0.20790535323470813	0.8353028692278318	0.9385055265258022	none	CG5220	FALSE	FALSE	Embryos_TM
FBgn0038472	1942.8166013506914	0.09584693534216247	0.10341495014777581	0.9268207036378164	0.35401963364548744	0.6357688447141068	none	CG3995	FALSE	FALSE	Embryos_TM
FBgn0266053	2420.3544421998918	-0.16164930761230267	0.10753995126161582	-1.50311e+16	0.13281042367740223	0.3697026547112959	none	Patr-1	FALSE	FALSE	Embryos_TM
FBgn0020493	515.4661114766183	-6.61584e+11	0.1763727313114964	-0.003751203947544206	0.9970069793052306	0.9991177267761456	none	Dad	FALSE	FALSE	Embryos_TM
FBgn0038473	1988.9681509480552	-0.004618673037385242	0.12187785272399275	-0.03789530590532136	0.9697711557075258	0.9892406085725183	none	Ns1	FALSE	FALSE	Embryos_TM
FBgn0038474	644.5931480259154	-0.08788955165410281	0.1489466507039107	-0.5900299823304023	0.5551705487389159	0.7907241232358334	none	mRpS11	FALSE	FALSE	Embryos_TM
FBgn0038475	7711.813039562252	0.0765333687848766	0.10263273940756053	0.7457136871273133	0.4558403892642981	0.724275294500936	none	Keap1	FALSE	FALSE	Embryos_TM
FBgn0038476	26405.749314600387	0.19475391157999575	0.18462249901158254	1.05662e+16	0.2906835962569236	0.5739421801002154	none	kuk	FALSE	FALSE	Embryos_TM
FBgn0266465	2456.5535786643445	0.24352615335703717	0.12204240783524233	1.99561e+16	0.04597605826265435	0.19491485448034188	none	GckIII	FALSE	FALSE	Embryos_TM
FBgn0038478	2331.298440533572	-0.1059667106854221	0.12360080306807579	-0.85729266814717	0.3912831595043015	0.6699249477092359	none	cal1	FALSE	FALSE	Embryos_TM
FBgn0014141	929.5770210013403	-0.2557356849629188	0.13650678957841278	-1873077586560390	0.06105767190938579	0.23390768900291056	none	cher	FALSE	FALSE	Embryos_TM
FBgn0038487	10.748644313559128	0.04236980360271742	0.08843730287514687	0.5066709916367743	0.6123856876291444	0.8232950087945783	none	TwdlW	FALSE	FALSE	Embryos_TM
FBgn0038488	2526.4618159839606	-0.2618307780470766	0.10955370065970774	-2.38983e+16	0.01685631851463449	0.09824129532592382	none	m-cup	FALSE	FALSE	Embryos_TM
FBgn0264291	1055.6907213772017	0.02591538304245979	0.14865728242790718	0.17433888169489348	0.8615991439306995	0.951039794244298	none	Det	FALSE	FALSE	Embryos_TM
FBgn0038490	877.569114974034	-0.044857357926866535	0.1430132699624332	-0.31364775071336876	0.7537885883883998	0.9005263208366628	none	CG5285	FALSE	FALSE	Embryos_TM
FBgn0038491	933.0656081199642	-0.2135239227251964	0.14840300631645	-1.43842e+16	0.15031603965496115	0.3954786669220788	none	CG5292	FALSE	FALSE	Embryos_TM
FBgn0038492	12.77184206836328	0.01100457449476837	0.10375804465758638	0.10682814574661822	0.9149253181638689	0.9715002378669697	none	Mur89F	FALSE	FALSE	Embryos_TM
FBgn0038494	393.9928030373818	-0.07770208002605324	0.174742616754891	-0.44451159807737023	0.656672745441786	0.8490018334661404	none	beat-IIb	FALSE	FALSE	Embryos_TM
FBgn0038498	42.77408964945498	0.15034002641339578	0.1643596333164485	0.9401895875374904	0.3471203218203742	0.6304731690856861	none	beat-IIa	FALSE	FALSE	Embryos_TM
FBgn0038499	1311.3158481924763	-0.004760425689296029	0.15008200018152634	-0.03171798719952256	0.9746969503923779	0.9908320045421859	none	Brf	FALSE	FALSE	Embryos_TM
FBgn0262871	2839.9210948072605	0.11268194009970378	0.11350964635881453	0.9927389796267717	0.3208371737529756	0.6043173547835027	none	lute	FALSE	FALSE	Embryos_TM
FBgn0265043	99.43763372623607	0.4960308437433755	0.18286267059303768	2911728183894010	0.0035943526796385736	0.030739762469147797	up	asRNA:CR44160	FALSE	FALSE	Embryos_TM
FBgn0028992	620.1796112373846	0.4127949415481632	0.16175076810052708	2.5544e+16	0.010637162451270213	0.07031377511049108	none	sds22	FALSE	FALSE	Embryos_TM
FBgn0025456	1302.9919500541127	0.2735690600521762	0.15695390689805103	1.74399e+16	0.081160041466908	0.27829586502369363	none	CREG	FALSE	FALSE	Embryos_TM
FBgn0038504	4452.267842817686	0.3244982866944327	0.08676813152302792	3.73985e+16	1.84132e+11	0.0027958820177505696	up	Sur-8	FALSE	FALSE	Embryos_TM
FBgn0038511	47.57452709288864	0.2836661451427685	0.1446681214715802	2.28883e+16	0.02208935595038409	0.11899397240565639	none	cysu	FALSE	FALSE	Embryos_TM
FBgn0261046	71.67295289763092	3.38251e+11	0.18220981120939558	0.0018555805665703962	0.9985194617642341	0.9998645278748388	none	Dscam3	FALSE	FALSE	Embryos_TM
FBgn0038515	1056.5539309090098	0.14576942202131843	0.12997452544413188	1.12159e+16	0.2620370607979278	0.5441352519149317	none	CG5823	FALSE	FALSE	Embryos_TM
FBgn0038516	227.12468070129776	0.04212146738706363	0.1946301821038944	0.21658271153749883	0.8285335601447243	0.9352065109853203	none	P5cr-2	FALSE	FALSE	Embryos_TM
FBgn0010926	2071.943219774052	-0.15706034078008113	0.11616888463228461	-1.35193e+16	0.17639666275369126	0.43429001976468495	none	l(3)07882	FALSE	FALSE	Embryos_TM
FBgn0025571	3772.3297956328133	-0.331753674462847	0.0888856832084446	-3.73227e+16	1.89761e+12	0.0028693519870596944	down	SF1	FALSE	FALSE	Embryos_TM
FBgn0038519	144.34179156227555	0.4758079402115658	0.19675215669143156	2.45393e+16	0.014130366974693625	0.0860869083679292	none	Prx3	FALSE	FALSE	Embryos_TM
FBgn0264005	1393.322118363327	-0.224593983302976	0.1277376381653166	-1.75804e+16	0.07874142543256739	0.27372421651550305	none	Hmx	FALSE	FALSE	Embryos_TM
FBgn0038524	700.4388761627323	-0.12396212926005815	0.15987303494966135	-0.7751517119958129	0.43825001782388756	0.7108643453956427	none	sll	FALSE	FALSE	Embryos_TM
FBgn0038525	18.377641860424788	0.02923833184077623	0.09695627408161119	0.3092530592205729	0.7571290352099515	0.9019023028619564	none	CG14329	FALSE	FALSE	Embryos_TM
FBgn0004554	10.757601213600875	-0.04740236831695067	0.08990335793048022	-0.5198216309723325	0.6031879014002348	0.8185101187267052	none	Edg91	FALSE	FALSE	Embryos_TM
FBgn0012002	352.40893787054733	-0.5639151430290097	0.16876742286908358	-3.43954e+16	5.82703e+11	0.007301714669524646	down	tRNA:Val-CAC-1-1	FALSE	FALSE	Embryos_TM
FBgn0011944	272.18113939663084	-1.22089e+16	0.18992851570149977	-6388260252364720	1.67784e+06	1.26851e+08	down	tRNA:Pro-TGG-1-1	FALSE	FALSE	Embryos_TM
FBgn0051570	596.9016553516359	-0.26419562139624336	0.1847768151955641	-1.42723e+16	0.15351350715058718	0.40098405766517337	none	tRNA:Ala-AGC-2-2	FALSE	FALSE	Embryos_TM
FBgn0011945	130.69891355945435	-0.4353859174182252	0.19663941692459505	-219867710069752	0.027900890342488615	0.1402267146432843	none	tRNA:Pro-TGG-1-2	FALSE	FALSE	Embryos_TM
FBgn0011840	60.17224417666591	-0.04392217389574686	0.18250400489997515	-0.23996159902701078	0.8103600264519188	0.9281840723810669	none	tRNA:Ala-AGC-2-3	FALSE	FALSE	Embryos_TM
FBgn0053534	84.36931892310095	-0.48163997033426115	0.1902766673680546	-250957349359625	0.01208770594123661	0.07682361621847225	none	tRNA:Ala-AGC-2-4	FALSE	FALSE	Embryos_TM
FBgn0011993	305.14562509379977	-0.081886781301521	0.19670995974301456	-0.4154640110408555	0.6778022556703553	0.8615763647565075	none	tRNA:Thr-AGT-1-5	FALSE	FALSE	Embryos_TM
FBgn0011994	1755.488388396552	-0.07339858260263211	0.1649447262071499	-0.4448817487961147	0.6564052128632754	0.8490018334661404	none	tRNA:Thr-AGT-1-6	FALSE	FALSE	Embryos_TM
FBgn0051591	188.3603010449037	-1.01113e+16	0.1967517085127934	-5110132481989440	3.21933e+09	1.22121e+11	down	tRNA:Val-AAC-1-2	FALSE	FALSE	Embryos_TM
FBgn0262794	176.3091813376177	0.07536602811631622	0.19533947434910315	0.3862393168450245	0.6993194380055575	0.8732248780397726	none	CG43175	FALSE	TRUE	Embryos_TM
FBgn0051569	38.93389999258966	-0.047067637339590004	0.1575248680477534	-0.297098830154728	0.7663910574722888	0.9053493318902787	none	tRNA:Ala-AGC-2-5	FALSE	FALSE	Embryos_TM
FBgn0051568	652.8655084334707	0.3213095931193922	0.17135196433595376	1.87743e+16	0.06045960142256904	0.23274703747065262	none	tRNA:Ala-AGC-2-6	FALSE	FALSE	Embryos_TM
FBgn0051578	22.14310473216588	-0.12356705425764053	0.10775341478329513	-1153932245755400	0.24852794782963517	0.528978253767593	none	tRNA:Pro-TGG-1-4	FALSE	FALSE	Embryos_TM
FBgn0051579	575.271382934893	-0.5612811414545416	0.17911494363852098	-3145534687047050	0.0016578353457291197	0.016945065047971032	down	tRNA:Ala-AGC-2-7	FALSE	FALSE	Embryos_TM
FBgn0051580	381.2028068253818	-0.22301876015552777	0.14503103992507105	-1.53152e+16	0.12564026664562913	0.35910884299579005	none	tRNA:Ala-AGC-2-8	FALSE	FALSE	Embryos_TM
FBgn0266750	87.23330323285722	0.20354089066277062	0.193518094605948	1.06152e+16	0.2884527191539533	0.5717066727524285	none	lncRNA:CR45223	FALSE	FALSE	Embryos_TM
FBgn0038532	6097.774709040824	-0.09095949654233175	0.08683910219075654	-1.04744e+16	0.29489508629887423	0.5782581379564717	none	CG14322	FALSE	FALSE	Embryos_TM
FBgn0051575	146.43008205186828	0.0321605922109938	0.1967468414394209	0.16357538731539548	0.8700654217697805	0.954016142586493	none	tRNA:Ala-AGC-2-9	FALSE	FALSE	Embryos_TM
FBgn0038533	546.9812046098174	0.020737510330011928	0.1778494919382513	0.11662001319122382	0.9071611777080006	0.9684510435092177	none	CG7523	FALSE	FALSE	Embryos_TM
FBgn0000063	631.781522407454	0.023998475819781026	0.15177374468602345	0.15812824628243008	0.8743557433024881	0.9549819078320982	none	Mps1	FALSE	FALSE	Embryos_TM
FBgn0038535	7879.806063536673	-0.09127129057054681	0.0791865306246268	-1.1526e+16	0.24907256331886252	0.5291030237760891	none	alt	FALSE	FALSE	Embryos_TM
FBgn0038536	746.9142059512586	0.06425922931679029	0.1615933769878685	0.39772548109796796	0.6908325524442327	0.8692896438349932	none	CG7655	FALSE	FALSE	Embryos_TM
FBgn0051251	439.143479127768	0.05139571770704927	0.18430334796208248	0.278973008566406	0.78026553879886	0.9132176866161243	none	CG31251	FALSE	FALSE	Embryos_TM
FBgn0051360	42.538045588321644	0.21401079640803386	0.1679482351169594	1.32362e+16	0.1856294681150019	0.44858430955091533	none	CG31360	FALSE	FALSE	Embryos_TM
FBgn0051249	314.7475277029961	0.3598162225261663	0.1767342792386583	203880606732119	0.04146938654292631	0.1816078886938209	none	CG31249	FALSE	FALSE	Embryos_TM
FBgn0261885	28258.600577390433	-0.13507282744227736	0.07247447668490814	-1863717084074600	0.062361444967534534	0.23705623301730044	none	osa	FALSE	FALSE	Embryos_TM
FBgn0261987	34.36003339656994	0.20151604468233417	0.14504242842506837	1.50949e+16	0.1311744391438011	0.3674031692715623	none	Pxt	FALSE	FALSE	Embryos_TM
FBgn0038539	21.863045873620884	0.15413859561466758	0.12288844955578744	1.41382e+16	0.1574136404562776	0.40573157518991226	none	Atg8b	FALSE	FALSE	Embryos_TM
FBgn0016650	53.349561463903086	0.25078008089535997	0.17203966923443798	1518458196182210	0.128898930334244	0.36374356001786273	none	Lgr1	FALSE	FALSE	Embryos_TM
FBgn0038540	285.0384195727331	-0.16505251888180505	0.18217591963934682	-0.9051892960648495	0.36536511155565965	0.64594510709751	none	CG14321	FALSE	FALSE	Embryos_TM
FBgn0038542	24.12632069788877	0.0975362625221947	0.14157161317745898	0.7105699891823597	0.47735074569467256	0.7396694518044264	none	TyrR	FALSE	FALSE	Embryos_TM
FBgn0262562	928.3103496707913	0.3159813679774127	0.12859392802689917	2.45741e+16	0.01399432039713066	0.08568963226297047	none	CG43102	FALSE	FALSE	Embryos_TM
FBgn0038545	475.12834922689814	-0.012228828305624325	0.1622097267003012	-0.07538837037115162	0.9399057119774534	0.9797127971726554	none	pasi1	FALSE	FALSE	Embryos_TM
FBgn0038546	2024.0888122103304	-0.48069159669609746	0.10917299988625809	-4402445355315990	1.07038e+11	2.54436e+11	down	CG7379	FALSE	FALSE	Embryos_TM
FBgn0038547	237.3630628108979	0.19287743579976271	0.19466583112283117	0.9937516255402722	0.32034380225694115	0.6040590859573063	none	CG17803	FALSE	FALSE	Embryos_TM
FBgn0038548	294.00129506705036	-0.32894499266159427	0.1875612783504874	-1.74977e+16	0.08015834371830123	0.27638203909496295	none	CG17806	FALSE	FALSE	Embryos_TM
FBgn0038549	681.2285464839672	-0.17929686682609994	0.15497908785157158	-1.15658e+16	0.2474432784057211	0.5279049891790556	none	CG17802	FALSE	FALSE	Embryos_TM
FBgn0038550	387.7327944810752	0.5413302782330847	0.1882564370613584	2891492440883830	0.0038341681616238877	0.03215915930323518	up	CG17801	FALSE	FALSE	Embryos_TM
FBgn0038551	2227.6868661585595	0.2578416645734872	0.11764463452976237	2.19188e+16	0.02838791277109207	0.1415754495368206	none	Odj	FALSE	FALSE	Embryos_TM
FBgn0038552	2460.784146871646	0.322003644973095	0.12772748303972237	2521499681776780	0.01168557811693319	0.07487986401356778	none	Alg1	FALSE	FALSE	Embryos_TM
FBgn0261649	29928.964217927285	-0.33276464097162584	0.08031809110193054	-4142963781268410	3.42846e+09	6.87396e+11	down	tinc	FALSE	FALSE	Embryos_TM
FBgn0053547	18.841335782471013	0.27271479874538057	0.11695504490704024	4.49369e+16	6.99994e+10	1.76408e+12	up	Rim	FALSE	FALSE	Embryos_TM
FBgn0263995	1117.1128382810246	-0.8204526963753682	0.14321463502980727	-5723127390356770	1.04581e+08	5.39231e+08	down	cpo	FALSE	FALSE	Embryos_TM
FBgn0000477	2025.4024016592111	-0.05557281676981521	0.1289172633332027	-0.4310542782220181	0.6664289044863188	0.8547845762420538	none	DNaseII	FALSE	FALSE	Embryos_TM
FBgn0038564	2027.28648219996	0.05096090710871865	0.11536100183680495	0.4417605075488385	0.6586625193178799	0.8500809298886223	none	CG7785	FALSE	FALSE	Embryos_TM
FBgn0038565	440.71611456346704	-0.029635964067042875	0.17482319512120725	-0.1694914265093088	0.8654101154567683	0.9519773595006402	none	CG7794	FALSE	FALSE	Embryos_TM
FBgn0010389	5885.1957958079465	-0.10737332873397219	0.08300747358402517	-1293531768284880	0.19582720395867192	0.46235044619344884	none	htl	FALSE	FALSE	Embryos_TM
FBgn0038566	9689.212271088081	0.1477880853449203	0.18958363476353937	0.7872189339059934	0.4311537153367038	0.7049062169801313	none	CG14317	FALSE	FALSE	Embryos_TM
FBgn0003499	1413.3263112851273	0.7381490974447878	0.1437276137867197	5139823678154620	2.74996e+09	1.07308e+11	up	sr	FALSE	FALSE	Embryos_TM
FBgn0038569	936.117898128862	-0.13191125455845068	0.12936596963880262	-1.0196e+16	0.307918555086311	0.59065197504031	none	CG7218	FALSE	FALSE	Embryos_TM
FBgn0022943	801.7154586265843	-0.11257794843667594	0.1502688070886833	-0.749051727886467	0.45382602826636026	0.7227624297448602	none	Cbp20	FALSE	FALSE	Embryos_TM
FBgn0042693	2489.1465871316195	-0.6486378150583971	0.1107807105220754	-5.8539e+16	4.80182e+06	2.69471e+08	down	wrd	FALSE	FALSE	Embryos_TM
FBgn0261532	1350.186413394334	0.03162887523986586	0.13724462786937508	0.23046376386415268	0.8177314179117146	0.9314335579414978	none	cdm	FALSE	FALSE	Embryos_TM
FBgn0038575	15.378762616137525	0.11150808128224685	0.10022897120741416	1.32237e+16	0.1860457089675227	0.449208168890978	none	CG7208	FALSE	FALSE	Embryos_TM
FBgn0038576	453.3180395763233	-0.20586262592213977	0.16428477325472335	-1.25247e+16	0.21039966676617466	0.48213453422086794	none	Arp5	FALSE	FALSE	Embryos_TM
FBgn0038577	265.0836513945514	-0.23305824184227691	0.18313138453712385	-1.27108e+16	0.20370150266067483	0.47245382604745784	none	CG12321	FALSE	FALSE	Embryos_TM
FBgn0038578	1828.8359132921782	-0.4907926844461855	0.11452906964343944	-4284590908544380	1.83076e+11	4.0023e+10	down	MED17	FALSE	FALSE	Embryos_TM
FBgn0038579	48.77606195069093	-0.01081402634720393	0.1698879052593182	-0.06358215064177365	0.9493029447048036	0.9827500399798589	none	CG14313	FALSE	FALSE	Embryos_TM
FBgn0011481	3708.4646268630286	-0.3867454009908725	0.08875756569501234	-4357173403524760	1.31753e+11	3.00711e+11	down	Ssdp	FALSE	FALSE	Embryos_TM
FBgn0028499	804.9667001995131	-0.6164539883995224	0.1365843771675428	-4511035732434370	6.45119e+10	1.65646e+11	down	CG7985	FALSE	FALSE	Embryos_TM
FBgn0038581	21.958080505618216	0.11038672091573429	0.12382982060536764	0.9528476400932914	0.340667272464028	0.6241305094410772	none	CG14314	FALSE	FALSE	Embryos_TM
FBgn0038583	594.9848915595214	-0.132404774790301	0.17790731293111833	-0.7437881423671842	0.4570046549039427	0.7254898917963291	none	CG7183	FALSE	FALSE	Embryos_TM
FBgn0038582	479.0718402477995	-0.10478407032191518	0.17809239696315923	-0.5880692377872633	0.5564858202166292	0.7916452534559574	none	CG7988	FALSE	FALSE	Embryos_TM
FBgn0038584	893.9618893330569	-0.037187198154715696	0.16556442567724716	-0.2245805526031248	0.8223055952201138	0.9332264166748024	none	mTerf5	FALSE	FALSE	Embryos_TM
FBgn0038585	1212.4124949878192	0.1776158640907556	0.13017711810924806	1.36455e+16	0.17239351588408797	0.42889584264855246	none	Non3	FALSE	FALSE	Embryos_TM
FBgn0038586	834.3484795284652	-0.021291312460063574	0.15303363492413793	-0.13912372090989092	0.8893523839298186	0.9620806243883083	none	CG7168	FALSE	FALSE	Embryos_TM
FBgn0262559	41.685906358920015	0.03402889765393842	0.17785613775667486	0.1918662331436951	0.8478469880422832	0.9448259798365124	none	Mdh2	FALSE	FALSE	Embryos_TM
FBgn0011701	943.5132797312966	-0.03982193351134291	0.13484740966977377	-0.2953019780067027	0.7677632056328808	0.9059395312373741	none	repo	FALSE	FALSE	Embryos_TM
FBgn0038588	889.5892133632414	0.045971104398092454	0.13736190180066724	0.3346821101558741	0.7378648979813893	0.8913820621752536	none	CG7156	FALSE	FALSE	Embryos_TM
FBgn0020238	14404.209272912112	0.036947086942806955	0.07175254283818866	0.514924595678603	0.6066057128741282	0.8207746916131832	none	14-3-3epsilon	FALSE	FALSE	Embryos_TM
FBgn0038590	1367.779730948765	-0.24413979090696886	0.12359739810107406	-1.97508e+16	0.048258555253537005	0.20144913505726583	none	CG12320	FALSE	FALSE	Embryos_TM
FBgn0038589	301.2139171906044	1.08516e+16	0.17884037685419568	6097078945405940	1.08024e+07	6.918e+06	up	CG18598	FALSE	FALSE	Embryos_TM
FBgn0038592	41.089229355722296	0.4546522210292577	0.15684736384749107	3.6095e+16	3.06785e+11	0.0043545909380559335	up	CG18599	FALSE	FALSE	Embryos_TM
FBgn0038593	158.08143743937285	0.649820651470953	0.1963465052377558	3.40776e+16	6.54981e+10	0.00797625597142055	up	Vps39	FALSE	FALSE	Embryos_TM
FBgn0026250	4553.410226361478	-0.17830693151276752	0.10281360471807267	-1.73421e+16	0.08288047795118209	0.2816228974577152	none	eIF1A	FALSE	FALSE	Embryos_TM
FBgn0038596	15.235323994000282	-0.05373641597559725	0.11318053806846153	-0.46859220425691017	0.63936115064149	0.8393806964406086	none	CG14312	FALSE	FALSE	Embryos_TM
FBgn0038597	1764.204029147853	7.60618e+11	0.106440564782577	0.007145939370914646	0.9942984138282817	0.9981654710687233	none	CG8064	FALSE	FALSE	Embryos_TM
FBgn0038598	936.1889675665115	-0.17732409347289343	0.15183420687602533	-1.16755e+16	0.24299011621373415	0.5227335815502225	none	CG7131	FALSE	FALSE	Embryos_TM
FBgn0010877	7170.402048533859	-0.011579986805492468	0.11457930347441425	-0.10106476873360754	0.9194990452853007	0.9726570254587124	none	l(3)05822	FALSE	FALSE	Embryos_TM
FBgn0024432	759.28530762655555	0.048876021393864495	0.1627938666898397	0.3002677268579768	0.7639729483024039	0.904347608474501	none	Dlc90F	FALSE	FALSE	Embryos_TM
FBgn0038601	1261.7149966249212	0.08375160053734344	0.12535065689604535	0.6681563998104383	0.5040337633611323	0.7583349868396128	none	CG18600	FALSE	FALSE	Embryos_TM
FBgn0051235	58.97524520644872	-0.24459014627578485	0.1791996011850295	-1.3505e+16	0.17685665176513848	0.4350290031104977	none	CG31235	FALSE	FALSE	Embryos_TM
FBgn0038608	829.4273591532051	0.22096352623364515	0.15422909505593876	1.43322e+16	0.15179506331758136	0.3983111242078834	none	WRNexo	FALSE	FALSE	Embryos_TM
FBgn0038609	803.9402514777477	0.1907995867867212	0.14356562870944106	1.32926e+16	0.1837614689730935	0.4448200182421977	none	Nup43	FALSE	FALSE	Embryos_TM
FBgn0004618	14.277886061363924	0.06053073481168965	0.07916469066474723	0.8938216517193773	0.37141732265036725	0.6516712960023446	none	gl	FALSE	FALSE	Embryos_TM
FBgn0038610	10.505850250781458	-0.04940115929234819	0.08761808706446671	-0.5567851227017167	0.5776742497477017	0.8043579911174089	none	CG7675	FALSE	FALSE	Embryos_TM
FBgn0038613	27.94147060397202	-0.08565913753042995	0.12328355181561233	-0.6854325581406541	0.4930710047926321	0.7511383732166589	none	Vha100-4	FALSE	FALSE	Embryos_TM
FBgn0028670	2242.643062641052	-0.037966103431866266	0.11741644867997451	-0.3233434216120919	0.7464351729164056	0.8960403098458553	none	Vha100-2	FALSE	FALSE	Embryos_TM
FBgn0264751	723.7091839665014	0.3381432672231481	0.1636443537744592	2.0681e+16	0.03863081151394386	0.17300437883681893	none	Vti1b	FALSE	FALSE	Embryos_TM
FBgn0038617	1716.4839472491828	0.18473337021371897	0.11595475093894354	1.59321e+16	0.11111225188219412	0.3335205641691335	none	CG12333	FALSE	FALSE	Embryos_TM
FBgn0264816	621.4587364716584	-0.04950368288510747	0.18233044426036718	-0.2714268732615785	0.7860627356702445	0.9161381820368307	none	koko	FALSE	FALSE	Embryos_TM
FBgn0038619	619.9947287645376	-0.017698874710240866	0.16179329701040202	-0.10938973428069822	0.91289337574354	0.9713321131469821	none	CG7685	FALSE	FALSE	Embryos_TM
FBgn0051122	3964.627732996315	-0.05788716406123487	0.0942151720387713	-0.6144113705816414	0.5389435238630245	0.7806425763825504	none	CG31122	FALSE	FALSE	Embryos_TM
FBgn0004652	357.94848059267844	-0.24953867808746527	0.18870241735953705	-1.31979e+16	0.18690394706605518	0.45038142357417943	none	fru	FALSE	FALSE	Embryos_TM
FBgn0038626	10.106270761027519	0.12498524271403084	0.08350982993895734	3124872777825580	0.001778819747577499	0.017907834941519103	up	CG7691	FALSE	FALSE	Embryos_TM
FBgn0038627	25.700121067806773	0.1482427860733125	0.122449789928117	1.35787e+16	0.17450444775374144	0.4317795278852234	none	CG7694	FALSE	FALSE	Embryos_TM
FBgn0263974	390.28191574779663	-0.08597837084208584	0.18567360101348723	-0.4627768877719588	0.643524299419551	0.8411632906448135	none	qin	FALSE	FALSE	Embryos_TM
FBgn0038629	53.97594513040365	0.09108328009808143	0.1713797996399311	0.5372738086347522	0.5910784943689589	0.8110405491947379	none	CG14304	FALSE	FALSE	Embryos_TM
FBgn0051228	45.83944970720313	-0.2475916622842529	0.17149240725246684	-1.42834e+16	0.1531925969536497	0.4004340463467909	none	tRNA:Pro-TGG-1-5	FALSE	FALSE	Embryos_TM
FBgn0038632	42.69996505778748	0.11702743806243017	0.15848248279097754	0.75591067333048	0.4497027542044608	0.7190356711740292	none	CG14301	FALSE	FALSE	Embryos_TM
FBgn0051224	4012.0783638220946	-0.00788904532323873	0.09164393756657452	-0.08608362440549314	0.9313999411289312	0.9774977123261084	none	CG31224	FALSE	FALSE	Embryos_TM
FBgn0027841	800.3023445304104	-0.05133332669157851	0.1507720639829874	-0.340446650666439	0.7335201923293982	0.8893591519590457	none	CstF64	FALSE	FALSE	Embryos_TM
FBgn0261065	1319.3959062165839	0.1808758586419955	0.11872051143080012	1523607642787050	0.12760675283260747	0.3621622930025303	none	Cpsf73	FALSE	FALSE	Embryos_TM
FBgn0044871	505.83315577466726	0.1291795832693086	0.17184591617221318	0.7520699723550585	0.45200898055512195	0.7205140613996476	none	Gos28	FALSE	FALSE	Embryos_TM
FBgn0051231	377.4644730225758	0.501341891880437	0.1690368357486048	2969808306123370	0.0029798563126114193	0.026855708340563344	up	CG31231	FALSE	FALSE	Embryos_TM
FBgn0051229	512.1746781184611	-0.14148694751591637	0.16111166413976016	-0.8779345042751076	0.37997926303467616	0.6591514080080496	none	CG31229	FALSE	FALSE	Embryos_TM
FBgn0038638	1315.3469955463527	-0.11894270729857963	0.14094240367935068	-0.8438166174145603	0.3987718881635473	0.6749734991350341	none	CG7702	FALSE	FALSE	Embryos_TM
FBgn0038639	1912.1147938908796	0.06301348627683584	0.10962541460459307	0.5748095644646398	0.5654200974862373	0.7971907367693613	none	CG7705	FALSE	FALSE	Embryos_TM
FBgn0038640	1266.8568571242809	-0.011343636850957557	0.13114553338072726	-0.08649567977454814	0.9310723902431179	0.9773970796043607	none	CG7706	FALSE	FALSE	Embryos_TM
FBgn0000303	23.307558805784105	0.03120108888614496	0.11515850078928415	0.27553860106625244	0.7829024737116592	0.9140438853939769	none	ChAT	FALSE	FALSE	Embryos_TM
FBgn0024329	571.2059085511609	-0.30827626291666016	0.16623468449908832	-1852854941261320	0.06390315292103045	0.24056487754192896	none	Mekk1	FALSE	FALSE	Embryos_TM
FBgn0038649	926.6153072986434	0.16997671105608597	0.14005329907805253	1.2138e+16	0.2248230789203146	0.5000304106650593	none	CG7718	FALSE	FALSE	Embryos_TM
FBgn0260399	1675.5424932974317	-0.09436551557482267	0.11992367562102507	-0.786855848741879	0.43136625574696646	0.7050419496047475	none	gwl	FALSE	FALSE	Embryos_TM
FBgn0038651	863.3585649587736	-0.24298192712532274	0.16920572351091204	-1.43487e+16	0.1513234386330336	0.39745676149525616	none	Epg5	FALSE	FALSE	Embryos_TM
FBgn0038652	40.703672208323546	-0.04436051451804265	0.13368900285364113	-0.32888382793951915	0.7422434984058891	0.8932838715652914	none	CG7720	FALSE	FALSE	Embryos_TM
FBgn0038653	23.275636467066466	0.03879261032274528	0.12162940336160974	0.3244014516021453	0.7456341208986237	0.8955040197933327	none	Octalpha2R	FALSE	FALSE	Embryos_TM
FBgn0038654	15.61932470028765	-0.02944292975648561	0.08435423238728187	-0.3441238637165324	0.730753137009807	0.8876494331702476	none	CG14298	FALSE	FALSE	Embryos_TM
FBgn0038658	29.755587076950825	0.06230615843915845	0.1134888037046502	0.5719537214382984	0.5673533276139013	0.7981661910118198	none	CG14292	FALSE	FALSE	Embryos_TM
FBgn0038659	2344.654074658861	-0.18873815532004937	0.11345051041871122	-1.66351e+16	0.09621033524298578	0.3083356823081714	none	EndoA	FALSE	FALSE	Embryos_TM
FBgn0038660	316.3828740300163	-0.2105210250283369	0.19371150312322183	-1.08417e+16	0.278290975839645	0.5588980726971821	none	CG14291	FALSE	FALSE	Embryos_TM
FBgn0261113	811.973467036305	0.13106233033729003	0.14676903853998893	0.8931097784493761	0.3717983869228494	0.651925254418799	none	Xrp1	FALSE	FALSE	Embryos_TM
FBgn0038662	1078.5862102576543	0.10350001248369635	0.14856577267351917	0.6967414747142164	0.4859645981350426	0.745483525418657	none	Mpc1	FALSE	FALSE	Embryos_TM
FBgn0261262	145.06708224271497	0.3067082339195949	0.1949624114437844	1.59545e+16	0.11061139896297645	0.3331193085781258	none	CG42613	FALSE	FALSE	Embryos_TM
FBgn0038665	218.06307703318373	0.027757796377589777	0.1926156511754206	0.1441751897229054	0.8853621319712044	0.9597646966418475	none	euc	FALSE	FALSE	Embryos_TM
FBgn0038666	1098.8797763360133	0.5088089767369808	0.13369727473008475	3.80656e+16	1.40912e+12	0.002256047844856697	up	Smu1	FALSE	FALSE	Embryos_TM
FBgn0022338	4057.223244554763	0.12977497362134585	0.0893119844805267	1.45305e+16	0.14620852161601308	0.3890931900258665	none	dnk	FALSE	FALSE	Embryos_TM
FBgn0261792	1006.1850840879125	0.35947971370490367	0.1251548139418546	2.87243e+16	0.004073317626423878	0.03374901750295035	up	snRNP-U1-C	FALSE	FALSE	Embryos_TM
FBgn0026239	19064.937992857427	-0.020591376010873245	0.09891794451461791	-0.20816513806085063	0.8351000281084289	0.9385055265258022	none	gukh	FALSE	FALSE	Embryos_TM
FBgn0038672	545.6757235681861	-0.10568566015072513	0.16810576838176344	-0.6285055062668577	0.5296728406925442	0.7740885737071875	none	CG6005	FALSE	FALSE	Embryos_TM
FBgn0038673	170.47474544133743	0.18557024850786782	0.19474352651362012	0.9554659546718072	0.3393421142688485	0.6234251768553752	none	CG14286	FALSE	FALSE	Embryos_TM
FBgn0038674	112.81085430935224	-0.1300288992537199	0.19402730356016734	-0.6675580032953503	0.5044157729160561	0.7584000165359899	none	CG14285	FALSE	FALSE	Embryos_TM
FBgn0260779	728.380591765003	0.35819381829320524	0.1559459746363834	2.29832e+16	0.021543334841834336	0.11686212577132557	none	GatA	FALSE	FALSE	Embryos_TM
FBgn0027785	819.3847605837614	0.003639635328598456	0.1561190572429435	0.023313997887466218	0.9813998060495747	0.9938144999034247	none	NP15.6	FALSE	FALSE	Embryos_TM
FBgn0015781	415.850268743917	-0.12683643304586822	0.1730419529529856	-0.732609622195918	0.46379656069367353	0.7301529929046895	none	P5cr	FALSE	FALSE	Embryos_TM
FBgn0027784	1266.2668032381043	0.1121216358036073	0.12490622360962036	0.897685035135857	0.3693534898626543	0.6493667178648176	none	Prp18	FALSE	FALSE	Embryos_TM
FBgn0038675	1028.393183164528	0.2726302590278832	0.14306316517579715	1.90619e+16	0.056625393166974326	0.22360560587916195	none	CG6013	FALSE	FALSE	Embryos_TM
FBgn0038676	439.2101453324734	-0.15108381794910333	0.1721858972782171	-0.8769539795809767	0.3805116349158253	0.6595494617622337	none	CG6026	FALSE	FALSE	Embryos_TM
FBgn0004876	4857.887532483022	0.058199221627403264	0.08863405173347938	0.6566258473142138	0.5114215249313223	0.7628052108969194	none	cdi	FALSE	FALSE	Embryos_TM
FBgn0038678	369.61870726661374	0.4202725068976233	0.18187110616808214	2.31713e+16	0.020496888421039947	0.11350438669372426	none	mRpL55	FALSE	FALSE	Embryos_TM
FBgn0016120	275.5834876575465	0.21517534586043308	0.19040367121589036	1132560624298390	0.25739881207314014	0.5385329089590616	none	ATPsynD	FALSE	FALSE	Embryos_TM
FBgn0038679	64.44450215632992	0.11506060878310265	0.18707547204723374	0.6196146032574477	0.5355115501006841	0.7786277410272948	none	CG6040	FALSE	FALSE	Embryos_TM
FBgn0038680	16.405128501026596	-0.1014647941625884	0.1134753012482212	-0.8847115892955141	0.3763122034597263	0.6557513948417149	none	Cyp12a5	FALSE	FALSE	Embryos_TM
FBgn0261285	2147.5243509852407	-0.13920458317214326	0.10948644870727414	-1.2714e+16	0.20358803509249226	0.47245382604745784	none	Ppcs	FALSE	FALSE	Embryos_TM
FBgn0038682	135.37557045755833	-0.023857897229812047	0.1947799298187835	-0.12242077661714801	0.9025657849051358	0.9670408723872509	none	CG5835	FALSE	FALSE	Embryos_TM
FBgn0038683	971.680492204766	-0.16385431982170393	0.1615527452000742	-1.01385e+16	0.31065210092705386	0.5937621879903152	none	CG11779	FALSE	FALSE	Embryos_TM
FBgn0002962	14.375771004153618	0.0659046524106711	0.10695379612103718	0.6512397992634434	0.5148917026298404	0.7639174116286553	none	nos	FALSE	FALSE	Embryos_TM
FBgn0259704	487.76904807803766	0.013073485477403097	0.16359550278649643	0.07991679499794968	0.9363034320767009	0.9785664228260974	none	Nsun5	FALSE	FALSE	Embryos_TM
FBgn0010768	520.2749051046305	-0.2328146975983917	0.15946336599091315	-1459345021769160	0.14447016969869114	0.38711462897111754	none	sqz	FALSE	FALSE	Embryos_TM
FBgn0038686	909.850419620428	-0.06071609863261361	0.156488854524879	-0.3879466773369137	0.6980554944290611	0.8728775464896376	none	CG5555	FALSE	FALSE	Embryos_TM
FBgn0051475	92.36919949769883	0.34329077852943235	0.19117503555253915	1837673702275630	0.06611050120058191	0.2452282884397735	none	CG31475	FALSE	FALSE	Embryos_TM
FBgn0025680	156.80768331796264	-0.11292667114271934	0.1965217904427778	-0.5734474592533715	0.5663417640861124	0.7977439236130812	none	cry	FALSE	FALSE	Embryos_TM
FBgn0267975	530.7207659979882	-0.02185727655528334	0.15740044617323556	-0.13885710047545624	0.8895630713323595	0.9622129317034672	none	vib	FALSE	FALSE	Embryos_TM
FBgn0038690	37.37323843249273	-0.054399505315545243	0.11846144593148047	-0.45347382057390856	0.6502075904138018	0.8451301381130684	none	CG11703	FALSE	FALSE	Embryos_TM
FBgn0038691	25.79517067863869	0.08884864242774881	0.12391883722832946	0.7529828516912417	0.4514602188241107	0.7203645613862074	none	CG5250	FALSE	FALSE	Embryos_TM
FBgn0038692	766.6337993284086	-0.13711573084080822	0.14540856305419947	-0.9428181222283062	0.3457739406220081	0.6292946993567038	none	CG3773	FALSE	FALSE	Embryos_TM
FBgn0038693	279.68439812760715	1.52049e+16	0.18314176064633345	8369876699315840	0.00576786	110.166	up	unc79	FALSE	FALSE	Embryos_TM
FBgn0038694	10.625235254708231	0.13513552790218303	0.08794815591072151	2799642368169720	0.005115925131248858	0.039983544080334756	up	CG5217	FALSE	FALSE	Embryos_TM
FBgn0038695	11.172001123978252	0.14160974742940124	0.0960222625417182	2101845175989490	0.03556684033584353	0.16428349203917206	none	CG14280	FALSE	FALSE	Embryos_TM
FBgn0265062	45.16797214210359	0.44328824352786134	0.14591905070801692	4543818013946910	5.52444e+09	1.45628e+12	up	lncRNA:CR44173	FALSE	FALSE	Embryos_TM
FBgn0265063	74.08537678136582	0.5148460788813535	0.1829692117902168	3.02179e+16	0.0025128241624831986	0.023522886205463958	up	CG44174	FALSE	FALSE	Embryos_TM
FBgn0000463	78743.9648172552	0.08965026168338837	0.06609560377453601	1356377116796440	0.17497921026553037	0.4324628063929237	none	Dl	FALSE	FALSE	Embryos_TM
FBgn0265064	10.183391114504051	0.00808707059201043	0.06545887157726561	0.1255276303753102	NA	NA	NA	lncRNA:CR44175	FALSE	FALSE	Embryos_TM
FBgn0262903	157.8168033978528	0.28739817263421075	0.19621037595844532	1473517104351110	0.14061165522730823	0.3823274451697564	none	lncRNA:CR43258	FALSE	FALSE	Embryos_TM
FBgn0262839	40.29400188231506	0.2262223568268373	0.16194372362691437	1.47011e+16	0.14153219918070706	0.3832987692737208	none	CG43203	FALSE	FALSE	Embryos_TM
FBgn0086613	5035.799308242024	-0.09001469957805383	0.09203179322241195	-0.9780724323809892	0.3280385012799903	0.6105377201748533	none	Ino80	FALSE	FALSE	Embryos_TM
FBgn0038704	472.89377608974496	-0.16457074303404856	0.16553996534611856	-0.9937036812339665	0.32036715002456934	0.6040590859573063	none	CG5316	FALSE	FALSE	Embryos_TM
FBgn0038705	32.05285473493199	0.17060339260347213	0.12653902414017607	1.52949e+16	0.12614187905545415	0.3597607787141403	none	CG11626	FALSE	FALSE	Embryos_TM
FBgn0051221	113.4844223419976	0.4123475670822931	0.18464233876510663	2.34416e+16	0.019069945294033493	0.10707297288094	none	CG31221	FALSE	TRUE	Embryos_TM
FBgn0260003	505.55537619248804	-0.25894210861786404	0.19145295709526367	-1.34908e+16	0.17731009784633256	0.4356294750404254	none	Dys	FALSE	FALSE	Embryos_TM
FBgn0038720	169.22107383726424	-0.16321541565651376	0.19598468852070108	-0.8293954605883523	0.4068806693134482	0.6834917214651304	none	CG6231	FALSE	FALSE	Embryos_TM
FBgn0038721	510.06262284297145	0.28858474684235896	0.1713576697992312	1.68578e+16	0.091837781769848	0.3001616384766097	none	subdued	FALSE	FALSE	Embryos_TM
FBgn0283536	265.0932813686769	-0.012978693405578052	0.19468796836722002	-0.06664723829576182	0.9468625385967255	0.982092812397061	none	Vha13	FALSE	FALSE	Embryos_TM
FBgn0038722	879.2328187665615	-0.36943177198741334	0.14642223486924333	-2.52189e+16	0.011672776989808944	0.07487088653323522	none	Nup58	FALSE	FALSE	Embryos_TM
FBgn0038723	449.26797697282694	-0.2170664930063543	0.19056008341045247	-1.13681e+16	0.2556197626856695	0.5365899526421971	none	CG6195	FALSE	FALSE	Embryos_TM
FBgn0051220	75.51446937854845	0.1638583266185592	0.18572932591746497	0.8935464622935615	0.3715646022371896	0.6517258407934872	none	CG31220	FALSE	FALSE	Embryos_TM
FBgn0003011	26.07046337480183	-0.03679688191365476	0.11213446475409854	-0.32439838592745474	0.7456364415749573	0.8955040197933327	none	ort	FALSE	FALSE	Embryos_TM
FBgn0012003	415.0821900398768	-1091510216470340	0.1749333874648087	-6215848572904140	510480	3.49534e+06	down	tRNA:Val-CAC-2-5	FALSE	FALSE	Embryos_TM
FBgn0024963	101.10221214747412	0.320360777735297	0.18550512618999976	1.78153e+16	0.07482593390944722	0.26552590567078216	none	GluClalpha	FALSE	FALSE	Embryos_TM
FBgn0012004	487.56566833434755	-0.5511769248629087	0.1629002377389976	-3552990669985580	3.80878e+12	0.005183273119842868	down	tRNA:Val-CAC-2-6	FALSE	FALSE	Embryos_TM
FBgn0051215	623.7470832228133	0.008507481353386376	0.174124472989588	0.048858967890150956	0.9610316886641342	0.9866662850505697	none	tRNA:Ala-AGC-2-11	FALSE	FALSE	Embryos_TM
FBgn0014135	4838.30171544616	-0.3794775593696273	0.11295716379717444	-3359002680982900	7.82243e+11	0.0091968471573853	down	bnl	FALSE	FALSE	Embryos_TM
FBgn0051471	755.3206599681555	-0.4892702168259195	0.19149896001512612	-2532154834166290	0.011336392033323374	0.07333291744907403	none	tRNA:Thr-AGT-1-7	FALSE	FALSE	Embryos_TM
FBgn0038735	1337.3397805480458	-0.4824742730109205	0.1192711630577384	-4044438168819990	5.24487e+10	9.86146e+11	down	CG4662	FALSE	FALSE	Embryos_TM
FBgn0261984	3383.2105747463656	0.01313284921083787	0.09942552072957642	0.13208782920538226	0.8949148224486928	0.963788472845872	none	Ire1	FALSE	FALSE	Embryos_TM
FBgn0038737	612.7813837210514	-0.06643496241482177	0.15593645103099293	-0.42600301416411945	0.6701056496690736	0.8569764134790561	none	CG11447	FALSE	FALSE	Embryos_TM
FBgn0038738	247.19321399669658	-0.2945582275207772	0.1926841890050862	-1.52433e+16	0.12742522862426728	0.36209729595029805	none	CG4572	FALSE	FALSE	Embryos_TM
FBgn0038739	1205.9806076327834	-0.5028682814995783	0.1481583082170703	-3.39172e+16	6.94563e+10	0.008318710191319502	down	CG4686	FALSE	FALSE	Embryos_TM
FBgn0038740	894.88844131162	-0.013436988208368897	0.1409794194759025	-0.09530972571862634	0.9240688178168652	0.9741780981477886	none	CG4562	FALSE	FALSE	Embryos_TM
FBgn0038741	2720.6635304591564	0.03923615338347501	0.11006005706556105	0.35650296351252186	0.7214639331344237	0.8839272833709736	none	CG17186	FALSE	FALSE	Embryos_TM
FBgn0038742	1057.8895614328173	-0.050714825422878314	0.13346164387107115	-0.37999034166792534	0.7039525846196661	0.8746240379116078	none	Arc42	FALSE	FALSE	Embryos_TM
FBgn0014006	2000.639847471885	0.12551190821649597	0.12250656807164527	1.0246e+16	0.3055532588337862	0.5890600739842181	none	Ask1	FALSE	FALSE	Embryos_TM
FBgn0038744	48.77722218015124	-0.018447313640080905	0.17643056044452168	-0.10439767013677363	0.916853771542088	0.9721585985238129	none	CG4733	FALSE	FALSE	Embryos_TM
FBgn0038745	2407.532250703066	-0.14595092326549294	0.10655762970400391	-1.36965e+16	0.17079582998347503	0.4265787639512386	none	CG4538	FALSE	FALSE	Embryos_TM
FBgn0038746	1386.130570567386	0.18589264791537893	0.12010097455224357	1.54786e+16	0.12165704541833	0.3519745557983946	none	Surf6	FALSE	FALSE	Embryos_TM
FBgn0038747	2837.57929429866	0.040884304892988964	0.12143275240796042	0.3366886055468603	0.7363516538427093	0.8905906385177792	none	RhoGAP92B	FALSE	FALSE	Embryos_TM
FBgn0038751	16.598552323139742	0.1781096690865936	0.09773907510354954	3.88187e+16	1.03657e+12	0.001733515397390606	up	CG4770	FALSE	FALSE	Embryos_TM
FBgn0262971	57.77588379699089	0.2072575940087746	0.14640232570583153	1.53857e+16	0.12390922965672284	0.3563126738702434	none	lncRNA:CR43282	FALSE	FALSE	Embryos_TM
FBgn0038752	14.96715421586868	0.16675505620437045	0.09497074245957744	3.7273e+16	1.93545e+11	0.0029216587249791958	up	CG4462	FALSE	FALSE	Embryos_TM
FBgn0038753	73.0873116560438	0.6446761541449343	0.1905504337161219	3586733749873320	3.34846e+11	0.004667691927233587	up	CG4459	FALSE	FALSE	Embryos_TM
FBgn0038755	6182.83413915946	0.06872085198007319	0.07990933849533274	0.8599859978674677	0.38979676103653893	0.6683019428983936	none	Hs6st	FALSE	FALSE	Embryos_TM
FBgn0038760	807.7106954019866	-0.24140061814245586	0.1441605456112766	-1.67406e+16	0.09411786942348993	0.3042311109062533	none	MED25	FALSE	FALSE	Embryos_TM
FBgn0270925	208.90673947678482	0.6595046027071668	0.1966757078057106	3442866274180110	5.75584e+11	0.00725275622446183	up	CG4836	FALSE	FALSE	Embryos_TM
FBgn0038763	51.15556144906605	-0.08508196294767074	0.17532014137376506	-0.48233339882638115	0.629569124997682	0.8332262416544814	none	PIG-L	FALSE	FALSE	Embryos_TM
FBgn0243511	796.4538707341983	-0.1068352138576432	0.14736926767826047	-0.7248455812079183	0.46854676892507796	0.7325963913955656	none	psidin	FALSE	FALSE	Embryos_TM
FBgn0038765	481.6591471347468	-0.40588918987037165	0.1702922383128264	-23804087689982	0.017293442617311472	0.09998603811719065	none	CG4424	FALSE	FALSE	Embryos_TM
FBgn0038766	931.3795126825102	0.09300445509778894	0.13565352209838866	0.6856319801763795	0.4929452096461842	0.7511383732166589	none	CG4854	FALSE	FALSE	Embryos_TM
FBgn0038767	739.5907680423285	0.04993253743975158	0.1578176803244054	0.31641198297734663	0.751689822738234	0.8997962726939147	none	trem	FALSE	FALSE	Embryos_TM
FBgn0038768	1608.0839741142413	-0.0848127955475897	0.1267351653570284	-0.6691893320222387	0.5033747104862667	0.7577043082610633	none	CG4936	FALSE	FALSE	Embryos_TM
FBgn0038769	1006.5059907799173	-0.15401017731827205	0.14839781626734908	-1037622515331920	0.2994458314451446	0.5826750253696674	none	CG10889	FALSE	FALSE	Embryos_TM
FBgn0038771	12.792042421182858	0.08542494113674728	0.10776652458064316	0.8561018342448535	0.39194145416287374	0.6707707039521998	none	CG4390	FALSE	FALSE	Embryos_TM
FBgn0038772	702.202368700296	-0.21988167660618094	0.1591377638070579	-1.38103e+16	0.16727003346157224	0.421167013134	none	mdlc	FALSE	FALSE	Embryos_TM
FBgn0083975	20.029483613775284	0.056338268158747123	0.14858641775770398	0.3836637866368326	0.701227656311022	0.8741579511749878	none	Nlg4	FALSE	FALSE	Embryos_TM
FBgn0262582	7065.067480282722	-0.28738004225550623	0.07733257044597795	-3716108866755210	2.02314e+12	0.003038065217682955	down	cic	FALSE	FALSE	Embryos_TM
FBgn0038784	102.48807028507206	0.3701053429643733	0.1939661156671094	1.94516e+16	0.051755653240175926	0.21024768538275945	none	CG4362	FALSE	FALSE	Embryos_TM
FBgn0261550	137.36791633805692	0.06963092775197469	0.19674984281914937	0.35439949874056853	0.7230395101653083	0.8846629745077221	none	CG42668	FALSE	FALSE	Embryos_TM
FBgn0038787	4071.1552619180366	0.20235141398697565	0.08227153397054579	2459548657479760	0.013911183901639276	0.08551725530047816	none	CG4360	FALSE	FALSE	Embryos_TM
FBgn0038788	786.9489326590203	0.07225876394429455	0.1487147675202095	0.48591494505956045	0.6270274717680921	0.831723431604228	none	Sirt2	FALSE	FALSE	Embryos_TM
FBgn0262869	144.95444719528692	-0.7193621185327411	0.19657558523947768	-3.63133e+16	2.81965e+12	0.004028549957820963	down	Gfrl	FALSE	FALSE	Embryos_TM
FBgn0038799	35.49698457783107	0.0740744032359962	0.1635661510957228	0.457930611822868	0.6470022932885191	0.8429767792044169	none	MFS9	FALSE	FALSE	Embryos_TM
FBgn0262146	155.0650011997641	0.3691342148118527	0.1879496016468195	2.03223e+16	0.042130521963143	0.18383767238987486	none	MtnE	FALSE	FALSE	Embryos_TM
FBgn0016917	11383.917017978227	0.09554376008147279	0.08285166523632465	1.1532e+16	0.24882918080865007	0.5290090203946337	none	Stat92E	FALSE	FALSE	Embryos_TM
FBgn0067783	1932.9866302126916	-0.04941334120404381	0.12079582275024005	-0.40906087874926816	0.6824949849953981	0.8638584564196571	none	DPCoAC	FALSE	FALSE	Embryos_TM
FBgn0043457	1205.545312899996	3.13186e+10	0.12746356641915865	2.45705e+12	0.9998039557166655	0.9999832151973013	none	CG5180	FALSE	FALSE	Embryos_TM
FBgn0040575	397.12810230016606	0.1552154983875304	0.17939556462283576	0.8659718593916965	0.3865055939924755	0.6660155748331879	none	CG15922	FALSE	FALSE	Embryos_TM
FBgn0038803	6854.605256979254	-0.03488640064016033	0.08789091902709849	-0.3969272467135749	0.6914211112075215	0.8697286698690105	none	CG5191	FALSE	FALSE	Embryos_TM
FBgn0038804	30.493226944324938	0.09037065788637783	0.14575267445336373	0.6350421891240569	0.525400899615587	0.7712066326162729	none	CG10877	FALSE	FALSE	Embryos_TM
FBgn0083039	2742.7372065643626	-0.14167198771525577	0.10549713330587096	-1.34286e+16	0.1793178049115422	0.4385069501509344	none	snoRNA:Psi18S-301	FALSE	FALSE	Embryos_TM
FBgn0038805	783.5709489292555	-0.34651102509937154	0.15807711666259303	-2190441135979130	0.028492259441251222	0.1419657796507561	none	TFAM	FALSE	FALSE	Embryos_TM
FBgn0038806	439.1834736838837	0.23436045283094264	0.17259537952420717	1.35902e+16	0.17414110622908072	0.43119202124943834	none	CG5412	FALSE	FALSE	Embryos_TM
FBgn0023212	2088.993066863732	-0.024237230812749748	0.10560219224894207	-0.22951399081528942	0.8184694477315226	0.9318207534790447	none	EloB	FALSE	FALSE	Embryos_TM
FBgn0038808	455.3128245365233	0.46734240797498544	0.1763022568435195	2656682593808000	0.007891370308675066	0.05607920923664846	none	Srp14	FALSE	FALSE	Embryos_TM
FBgn0054008	371.3165219699465	0.06764124553421394	0.18247559270531388	0.3708332871688598	0.7107617067059366	0.8783476843365631	none	CG34008	FALSE	FALSE	Embryos_TM
FBgn0038809	1374.945199525616	0.07428544964342135	0.1357803739855479	0.547139200217427	0.5842831028107204	0.8080183638050545	none	CG16953	FALSE	FALSE	Embryos_TM
FBgn0014029	184.318462557073	0.007722025040316829	0.1923825292251778	0.04014288889745224	0.9679792089456927	0.9887304030501534	none	2002-09-01	FALSE	FALSE	Embryos_TM
FBgn0267711	23.413268402594348	0.06337863414906825	0.11338605094364208	0.5829754435416381	0.5599098313690449	0.7942261366756388	none	asRNA:CR46044	FALSE	FALSE	Embryos_TM
FBgn0038810	1037.4200727488528	0.166559004977401	0.1376391144788247	1.21028e+16	0.226171937755362	0.5021548688468424	none	Srp72	FALSE	FALSE	Embryos_TM
FBgn0038811	955.2798599484095	-0.03388165294749929	0.1352929200787411	-0.2504236061538564	0.802259776001923	0.9239330837467202	none	Pus1	FALSE	FALSE	Embryos_TM
FBgn0023097	14598.47116936503	-0.38109131883139197	0.07435598940651571	-5125123736691070	2.97342e+09	1.13985e+11	down	bon	FALSE	FALSE	Embryos_TM
FBgn0051506	170.21573220464754	-0.011683292522014391	0.1876998481602284	-0.06219388732953458	0.9504084302724906	0.9831904770407265	none	tRNA:Leu-TAA-1-1	FALSE	FALSE	Embryos_TM
FBgn0038814	22.134358463345333	0.049282933582800004	0.10123650830592448	0.5097484430535482	0.6102277098094132	0.8219111169574941	none	CG15923	FALSE	FALSE	Embryos_TM
FBgn0038815	129.14061761214916	0.18667154971244557	0.1962128983459683	0.9546421139447528	0.339758712281936	0.6237440172830547	none	CG5466	FALSE	FALSE	Embryos_TM
FBgn0001169	1757.5625162181761	-0.1710332356022284	0.12006768045481812	-1.42438e+16	0.15433560288143616	0.40207028202206163	none	H	FALSE	FALSE	Embryos_TM
FBgn0015279	2263.435178052263	-0.49481321447364124	0.12232405176833804	-4.04405e+16	5.25365e+10	9.86146e+11	down	Pi3K92E	FALSE	FALSE	Embryos_TM
FBgn0038816	3631.297412052032	-0.15652975508880224	0.0934332986672457	-1.67528e+16	0.0938788798409425	0.30414320063976136	none	Lrrk	FALSE	FALSE	Embryos_TM
FBgn0024944	997.3044791885063	-1.52351e+16	0.13566604651734127	-1.12105e+16	3.61968e-14	1.5763e-10	down	Oamb	FALSE	FALSE	Embryos_TM
FBgn0261857	10.901705636983301	-0.07899035138742609	0.08018543435097378	-1.01596e+16	0.309649869439165	0.5922624962375597	none	CR42786	FALSE	FALSE	Embryos_TM
FBgn0004107	3270.2881849294963	-0.16485452516313703	0.11335949027178313	-1454186755238030	0.14589453604271882	0.3888302787244354	none	Cdk2	FALSE	FALSE	Embryos_TM
FBgn0259222	214.1804516858351	0.4982693277687857	0.1936622582727029	2.59242e+16	0.009530446880538087	0.06448600073860668	none	CG42322	FALSE	FALSE	Embryos_TM
FBgn0038826	1087.0651852071728	-0.28496382641289564	0.14116107272853518	-2018139635773110	0.04357672074873029	0.18803795433667328	none	Syp	FALSE	FALSE	Embryos_TM
FBgn0051195	2281.299699546862	-0.08001285630579222	0.10281936101764447	-0.7781832010103391	0.4364610188174156	0.709502372849714	none	CG31195	FALSE	FALSE	Embryos_TM
FBgn0038827	1678.5535067951837	-0.02055581968852517	0.14874117556862018	-0.13819400620298974	0.8900870920053154	0.9622915935106064	none	Fancd2	FALSE	FALSE	Embryos_TM
FBgn0038828	169.28466502541465	0.30802923327258497	0.19398326625161585	1.59499e+16	0.11071380368409371	0.333125363097509	none	CG17270	FALSE	FALSE	Embryos_TM
FBgn0038829	1725.0940639205228	-0.13807165635252472	0.12008344185628202	-1.14973e+16	0.2502549423447012	0.5301130090271385	none	CG17271	FALSE	FALSE	Embryos_TM
FBgn0019936	1847.797961147681	0.1188895152012457	0.12606974634398257	0.9431125916483637	0.3456233158221282	0.6292309430360384	none	RpS20	FALSE	FALSE	Embryos_TM
FBgn0038830	145.80186123039223	0.18011030036380798	0.19527599380087507	0.9288493647130451	0.35296715741257156	0.6350715196212934	none	CG17272	FALSE	FALSE	Embryos_TM
FBgn0027493	4899.194754059319	0.030509589529409634	0.08427757089050876	0.3620132208739074	0.7173421507505915	0.882010856124294	none	AdSS	FALSE	FALSE	Embryos_TM
FBgn0264839	24.991730988718707	0.13335439892270648	0.10578913252108012	1.52966e+16	0.1261009813055764	0.3597607787141403	none	asRNA:CR44047	FALSE	FALSE	Embryos_TM
FBgn0051223	1284.547359584132	0.12362528401411489	0.1403677695548308	0.8808247230437746	0.3784126961713578	0.6576711676980028	none	CG31223	FALSE	FALSE	Embryos_TM
FBgn0053094	1901.581134007313	-0.031076241876847606	0.12821992559249268	-0.24236016145704398	0.8085011008138367	0.9275167427098051	none	Synd	FALSE	FALSE	Embryos_TM
FBgn0038832	57.94172307093367	0.10310828910150086	0.1575947547395879	0.6681628805682341	0.5040296269545222	0.7583349868396128	none	CG15695	FALSE	FALSE	Embryos_TM
FBgn0038833	1287.5261372059476	0.15019034619935984	0.14827726188924745	1.01309e+16	0.31101521713893276	0.5942475726555916	none	CG15696	FALSE	FALSE	Embryos_TM
FBgn0038834	1314.9200949008673	0.09767848614070099	0.13292228030201975	0.734887048485515	0.46240828672996065	0.7287549243817432	none	RpS30	FALSE	FALSE	Embryos_TM
FBgn0259215	10.701533336682871	0.031153382765013535	0.10085475370357729	0.31579782275548235	0.7521559708034481	0.9001563212198681	none	Ir93a	FALSE	FALSE	Embryos_TM
FBgn0051480	260.37966661525087	-0.3199229035159938	0.15403331985972607	-2.08787e+16	0.03680994998634107	0.16788853183967123	none	tRNA:Thr-CGT-1-1	FALSE	FALSE	Embryos_TM
FBgn0051334	281.9313321475702	-0.5614676574699705	0.19641815037193214	-2.83552e+16	0.004575165686180853	0.03689616950033404	down	tRNA:Thr-CGT-1-2	FALSE	FALSE	Embryos_TM
FBgn0051333	351.3553289229807	-0.5036957933541999	0.19145627045587676	-2.61964e+16	0.008802181681055673	0.061076706157841366	none	tRNA:Thr-CGT-1-3	FALSE	FALSE	Embryos_TM
FBgn0051191	427.56849065769	-0.43395821266783663	0.1871905271948502	-2311355991958110	0.02081319963481836	0.11484708789876709	none	CG31191	FALSE	FALSE	Embryos_TM
FBgn0038842	17.810919836087155	0.101794726854321	0.09777885994182525	1.22517e+16	0.22051234411599044	0.49451862343344005	none	hdly	FALSE	FALSE	Embryos_TM
FBgn0002921	3947.0874142361213	0.12208472135383486	0.09515996151241461	1.28295e+16	0.1995079164642377	0.4664213447731974	none	Atpalpha	FALSE	FALSE	Embryos_TM
FBgn0013995	297.5391639504885	0.06609925462388296	0.1853771004249876	0.35675233876802875	0.7212772195485173	0.8839272833709736	none	Calx	FALSE	FALSE	Embryos_TM
FBgn0026056	858.9324197006661	-0.04897343073352812	0.15722881480645512	-0.311456114493277	0.7554539004142853	0.901379224047522	none	Rlip	FALSE	FALSE	Embryos_TM
FBgn0046763	284.54431304678315	0.09961497329017065	0.19210109253093777	0.5192065456016848	0.6036167149738387	0.8189899272083976	none	CG17278	FALSE	FALSE	Embryos_TM
FBgn0013812	11.824722414373023	0.21387479225860237	0.10581068624102553	3843930368485240	1.21079e+12	0.0019852276248974224	up	Dhc93AB	FALSE	FALSE	Embryos_TM
FBgn0051207	24.304264325085974	-0.04318116119095818	0.1223567851405575	-0.3492327536103719	0.7269145785140744	0.8863163866371069	none	CG31207	FALSE	FALSE	Embryos_TM
FBgn0038849	90.04762364479066	-0.030750093459578152	0.1879027621912306	-0.1633414073647376	0.8702496333062602	0.954016142586493	none	CG7079	FALSE	FALSE	Embryos_TM
FBgn0038850	178.85969270213974	-0.13410179375639963	0.1964348361084704	-0.6803747221869983	0.49626722236595133	0.7533499864256858	none	CG17279	FALSE	FALSE	Embryos_TM
FBgn0011672	2325.163139604947	-0.41160037800553956	0.10552403265438806	-3900156246499370	9.61306e+10	0.0016481482716511732	down	Mvl	FALSE	FALSE	Embryos_TM
FBgn0025865	1343.7060408133857	7.90402e+11	0.11334714735614837	0.00697325865515519	0.9944361896718886	0.9981654710687233	none	Cortactin	FALSE	FALSE	Embryos_TM
FBgn0000083	1721.2493832763575	0.07124471917754374	0.13738134982183453	0.5186322357781339	0.6040172250732831	0.8193291215266426	none	AnxB9	FALSE	FALSE	Embryos_TM
FBgn0003257	25.656069036372696	0.024624267603150906	0.15601910791675164	0.1584822960294578	0.8740767700816898	0.9549819078320982	none	r-l	FALSE	FALSE	Embryos_TM
FBgn0038852	172.5063751623968	0.15743579094252733	0.19614010880699143	0.8050866434341627	0.4207696828117381	0.6954941995939761	none	HHEX	FALSE	FALSE	Embryos_TM
FBgn0038853	10497.59757174334	0.009234494842702631	0.09528934893210814	0.09691013860867324	0.9227977572622933	0.9735923232207178	none	RhoGAP93B	FALSE	FALSE	Embryos_TM
FBgn0265067	31.291656551745458	-0.03455082755115312	0.16097754485834986	-0.21372736502878534	0.8307596701788236	0.9365724893069123	none	lncRNA:CR44178	FALSE	FALSE	Embryos_TM
FBgn0038854	1636.3792779066841	-0.034874237741287645	0.11907646128032552	-0.2928680315958506	0.7696230250663989	0.9066095946654279	none	CG7044	FALSE	FALSE	Embryos_TM
FBgn0267712	23.132028936452855	0.07220185617763546	0.14571503459477583	0.5044477657042905	0.6139467593957326	0.8244774108229113	none	asRNA:CR46045	FALSE	FALSE	Embryos_TM
FBgn0038855	2662.828187489589	0.001572880942738558	0.10045723710969738	0.01565712726523653	0.9875079302866862	0.9949785177470974	none	CG5745	FALSE	FALSE	Embryos_TM
FBgn0266674	907.6936958348907	0.032663695642252924	0.14660979355173276	0.22280806825983682	0.8236848882862572	0.9333016174819015	none	Sec15	FALSE	FALSE	Embryos_TM
FBgn0028468	358.1106069936312	0.27083920306478837	0.1815935316304085	1.4939e+16	0.1352022761865241	0.3735737598501749	none	rtet	FALSE	FALSE	Embryos_TM
FBgn0015790	2323.7157940504985	-0.24556368268354722	0.11815868527734584	-2.07804e+16	0.03770579601769408	0.17040390255069965	none	Rab11	FALSE	FALSE	Embryos_TM
FBgn0010770	1303.296458827021	0.2927304967811981	0.11818304323355559	2.47701e+16	0.013248964627331	0.08265987272077513	none	ppan	FALSE	FALSE	Embryos_TM
FBgn0038857	291.1916906065041	0.5469761180040253	0.19390284748243478	2.84754e+16	0.004405896750506404	0.035769573395050866	up	Bdbt	FALSE	FALSE	Embryos_TM
FBgn0283468	6605.095462851302	-0.0896930866877636	0.09739577223258847	-0.9208994981677905	0.3571029006334403	0.6382825938591798	none	slmb	FALSE	FALSE	Embryos_TM
FBgn0038858	941.0517707573853	-0.06109815422653227	0.1530911587126322	-0.39905685337098457	0.6898513132098849	0.8688693474247307	none	CG5793	FALSE	FALSE	Embryos_TM
FBgn0038860	858.0991411784629	0.12198737820115119	0.1478122998349775	0.8254056076012264	0.40914135236117743	0.685100283795581	none	Ice2	FALSE	FALSE	Embryos_TM
FBgn0038861	242.6970205004685	0.063818356860036	0.18855306437757774	0.33867527834330846	0.7348543662007732	0.8897196935973997	none	CG7009	FALSE	FALSE	Embryos_TM
FBgn0038862	2773.199815639489	0.26859690192918484	0.11066347640173578	24272881998935	0.01521216621640137	0.09064852413681539	none	Usp8	FALSE	FALSE	Embryos_TM
FBgn0250820	815.4445234195856	0.26856938631068256	0.14465303517612846	1.85705e+16	0.06330404414594577	0.2388853768561245	none	meigo	FALSE	FALSE	Embryos_TM
FBgn0264357	9604.110471829006	-0.4028021867088373	0.08406571013844653	-4791331628018070	1.65678e+10	5.06668e+10	down	SNF4Agamma	FALSE	FALSE	Embryos_TM
FBgn0260004	25.767107336160443	0.21155075691290953	0.1301722030263398	1.90219e+16	0.05714647154490065	0.22492900784863823	none	Snmp1	FALSE	FALSE	Embryos_TM
FBgn0038868	667.2164054615131	0.33510926222386805	0.16407799486711475	204411375165505	0.04094231093423929	0.18002380417651986	none	CG5862	FALSE	FALSE	Embryos_TM
FBgn0264706	261.0330639659492	0.4423576398286564	0.1799356827317951	2.46351e+16	0.013758308559274365	0.08492174267986743	none	CR43975	FALSE	FALSE	Embryos_TM
FBgn0038869	261.2890883024975	-0.03190088531252305	0.19202174162681163	-0.16608305302572496	0.8680915906578375	0.9535253451052045	none	Smyd5	FALSE	FALSE	Embryos_TM
FBgn0038870	1306.0294940694105	-0.05132296636499998	0.13008875135205736	-0.3945063881632475	0.6932072117786942	0.8709690611234441	none	Oga	FALSE	FALSE	Embryos_TM
FBgn0038871	2157.650035760931	0.04697342220940759	0.10077363230535005	0.4661277373351517	0.6411240702508467	0.8403166315252193	none	CG3337	FALSE	FALSE	Embryos_TM
FBgn0265205	110.0733461976246	0.4895596281608694	0.19598651844556159	2.54894e+16	0.010805181011234233	0.07099336491810929	none	lncRNA:CR44265	FALSE	FALSE	Embryos_TM
FBgn0038872	5253.660558933655	-0.018859923092830046	0.08227323510928491	-0.2292348460260669	0.8186863903607973	0.9318670922610516	none	Nelf-A	FALSE	FALSE	Embryos_TM
FBgn0285937	2961.2380218842472	-0.04273143922674842	0.10674005910250749	-0.4003282533675163	0.6889147608280612	0.8687027532762602	none	Rab1	FALSE	FALSE	Embryos_TM
FBgn0043012	1060.5793236646991	0.18914311614258314	0.14202163165482584	1332065343223480	0.18283871743720143	0.44353055185802404	none	AP-2sigma	FALSE	FALSE	Embryos_TM
FBgn0038876	1204.2233569749508	0.16704324054733774	0.120406208267368	1.38737e+16	0.1653300570977638	0.4183454221699384	none	CG5919	FALSE	FALSE	Embryos_TM
FBgn0038877	1690.4393148830172	0.1161798009420318	0.11651028350523163	0.9971957306000101	0.3186695128974253	0.6027371415764887	none	CG3308	FALSE	FALSE	Embryos_TM
FBgn0038880	613.5734164897173	0.15608224173025248	0.19074675263087143	0.819691045898103	0.41239225578512473	0.6876572964822566	none	SIFaR	FALSE	FALSE	Embryos_TM
FBgn0001234	26689.189508159223	0.4701865957743999	0.0666518902209154	7054428399420240	17331.2	1.73105e+06	up	lncRNA:Hsromega	FALSE	FALSE	Embryos_TM
FBgn0038881	3974.393660538936	0.696228849133354	0.09542174551401168	7296423629258650	2955.17	328296	up	CG16791	FALSE	FALSE	Embryos_TM
FBgn0002781	30903.94377952192	-0.015730558823891322	0.07722172322252914	-0.20370616384438878	0.8385831251453694	0.9398450157975743	none	mod(mdg4)	FALSE	FALSE	Embryos_TM
FBgn0004110	985.3266575629208	0.04354525145923684	0.1477136930568335	0.29481021315316286	0.7681388640444751	0.9059395312373741	none	tin	FALSE	FALSE	Embryos_TM
FBgn0004862	144.59288561538585	0.5787623172947578	0.19564973969956134	3.04555e+16	0.0023225659020380115	0.022113822653359563	up	bap	FALSE	FALSE	Embryos_TM
FBgn0008651	40.06259655554636	0.029788586618386785	0.15370673244858402	0.19484976280564972	0.8455105637450369	0.9439190497162361	none	lbl	FALSE	FALSE	Embryos_TM
FBgn0011278	925.2582343773905	-0.05648044602466705	0.15026977299579272	-0.37583756799352536	0.7070376566913549	0.8759124907144721	none	lbe	FALSE	FALSE	Embryos_TM
FBgn0038889	622.0188548710437	-0.11481496285556993	0.17854903670382932	-0.6426872383402167	0.5204270633745061	0.7683603795712297	none	Fancm	FALSE	FALSE	Embryos_TM
FBgn0004863	383.20445563565784	-0.45550003665664585	0.18699828634979115	-2.42828e+16	0.015170561734261713	0.09050213004981106	none	C15	FALSE	FALSE	Embryos_TM
FBgn0038890	4200.323765410732	-0.047178345642692014	0.08444690443149211	-0.5586740878952795	0.5763841667558012	0.8033229381767284	none	CG7956	FALSE	FALSE	Embryos_TM
FBgn0002941	1321.2248239795567	0.47905253295583555	0.12446590683677138	3849261064979760	1.18475e+11	0.0019513372250024043	up	slou	FALSE	FALSE	Embryos_TM
FBgn0038892	77.91553457417577	0.3561075196723367	0.1815442103777524	2.05156e+16	0.04021278019632599	0.17767716639504913	none	CG15498	FALSE	FALSE	Embryos_TM
FBgn0283499	18493.701310311357	-0.1789203333603581	0.08652978260812857	-206768928166734	0.03866925044307798	0.17310531643659127	none	InR	FALSE	FALSE	Embryos_TM
FBgn0263662	106.77195453550658	-0.014853484858282476	0.18687321268231125	-0.07944333157012379	0.9366800039221174	0.9785664228260974	none	lncRNA:CR43653	FALSE	FALSE	Embryos_TM
FBgn0011766	35208.75677008795	-0.17890796301992049	0.0691475088266352	-2.58732e+16	0.009672606313992898	0.06513876177977664	none	E2f1	FALSE	FALSE	Embryos_TM
FBgn0267723	451.7558411172924	0.12267320973260286	0.1677259519117761	0.7316377598194339	0.46438969465984564	0.730186395979454	none	lncRNA:CR46056	FALSE	FALSE	Embryos_TM
FBgn0267724	11.499207814920506	-0.05346826584614538	0.09102761393682325	-0.5798508998358728	0.562015169314374	0.7956643885989063	none	lncRNA:CR46057	FALSE	FALSE	Embryos_TM
FBgn0038893	933.2117567938474	0.34078701593354715	0.1494669194331901	2.28098e+16	0.022549759813460857	0.12087603894098886	none	Archease	FALSE	FALSE	Embryos_TM
FBgn0038894	24.60167112148678	-0.0527153213479599	0.14166262335327942	-0.369298437205427	0.7119052902868939	0.8789686916590832	none	CG15497	FALSE	FALSE	Embryos_TM
FBgn0259113	6603.270836759574	0.24112516600311568	0.07415648924645565	3251561272834890	0.0011477303393128665	0.012520380966031239	up	DNApol-alpha180	FALSE	FALSE	Embryos_TM
FBgn0051176	46.06752219711513	0.10772162069042385	0.13181059090639255	0.8600499685392313	0.3897614986130619	0.6683019428983936	none	CG31176	FALSE	FALSE	Embryos_TM
FBgn0054034	94.54752973768814	0.017595877871104663	0.17598362128681772	0.10013309975422831	0.920238657576455	0.9727337000076587	none	CG34034	FALSE	FALSE	Embryos_TM
FBgn0038897	12.597462009985327	-0.008105061660222556	0.08921439469594866	-0.09042484689111328	0.9279496126067839	0.9754459989938302	none	CG5849	FALSE	FALSE	Embryos_TM
FBgn0051343	56.692259863408424	0.4803474419055673	0.16920711317360032	3.24675e+16	0.0011673056486922724	0.012645230445087332	up	CG31343	FALSE	FALSE	Embryos_TM
FBgn0051198	14.07039815203936	0.013276669464567134	0.11920013266397055	0.11196933339379395	0.9108477220392333	0.970103614736953	none	CG31198	FALSE	FALSE	Embryos_TM
FBgn0259237	19.21757497075769	0.19224493989325872	0.11239147362592962	2.30616e+16	0.021101556545970603	0.11561783901156615	none	CG42335	FALSE	FALSE	Embryos_TM
FBgn0038901	11.816805984057106	-0.013293633880371147	0.0896853144464209	-0.14713768976701683	0.8830233414801794	0.9596677222585672	none	Burs	FALSE	FALSE	Embryos_TM
FBgn0027575	616.8100167501412	-0.10536938215821447	0.1593653177205098	-0.6610528376185163	0.5085784291871938	0.7609787277612883	none	GABA-B-R2	FALSE	FALSE	Embryos_TM
FBgn0038903	322.3394781652204	-0.27596442052833026	0.17735905062225227	-1.55415e+16	0.12014935542873915	0.34961194244404287	none	RpI12	FALSE	FALSE	Embryos_TM
FBgn0003867	575.1272881080844	0.07265849469191563	0.15071774368237006	0.4821339817541786	0.6297107712051264	0.8333124062368071	none	tsl	FALSE	FALSE	Embryos_TM
FBgn0013759	2476.2652800521514	-0.5280525093482782	0.13544952165536497	-3896635283941130	9.75383e+10	0.0016670743446665591	down	CASK	FALSE	FALSE	Embryos_TM
FBgn0041229	35.282451167516	0.10597460056432031	0.13176709854906318	0.8444655620517759	0.39840929952630477	0.6748844008001992	none	Gr93a	FALSE	FALSE	Embryos_TM
FBgn0045469	13.261346662373622	0.10738294455449439	0.09688141694058501	1330981316089730	0.18319515878688963	0.44409835086013527	none	Gr93c	FALSE	FALSE	Embryos_TM
FBgn0015229	2101.5035093675597	-0.1765620972232098	0.10540684460464114	-1.67501e+16	0.09393243037310939	0.30414320063976136	none	glec	FALSE	FALSE	Embryos_TM
FBgn0267205	20.921703267369374	0.1088792109904399	0.11024764234662655	1.10044e+16	0.2711409901015365	0.5523110781981219	none	lncRNA:CR45645	FALSE	FALSE	Embryos_TM
FBgn0260940	583.6290946022112	-0.2380451836654028	0.17681741763391692	-1.34489e+16	0.1786613233536216	0.43729447557348883	none	lsn	FALSE	FALSE	Embryos_TM
FBgn0038909	71.74107454609228	-0.022065230552418595	0.18679347188415624	-0.11796829053104083	0.9060927828957094	0.9681648962003718	none	CG6569	FALSE	FALSE	Embryos_TM
FBgn0067317	141.3624910398472	0.002757955319850491	0.19573190892949877	0.01409066424444994	0.9887576485713129	0.9956164002955867	none	Cby	FALSE	FALSE	Embryos_TM
FBgn0051174	73.45402456976889	0.10489020472564177	0.1669541782947824	0.6381738479479678	0.5233605190146331	0.7696644563707025	none	CG31174	FALSE	FALSE	Embryos_TM
FBgn0051431	186.2463092083656	-0.2112536255579107	0.19369249825634738	-1.0882e+16	0.2765071756705378	0.5571596560290848	none	CG31431	FALSE	FALSE	Embryos_TM
FBgn0064912	25.011922038187343	0.06801524676722773	0.14760180426699582	0.46860463411442166	0.639352264278527	0.8393806964406086	none	CG31178	FALSE	FALSE	Embryos_TM
FBgn0038912	358.7222327221337	0.11866861480216828	0.18366931502957537	0.6465962402462664	0.5178932919772286	0.7663863354296707	none	CG6656	FALSE	FALSE	Embryos_TM
FBgn0083984	236.7555179607761	-0.07563046704721318	0.19476835343347956	-0.38789521509035346	0.6980935792491296	0.8728775464896376	none	CG34148	FALSE	FALSE	Embryos_TM
FBgn0053092	60.46825215460025	-0.03608074444491465	0.166738264094033	-0.21548545534300814	0.8293888506734939	0.9356083739801396	none	P5CDh2	FALSE	FALSE	Embryos_TM
FBgn0051465	34.53423441307104	-0.1879673405726716	0.16548330405322972	-1.12348e+16	0.26123516022847276	0.543502829415536	none	CG31465	FALSE	FALSE	Embryos_TM
FBgn0038916	22.393657036911943	0.2787488450285472	0.13951655320210082	2378079918872480	0.017403053623730316	0.10035330762794065	none	dnd	FALSE	FALSE	Embryos_TM
FBgn0038917	226.00021008680483	-0.34418958747938644	0.1967521324954416	-1739581138384580	0.08193259357179344	0.2797992930414414	none	CG6678	FALSE	FALSE	Embryos_TM
FBgn0264490	821.5797829922931	2.44696e+16	0.17333293004524128	1.42462e+16	4.73605e-32	6.44517e-28	up	Eip93F	FALSE	FALSE	Embryos_TM
FBgn0038922	231.9159576937767	-0.1351486712795612	0.18935876186218728	-0.7129572189852428	0.4758722303607158	0.738640001701898	none	Idh3b	FALSE	FALSE	Embryos_TM
FBgn0019960	948.1575341461977	0.06039910861540287	0.15079253893768335	0.400596095179637	0.6887175210332026	0.8687027532762602	none	Mitofilin	FALSE	FALSE	Embryos_TM
FBgn0038923	534.6112483805424	0.3254930102687071	0.15653782191754012	2.08033e+16	0.03749559644099763	0.16980638870762949	none	mRpL35	FALSE	FALSE	Embryos_TM
FBgn0038924	514.152316675975	-0.10158429629258847	0.1678835713270192	-0.6048858890248209	0.5452548197312534	0.7843454451882105	none	CG6028	FALSE	FALSE	Embryos_TM
FBgn0038925	1043.7190519858284	-0.01021123859412129	0.15462816466760035	-0.06603684783395843	0.9473484891382287	0.9822136584680128	none	Cchl	FALSE	FALSE	Embryos_TM
FBgn0019957	870.4562015284465	-0.0751811234157249	0.14918332385116662	-0.503896666781219	0.6143339930051611	0.824634039060033	none	ND-42	FALSE	FALSE	Embryos_TM
FBgn0038926	626.3322033059399	0.24015860240345765	0.17239643134192376	1.39438e+16	0.16320316906794594	0.41504155609500754	none	CG13409	FALSE	FALSE	Embryos_TM
FBgn0266581	2813.8953629406046	0.07667614042134746	0.10114706108400066	0.7580755385340215	0.4484057626669648	0.718138581117742	none	pit	FALSE	FALSE	Embryos_TM
FBgn0264491	35117.593986956206	-0.10936492380926943	0.08169356827422018	-1.33871e+16	0.18066579436477628	0.4409120159716027	none	how	FALSE	FALSE	Embryos_TM
FBgn0038929	556.2893314631336	0.391044482238313	0.1542685263462627	2.53606e+16	0.011210646381788227	0.07269677279265348	none	CG13408	FALSE	FALSE	Embryos_TM
FBgn0038930	17.914848508199693	-0.021984452579927607	0.09534418972181938	-0.2283226363746441	0.8193954279929316	0.9318930433842787	none	CG5778	FALSE	FALSE	Embryos_TM
FBgn0040582	10.741199327344255	0.12814520655698564	0.08445654541343005	3.19198e+16	0.0014130281789063665	0.014892195337612404	up	CG5791	FALSE	FALSE	Embryos_TM
FBgn0259736	359.67955957947504	-0.040687592515821755	0.1824007298798104	-0.2230093966219029	0.8235281932124946	0.9333016174819015	none	CG42390	FALSE	FALSE	Embryos_TM
FBgn0051163	35528.88215036629	-0.17458893044632298	0.10428242444545324	-1.67411e+16	0.09410953840042036	0.3042311109062533	none	SKIP	FALSE	FALSE	Embryos_TM
FBgn0266751	124.30615316480721	0.2195770733088502	0.19043621173463016	1169450376561230	0.24222222332173185	0.5219860145098366	none	lncRNA:CR45224	FALSE	FALSE	Embryos_TM
FBgn0038944	11.783870995316398	0.03684424187814099	0.07062516881024467	0.5784218784025932	0.5629793264535963	0.7961339488431146	none	CG5388	FALSE	FALSE	Embryos_TM
FBgn0038946	43.991547441038506	-0.43328335185811745	0.16676769647043432	-2.61095e+16	0.009029192682072397	0.062137054822833236	none	rdhB	FALSE	FALSE	Embryos_TM
FBgn0038947	289.76215802919427	-0.24349602514385568	0.1915626972263805	-1.26823e+16	0.20471514131469495	0.4740977969566229	none	Sar1	FALSE	FALSE	Embryos_TM
FBgn0038948	1513.9606433432436	0.15074037124914347	0.10951132002747833	1376496992590820	0.16866781777054457	0.4232670080659923	none	PSR	FALSE	FALSE	Embryos_TM
FBgn0038950	577.9058235288372	-0.14951561942660913	0.1609950145772346	-0.9284009192000262	0.3531996419009259	0.6350715196212934	none	CG5382	FALSE	FALSE	Embryos_TM
FBgn0038951	328.83830714183364	-0.161944513236311	0.18243383213676206	-0.8869413778489402	0.37511046276442656	0.6550926065886082	none	CG5380	FALSE	FALSE	Embryos_TM
FBgn0267385	238.16223725261983	0.10560159108221803	0.19114544256032556	0.5530754348395233	0.5802117569489116	0.8060182975504403	none	PyK	FALSE	FALSE	Embryos_TM
FBgn0038952	68.43300471632996	0.08968910606295753	0.16934501250889092	0.5358796210879706	0.5920417496105589	0.8114765866813741	none	CG7069	FALSE	FALSE	Embryos_TM
FBgn0038953	1730.6914030425069	-0.18524474876502936	0.13409315149936107	-1.38126e+16	0.16719942011110106	0.421167013134	none	CG18596	FALSE	FALSE	Embryos_TM
FBgn0083985	938.8412962712034	0.1525667166007238	0.13408685227570077	1.13789e+16	0.2551650182044949	0.5359794623176415	none	CG34149	FALSE	FALSE	Embryos_TM
FBgn0263047	351.5913385888162	-0.3601400937347599	0.1739657383576746	-2067387791311860	0.038697627724837196	0.1731148636274359	none	CG43342	FALSE	FALSE	Embryos_TM
FBgn0263048	940.0821054424493	-0.1041343127748144	0.13414497570953263	-0.7762297494305977	0.43761334363314536	0.7103838385933514	none	Gpdh3	FALSE	FALSE	Embryos_TM
FBgn0038957	43.65744089961729	0.06668288094091122	0.15835271764233816	0.4262667477396763	0.6699134850132974	0.8569319834731253	none	CG7059	FALSE	FALSE	Embryos_TM
FBgn0051165	610.7354043039502	-0.1552457839476984	0.1718506640197919	-0.9028530304837705	0.36660390171205515	0.646834150511438	none	tRNA:Ser-GCT-2-3	FALSE	FALSE	Embryos_TM
FBgn0051162	49.15466345411526	0.2855502439018408	0.17108771887576682	1.75801e+16	0.07874568256880275	0.27372421651550305	none	tRNA:Ser-GCT-2-4	FALSE	FALSE	Embryos_TM
FBgn0051167	1282.2671670704062	0.04034317771130409	0.15733517587881046	0.2564326901188739	0.7976167484422304	0.9222773030449996	none	tRNA:Ser-GCT-1-1	FALSE	FALSE	Embryos_TM
FBgn0051166	93.04603246378242	-0.187064443948525	0.17782811896811876	-1.04111e+16	0.2978225764659204	0.5809701469242923	none	tRNA:Ser-GCT-2-5	FALSE	FALSE	Embryos_TM
FBgn0038959	62.766912756429065	-0.0886793010407191	0.17342865574861924	-0.507743305575434	0.6116333740594933	0.8226899608828395	none	CG13856	FALSE	FALSE	Embryos_TM
FBgn0038961	29.338788365973414	-0.05497434797130677	0.15655395203595424	-0.3487144527839454	0.7273036928290775	0.8863960267002438	none	CG13850	FALSE	FALSE	Embryos_TM
FBgn0261279	825.5381040019194	-0.8961121758586769	0.14774827723784184	-605746396425104	1.38284e+07	8.65231e+07	down	lqfR	FALSE	FALSE	Embryos_TM
FBgn0038964	1486.238613356866	0.11380795500075366	0.13038987989173925	0.872893305542029	0.38272123551614484	0.6620671678714455	none	Nop56	FALSE	FALSE	Embryos_TM
FBgn0038965	162.86184208932096	-0.13459486493011014	0.19398721841682798	-0.6907359781225391	0.4897314752474929	0.7489403808146446	none	mats	FALSE	FALSE	Embryos_TM
FBgn0038967	34.8383289867626	0.0901440434121796	0.12914493749482509	0.7286173458035332	0.46623576504077213	0.7320145502138529	none	CG13847	FALSE	FALSE	Embryos_TM
FBgn0038968	3047.950456607124	0.10992692276375242	0.09841478296075884	1.11699e+16	0.2639995593592792	0.5460257071282956	none	CG12499	FALSE	FALSE	Embryos_TM
FBgn0085405	993.010273695868	-0.090784741122496	0.15947275185903853	-0.5691600992854297	0.5692474959142332	0.7989425664584577	none	CG34376	FALSE	FALSE	Embryos_TM
FBgn0028688	1536.9057353376666	-0.11889885432220085	0.12012321526739171	-0.9897564081542148	0.3222931963713505	0.6053530998338368	none	Rpn7	FALSE	FALSE	Embryos_TM
FBgn0263351	1537.6508754571337	0.08445436555864315	0.11154292259027297	0.7571491864539235	0.44896048892576995	0.718481970150648	none	AP-2mu	FALSE	FALSE	Embryos_TM
FBgn0038972	37.65220589862387	0.17761929521736594	0.13463436004216967	1.45633e+16	0.1453020208100253	0.3878371323101082	none	CG7054	FALSE	FALSE	Embryos_TM
FBgn0038974	470.25819642002597	-0.2587724490262314	0.17782851614214537	-1.45354e+16	0.14607413933023614	0.3890931900258665	none	CG5377	FALSE	FALSE	Embryos_TM
FBgn0038975	18.21452099307816	0.09966472537157468	0.09977848636401378	1.1544e+16	0.24833790852548782	0.5286771236051987	none	Nrx-1	FALSE	FALSE	Embryos_TM
FBgn0038976	378.0854763459712	-0.11995029588449758	0.178258240412924	-0.6724823995776866	0.501276641193424	0.756413753348161	none	Pfdn5	FALSE	FALSE	Embryos_TM
FBgn0038977	217.91025481649527	-0.1084714378094381	0.19473957609169057	-0.5561766312625868	0.5780901127967334	0.8046637825669299	none	CG5376	FALSE	FALSE	Embryos_TM
FBgn0003676	1050.0108163191908	-0.22572191816125528	0.1403406889199188	-1.60801e+16	0.10783215360724199	0.3285666544422176	none	CCT1	FALSE	FALSE	Embryos_TM
FBgn0038980	398.2051889107478	0.33311701191656123	0.18019294822883006	1.85217e+16	0.06400211434304307	0.24077091183576707	none	Octbeta1R	FALSE	FALSE	Embryos_TM
FBgn0038981	6653.371479396192	-0.17019024196185706	0.09207727922310237	-1848306057871310	0.06455807988117558	0.24210947835561783	none	CG5346	FALSE	FALSE	Embryos_TM
FBgn0053099	1542.4470846145318	0.13257105576432676	0.13405263565409015	0.989042067781418	0.32264255982061035	0.6055179363501094	none	CG33099	FALSE	FALSE	Embryos_TM
FBgn0038983	137.64614645209883	-0.2607217777281111	0.19673817841416505	-1.31924e+16	0.18708807160042126	0.4504686432138455	none	CG5326	FALSE	FALSE	Embryos_TM
FBgn0267207	10.651088577928213	-0.03863911389979502	0.06904797166548042	-0.5574659477107096	0.5772091185486241	0.8039186686600188	none	lncRNA:CR45647	FALSE	FALSE	Embryos_TM
FBgn0038984	2663.433611816774	-0.09402853129884675	0.09629481706876264	-0.9764566435856276	0.3288382232969359	0.6114882975107836	none	AdipoR	FALSE	FALSE	Embryos_TM
FBgn0260942	22.197780034740653	0.09270178924142745	0.1447821316167996	0.6563539420230672	0.5115964176878183	0.7628052108969194	none	bond	FALSE	FALSE	Embryos_TM
FBgn0053110	19.247083266927874	0.14558994830197228	0.10554423800717644	1.73769e+16	0.08226488096473945	0.2802087953909912	none	CG33110	FALSE	FALSE	Embryos_TM
FBgn0028837	463.36763120867647	0.030892296321128557	0.1791255948690903	0.1724959054050041	0.8630476801281798	0.9515900439088002	none	CSN6	FALSE	FALSE	Embryos_TM
FBgn0024558	1617.3501326781084	-0.0026690693496612713	0.12086373406394628	-0.02208341129776974	0.982381419116893	0.9939246053013672	none	Dph5	FALSE	FALSE	Embryos_TM
FBgn0053107	1027.84108093041	0.19418207848481633	0.135085073630721	1.43764e+16	0.15053735740020024	0.39586961594588893	none	CG33107	FALSE	FALSE	Embryos_TM
FBgn0038989	761.7155497984519	0.17382342028054182	0.14456432162288638	1.20256e+16	0.22914514754251233	0.505614759078908	none	CG6937	FALSE	FALSE	Embryos_TM
FBgn0014949	327.25004705427375	0.39273961777696365	0.19176445712556334	2.05834e+16	0.03955714755533998	0.17585082296242807	none	btn	FALSE	FALSE	Embryos_TM
FBgn0051158	10599.784550853763	0.04829571162256149	0.07944196780423374	0.6079393340779533	0.5432277105027232	0.78322342527389055	none	Efa6	FALSE	FALSE	Embryos_TM
FBgn0051156	1205.1494232423224	-0.46846946749670465	0.13238796943481276	-3.53736e+16	4.04153e+12	0.005438832976878211	down	CG31156	FALSE	FALSE	Embryos_TM
FBgn0038993	190.3099965956526	0.1838896094876836	0.19648439591383865	0.9396462312286122	0.3473990539183628	0.6304838561668656	none	CG13843	FALSE	FALSE	Embryos_TM
FBgn0051159	712.1005745354296	-0.4065687458837694	0.15762795008359387	-2.57729e+16	0.009957720801442749	0.06669718637474904	none	mRRF2	FALSE	FALSE	Embryos_TM
FBgn0051161	329.4952690778711	-0.4496991691553028	0.1807419901090701	-2482776681810020	0.013036278518275313	0.08161355044765	none	CG31161	FALSE	FALSE	Embryos_TM
FBgn0263863	727.0741356483588	-0.15982737647744535	0.1775971593454123	-0.8992636853367456	0.3685122254636606	0.6485600709057344	none	mRpL45	FALSE	FALSE	Embryos_TM
FBgn0020278	8782.9130111417835	-0.11534044405627845	0.08698794150940137	-1.32592e+16	0.1848654043785497	0.44715166795584776	none	loco	FALSE	FALSE	Embryos_TM
FBgn0266418	29430.322328712387	0.022355143727409432	0.08937595321389392	0.2501255733630182	0.8024902397271045	0.9239330837467202	none	wake	FALSE	FALSE	Embryos_TM
FBgn0046114	3494.85386759309	0.22110442772602854	0.1049146884533876	2.10755e+16	0.03507007912360657	0.16295687213773144	none	Gclm	FALSE	FALSE	Embryos_TM
FBgn0039002	95.35140691177314	0.5237663499021568	0.18785292680970966	2.94492e+16	0.0032303580250365514	0.028495206102112366	up	CG17625	FALSE	FALSE	Embryos_TM
FBgn0039003	1694.5219253479975	0.09386775838062512	0.11349672115136826	0.8270728872818052	0.4081957505074094	0.6844335647272703	none	wfs1	FALSE	FALSE	Embryos_TM
FBgn0039004	2315.4419711911128	0.0019880473574796446	0.1206948460282321	0.01647182349284304	0.9868579806337163	0.9947469378475279	none	Nup133	FALSE	FALSE	Embryos_TM
FBgn0263986	716.7906763038447	0.02529273567181455	0.15221224500568883	0.16617661673565648	0.8680179607220061	0.9535253451052045	none	cd	FALSE	FALSE	Embryos_TM
FBgn0039006	184.9174297874468	0.23221085105408382	0.1967083672929689	1.18734e+16	0.235092083449529	0.5125361319973559	none	Cyp6d4	FALSE	FALSE	Embryos_TM
FBgn0039007	26.53452967382215	0.15779017797873904	0.14857800090380713	1.11536e+16	0.26469534533210787	0.5465082921734608	none	CCAP	FALSE	FALSE	Embryos_TM
FBgn0039008	32.94982669110189	0.19162900594943763	0.13477474712639373	1589498775750910	0.111947830228363	0.3352891410443433	none	CG6972	FALSE	FALSE	Embryos_TM
FBgn0039009	10.94972471148062	0.038401150693802746	0.07885949012105291	0.5244055953876211	0.5999964655844094	0.8174398098883076	none	CG13842	FALSE	FALSE	Embryos_TM
FBgn0039010	197.70996349040556	-0.1158687740070356	0.19333373041748136	-0.5985222145823985	0.5494915408158748	0.7874994340002427	none	CG4907	FALSE	FALSE	Embryos_TM
FBgn0051151	1563.5896912761043	-0.20132312870550953	0.12150831083135998	-1656709420260200	0.09757823753591845	0.31106994926370163	none	wge	FALSE	FALSE	Embryos_TM
FBgn0024958	2141.518708148424	-0.0035745421604271277	0.1147534242938426	-0.031149549871329837	0.9751502737386198	0.9908320045421859	none	Irp-1A	FALSE	FALSE	Embryos_TM
FBgn0039013	1468.1539122795632	0.2676237513008689	0.1150244244490729	2326724523437320	0.019979931767275434	0.11143520345815966	none	CG4813	FALSE	FALSE	Embryos_TM
FBgn0266409	3372.04512740855	-0.01422680412101006	0.10078591376622897	-0.1411578777125862	0.8877452215258727	0.9612659981250814	none	CG45049	FALSE	FALSE	Embryos_TM
FBgn0039015	161.9401687020769	-0.2389005450355033	0.19673262245276493	-1.209e+16	0.22666275437054842	0.502721049425357	none	Takl2	FALSE	FALSE	Embryos_TM
FBgn0039016	669.7973261676466	-0.03929508621761295	0.16332199571049516	-0.2405736094194117	0.8098856061530653	0.9280041634545453	none	Dcr-1	FALSE	FALSE	Embryos_TM
FBgn0039017	215.31290975527895	-0.31660953120613106	0.19405807143074913	-1.62618e+16	0.10391241160631597	0.32193922172964196	none	CG6985	FALSE	FALSE	Embryos_TM
FBgn0263143	252.817266444079	0.023657278537497044	0.18609054288063318	0.12713929375068725	0.8988301518789752	0.9652361277871772	none	vret	FALSE	FALSE	Embryos_TM
FBgn0039019	534.8099742639104	-0.026578655510477556	0.1617100238461018	-0.16434663046887127	0.8694582749041718	0.954016142586493	none	HP1c	FALSE	FALSE	Embryos_TM
FBgn0039020	152.88804371018517	-0.37802467626480746	0.19631564720675418	-1.91587e+16	0.05538208774440858	0.220629661166527	none	CG17141	FALSE	FALSE	Embryos_TM
FBgn0051139	319.40657235683665	-0.2812872230383002	0.18464190368954184	-1520789047371830	0.12831278383028885	0.36293396193364025	none	CG31139	FALSE	FALSE	Embryos_TM
FBgn0086253	748.8971997413284	-0.08732672317002867	0.1669820988379903	-0.5228492630335193	0.6010791545502228	0.817789147161744	none	rumi	FALSE	FALSE	Embryos_TM
FBgn0039026	6871.364874407796	0.03467869054379666	0.10365484432034619	0.3345615540745527	0.7379558505195127	0.8913930261406785	none	CG7029	FALSE	FALSE	Embryos_TM
FBgn0039024	21.997634182811744	0.05174902206056879	0.12322600522039566	0.4301367127185273	0.6670961955641376	0.8549362910890136	none	CG4721	FALSE	FALSE	Embryos_TM
FBgn0263663	33.848688971168194	0.17164051984620304	0.11404543586514883	1879417240450220	0.06018754406883336	0.23219765849659418	none	lncRNA:CR43654	FALSE	FALSE	Embryos_TM
FBgn0039029	12.76349844233138	0.03677879290756457	0.08101471753611575	0.48324201175224923	0.6289239085642966	0.8328057215355698	none	CG4704	FALSE	FALSE	Embryos_TM
FBgn0264428	12.678862272920746	-0.018096196991604356	0.10362325135569621	-0.17311571904694387	0.8625604694844968	0.9514368490601006	none	lncRNA:CR43846	FALSE	FALSE	Embryos_TM
FBgn0017590	1946.2098617258878	-0.09196407769850569	0.12187336701316967	-0.7545660019024745	0.4505094294072783	0.7197201723368272	none	klg	FALSE	FALSE	Embryos_TM
FBgn0039039	202.20748604311927	-0.24495617974090272	0.1967448872349933	-1.23916e+16	0.21528684953500343	0.48819577814779885	none	lmd	FALSE	FALSE	Embryos_TM
FBgn0039040	12.905573604014181	-0.11349109309157754	0.09678794995156441	-1.19848e+16	0.23073134850248928	0.5077594355295795	none	CG13833	FALSE	FALSE	Embryos_TM
FBgn0039043	31.171858980820797	-0.149680844064394	0.1375746940907192	-1.07545e+16	0.2821737149569	0.5646067330887283	none	CG17121	FALSE	FALSE	Embryos_TM
FBgn0039044	683.2324537573278	-0.3340388721706321	0.16682108971897572	-2000440375619410	0.04545273222211625	0.19337393345141837	none	p53	FALSE	FALSE	Embryos_TM
FBgn0267758	190.6750739585991	-0.21265452518499522	0.19520250848749685	-1.08639e+16	0.2773042965384029	0.5580428607049154	none	asRNA:CR46089	FALSE	FALSE	Embryos_TM
FBgn0039045	308.6824644994023	-0.17027191709208045	0.1804938897028266	-0.9425526370851528	0.3459097754524546	0.6294366915177793	none	CG17119	FALSE	FALSE	Embryos_TM
FBgn0053193	526.9010270744535	-0.028182921977987406	0.17439076822877259	-0.16158807734500522	0.8716302468186695	0.954301046505094	none	sav	FALSE	FALSE	Embryos_TM
FBgn0027526	404.4210137560295	-0.13500216821389668	0.18424908041280508	-0.7320747302910033	0.4641229565049369	0.7301529929046895	none	Ublcp1	FALSE	FALSE	Embryos_TM
FBgn0039048	12.479435068381768	0.09574903206838294	0.08519668889672567	1.48594e+16	0.13729553107407969	0.3765263328750919	none	CG17111	FALSE	FALSE	Embryos_TM
FBgn0039054	2356.268797122154	0.2610851266812149	0.13130849553510793	1.98873e+16	0.04673123986301189	0.1965853973680875	none	Cow	FALSE	FALSE	Embryos_TM
FBgn0039055	1843.5314972231065	-0.1634373505719406	0.11558875174685718	-1.41388e+16	0.15739679310145446	0.40573157518991226	none	Rassf	FALSE	FALSE	Embryos_TM
FBgn0039056	2858.2735088820755	0.05492271651978274	0.09547216221563193	0.5752771650706899	0.5651038624472857	0.7971907367693613	none	CenB1A	FALSE	FALSE	Embryos_TM
FBgn0051365	1774.6543537144948	-0.03256016994250486	0.11770641169592361	-0.2766159890901395	0.7820749860798557	0.9140292483448363	none	CG31365	FALSE	FALSE	Embryos_TM
FBgn0051457	1331.0801071311353	0.013788056786949159	0.13287901067289298	0.10376540941817311	0.9173555175272274	0.9721585985238129	none	CG31457	FALSE	FALSE	Embryos_TM
FBgn0004644	3328.105087229158	-0.2302818199363146	0.1277380452762598	-1802489526121920	0.07146842111620542	0.25849724275485997	none	hh	FALSE	FALSE	Embryos_TM
FBgn0004395	3526.0979520365704	0.025668151871733623	0.09196983733702883	0.2790938163517855	0.7801728285008459	0.9132073523157411	none	unk	FALSE	FALSE	Embryos_TM
FBgn0039058	24.168969878109557	-0.07801411515356872	0.11805820574662751	-0.6518793548147712	0.5144790041800897	0.763908434977758	none	VhaAC39-2	FALSE	FALSE	Embryos_TM
FBgn0262975	3039.1511828807024	-0.2727861865757062	0.10744638614379322	-2.53865e+16	0.011127992988980569	0.07232863263942176	none	cnc	FALSE	FALSE	Embryos_TM
FBgn0039064	855.7417533428107	0.3233421446182795	0.15685778580231402	2.06259e+16	0.03915122588383114	0.1745452072879892	none	CG4467	FALSE	FALSE	Embryos_TM
FBgn0039065	1552.1006381185873	-0.06827797502381525	0.11211289737709484	-0.6090036985379216	0.5425219873868898	0.7827242084125456	none	Rad60	FALSE	FALSE	Embryos_TM
FBgn0039066	2509.4001771921785	-0.16199022000043578	0.11733398173214003	-1.3805e+16	0.16743287335679047	0.421368860895834	none	EloA	FALSE	FALSE	Embryos_TM
FBgn0039067	3295.0782771848444	0.25249243429379337	0.11245453470066422	2.24544e+16	0.024739986700104775	0.12897795278481902	none	wda	FALSE	FALSE	Embryos_TM
FBgn0039068	1541.9241820875618	0.2761976725568046	0.1411904239086481	1.95678e+16	0.05037370932479528	0.20710671201625608	none	CG13827	FALSE	FALSE	Embryos_TM
FBgn0004882	166.20676427050728	-0.02529648264944131	0.19673991894056092	-0.1284883366615974	0.8977625277139185	0.9647557634213236	none	orb	FALSE	FALSE	Embryos_TM
FBgn0025781	725.4244316151077	-0.193123795291552	0.16083506790686913	-1.20024e+16	0.23004507909346636	0.5068553936646993	none	Cdc16	FALSE	FALSE	Embryos_TM
FBgn0039069	337.8352320046322	-0.3770164793407299	0.1769107646975269	-2.12794e+16	0.03334211301640608	0.15741352316115045	none	CG6763	FALSE	FALSE	Embryos_TM
FBgn0039070	28.782672125614255	-0.028474372111072937	0.12043922801221385	-0.2343771131232435	0.8146922249442304	0.9303761089727219	none	CG17083	FALSE	FALSE	Embryos_TM
FBgn0039071	112.48119559873867	-0.08026870741344964	0.19160371755731623	-0.41758721008100746	0.6762489495620037	0.8603859195841456	none	bb8	FALSE	FALSE	Embryos_TM
FBgn0003118	10077.984556622772	-0.2661781656700271	0.08046814930375268	-3307810832778000	9.40283e+11	0.010730462304146357	down	pnt	FALSE	FALSE	Embryos_TM
FBgn0264326	2219.8612944488414	-0.027445067119166736	0.1258600037859166	-0.21805654182318868	0.8273850572086561	0.9348122093451167	none	DNApol-epsilon255	FALSE	FALSE	Embryos_TM
FBgn0016119	59.695236699551415	3.9775e+09	0.18872325003692803	2.10366e+11	0.9999832151973013	0.9999832151973013	none	ATPsynCF6	FALSE	FALSE	Embryos_TM
FBgn0024509	957.6897379962378	-0.1082256651885959	0.1544755040364515	-0.7004440404513534	0.4836500407931695	0.7440165937417935	none	Sec13	FALSE	FALSE	Embryos_TM
FBgn0002622	1063.6950276756916	0.1658887759027326	0.13899093806887497	1.1937e+16	0.23259561170521148	0.5104350785395358	none	RpS3	FALSE	FALSE	Embryos_TM
FBgn0039075	75.1294163157587	0.35491774687947975	0.18656426622423533	1.96589e+16	0.049311257039684725	0.2044550436153626	none	CG4393	FALSE	FALSE	Embryos_TM
FBgn0039078	117.08462406438505	-0.04937702212926325	0.19463819785713507	-0.2532544358808554	0.8000716034445055	0.9231008421683267	none	CG4374	FALSE	FALSE	Embryos_TM
FBgn0039089	13.543610124568595	-0.1430451590329488	0.09821992341195442	-1.54452e+16	0.12246207274759144	0.35383348885430677	none	beat-IV	FALSE	FALSE	Embryos_TM
FBgn0051143	528.9417443183017	-0.7534084315428996	0.19205132351358967	-3.90084e+16	9.58582e+10	0.0016460693945536038	down	tRNA:Leu-CAA-2-3	FALSE	FALSE	Embryos_TM
FBgn0039094	35.549904160967365	0.0033300663665499484	0.16085736167026224	0.020711696718684953	0.9834756383898744	0.9939246053013672	none	CG10184	FALSE	FALSE	Embryos_TM
FBgn0051145	384.25278351464794	-0.20952292767709269	0.17294418705370587	-1.21069e+16	0.2260159243645338	0.5020810196710316	none	CG31145	FALSE	FALSE	Embryos_TM
FBgn0039098	147.9481261902609	0.09195025372542105	0.19520211410630448	0.47271307162476156	0.6364178994696902	0.8376065850491436	none	GILT3	FALSE	FALSE	Embryos_TM
FBgn0039099	139.75870935732445	0.09705312863221327	0.19111285426665509	0.5105858435129065	0.6096410906775569	0.8217148348472962	none	GILT2	FALSE	FALSE	Embryos_TM
FBgn0040227	1909.884060175807	0.009603733663354557	0.12307687187830783	0.07803102585391722	0.9378033731644302	0.9787679386951484	none	eIF3d1	FALSE	FALSE	Embryos_TM
FBgn0039101	622.6146256281469	-0.06676223165296898	0.1855621269422006	-0.35960772436464145	0.7191405063115228	0.8830682034980317	none	CG16710	FALSE	FALSE	Embryos_TM
FBgn0042106	211.50790723235363	-0.3046148902815213	0.19671410926941238	-1.54026e+16	0.12349805596878767	0.35569400405613527	none	CG18754	FALSE	TRUE	Embryos_TM
FBgn0039102	60.54588280206973	0.02525416512472119	0.1744620287577858	0.14502869616345992	0.8846882150473477	0.9597528424552396	none	SPE	FALSE	FALSE	Embryos_TM
FBgn0027512	527.0656559448794	0.23548195119778925	0.18859813164077321	1.2516e+16	0.21071535319405282	0.48245174557805537	none	CG10254	FALSE	FALSE	Embryos_TM
FBgn0043005	63.64697071245196	-0.09848038215422344	0.18578460626231397	-0.5273706681963696	0.5979362084305453	0.8155514283617322	none	prt	FALSE	FALSE	Embryos_TM
FBgn0051148	12.879628897512768	0.05484514571931958	0.09235793380505299	0.6375740680176923	0.523750980701086	0.7700306450901719	none	Gba1a	FALSE	FALSE	Embryos_TM
FBgn0051414	415.15829368013044	-0.07961827131694044	0.17619234110568524	-0.4517366453834287	0.651458715404551	0.8459483581356569	none	Gba1b	FALSE	FALSE	Embryos_TM
FBgn0039106	11.718314895049653	0.04339857817922438	0.1224588848755702	0.3609709689751181	0.718121149374386	0.8823494061799906	none	CG10301	FALSE	FALSE	Embryos_TM
FBgn0039107	21.17564108316945	0.1069014459605341	0.1003738643837032	1251290360962300	0.2108285609064631	0.48250483283779877	none	CG10300	FALSE	FALSE	Embryos_TM
FBgn0039108	10.742540495726569	0.020877677602254854	0.07466965229446355	0.29016833064993575	0.7716874628934258	0.9077646038380041	none	CG10232	FALSE	FALSE	Embryos_TM
FBgn0039109	584.9309573267126	-0.10322394626569657	0.16126343405225915	-0.6399594096485238	0.5221989885115821	0.769203137319117	none	CG10365	FALSE	FALSE	Embryos_TM
FBgn0065098	2601.4978918285806	-1.03937e+16	0.12810079145742592	-8107530321646220	0.51659	92.1986	down	RNaseMRP:RNA	FALSE	FALSE	Embryos_TM
FBgn0028691	2111.407287965104	0.11657421782119953	0.12593262584924497	0.9257432285100006	0.3545794368148298	0.636279269590086	none	Rpn9	FALSE	FALSE	Embryos_TM
FBgn0263782	2319.2652052144213	-0.06198772132779129	0.10169902208655401	-0.6095174895454732	0.5421814836884269	0.7825440558021879	none	Hmgcr	FALSE	FALSE	Embryos_TM
FBgn0267760	14.697067841095071	0.14802069394281797	0.10287721654147276	1.87465e+16	0.06084124027552562	0.23355193153666007	none	asRNA:CR46091	FALSE	FALSE	Embryos_TM
FBgn0039110	1665.3277603733604	0.06766916073883673	0.11462922781762853	0.5903381862834911	0.5549639431171325	0.7906480891204957	none	RanBP3	FALSE	FALSE	Embryos_TM
FBgn0028684	1439.5942664281952	0.07811471059986419	0.13132975831643567	0.5948225358068661	0.5519621019802203	0.7885224972357291	none	Rpt5	FALSE	FALSE	Embryos_TM
FBgn0028475	1042.5061743452889	-0.2208498842968816	0.12582713951056426	-1.75503e+16	0.07925407621774959	0.2747895311409681	none	Hrd3	FALSE	FALSE	Embryos_TM
FBgn0039111	600.3535648399702	0.20839028395236248	0.15440830567320396	1350031022416640	0.17700603212636903	0.43526558785238395	none	PTPMT1	FALSE	FALSE	Embryos_TM
FBgn0039112	433.7740151945509	0.20623073144754056	0.17516059904135586	1178300101741870	0.2386769872602497	0.5169039905117044	none	SdhD	FALSE	FALSE	Embryos_TM
FBgn0039113	982.4537317185726	-0.4712228667088157	0.13875261142208878	-3394729796166420	6.86964e+11	0.008254074520041656	down	CG10217	FALSE	FALSE	Embryos_TM
FBgn0039114	309.1746092298754	0.5345556002047804	0.1866653113043591	2.87675e+16	0.004017989868681993	0.03339225625980218	up	Lsd-1	FALSE	FALSE	Embryos_TM
FBgn0039115	1435.331053093665	0.1984467655242314	0.1228298202649853	1.61574e+16	0.10615152589460909	0.32609245553459626	none	CG10214	FALSE	FALSE	Embryos_TM
FBgn0039116	1676.5930371785003	0.20399438594334995	0.11078985149103338	1.8413e+16	0.0655773080371576	0.24408210345317427	none	CG10375	FALSE	FALSE	Embryos_TM
FBgn0039117	652.384672580139	0.10722559479147017	0.17801341080748706	0.6027041902614779	0.5467054935034226	0.7855328900319073	none	tst	FALSE	FALSE	Embryos_TM
FBgn0039118	962.1172150565003	-0.051185766303284974	0.15095241596104234	-0.33905720683184914	0.7345666349564264	0.8896072939541387	none	CG10208	FALSE	FALSE	Embryos_TM
FBgn0039120	4819.481326832149	0.06444042203225993	0.10764676779643809	0.5986381211270762	0.5494142292354833	0.7874994340002427	none	Nup98-96	FALSE	FALSE	Embryos_TM
FBgn0015513	20683.33758185629	-0.09607736399804775	0.06979399425894214	-1.37658e+16	0.16864204703807356	0.4232670080659923	none	mbc	FALSE	FALSE	Embryos_TM
FBgn0053111	1666.0987818645926	0.04238404991954397	0.11707552259018561	0.3620273957952795	0.7173315581722632	0.882010856124294	none	CG33111	FALSE	FALSE	Embryos_TM
FBgn0085384	15810.631879088167	0.6403603813414873	0.09523202024917611	6724930667740170	175676	1.54241e+06	up	CG34355	FALSE	TRUE	Embryos_TM
FBgn0004185	370.93140957681317	0.1315842312563692	0.18189096908634178	0.7239766072622008	0.46908009662591876	0.733063831518795	none	snRNA:U1:95Ca	FALSE	FALSE	Embryos_TM
FBgn0025574	22743.964028155064	-0.3443418924010714	0.0710412748891563	-4846990810102560	1.25348e+10	3.97862e+10	down	Pli	FALSE	FALSE	Embryos_TM
FBgn0013347	2448.178785701702	-0.029581829115843686	0.11549602906194821	-0.25612659370394253	0.7978530878995631	0.9223005487324849	none	TfIIA-S	FALSE	FALSE	Embryos_TM
FBgn0039124	36.825256943983526	0.1674889443071928	0.15853690895993877	1.09777e+16	0.2723060345214658	0.5532025309523598	none	tbrd-1	FALSE	FALSE	Embryos_TM
FBgn0016754	4231.4794909914235	0.045752608289080975	0.11052197681614832	0.4139735432151876	0.6788934827086512	0.8623423309899124	none	sba	FALSE	FALSE	Embryos_TM
FBgn0051141	399.1901462942878	-0.018942490325193833	0.1808662476581424	-0.1047161779887724	0.9166010243633045	0.9721417781045588	none	CG31141	FALSE	FALSE	Embryos_TM
FBgn0039125	1481.5719556264337	0.23073186982448982	0.12074859009411892	191094937370976	0.05601108717324266	0.22218536983215204	none	Ndc1	FALSE	FALSE	Embryos_TM
FBgn0039126	495.12469298100916	-0.004733992757950506	0.17229639800428007	-0.02747483107230528	0.9780810141622065	0.9921941969695509	none	CG13601	FALSE	FALSE	Embryos_TM
FBgn0047114	262.37741763196294	0.2327804023548264	0.18596580823661654	1.25395e+16	0.20986090162628132	0.4818504030314367	none	CG31142	FALSE	FALSE	Embryos_TM
FBgn0015282	1502.794234853126	-0.026836402360604143	0.13316129587103692	-0.2015290372509454	0.8402849267254593	0.9408805921279518	none	Rpt2	FALSE	FALSE	Embryos_TM
FBgn0039128	1229.3085499458377	-0.10627799898430855	0.1312296151552933	-0.8098231719731236	0.4180418127713535	0.6925499554940725	none	CG13599	FALSE	FALSE	Embryos_TM
FBgn0039129	60.120306740371255	0.06637959332835588	0.16853956941499953	0.3970275882881529	0.6913471165256989	0.8697286698690105	none	RpS19b	FALSE	FALSE	Embryos_TM
FBgn0039130	1297.7881641969623	-0.016490123319634856	0.12472305481099445	-0.13221301616179335	0.8948158060924736	0.963788472845872	none	CG5854	FALSE	FALSE	Embryos_TM
FBgn0001098	89.24196113799167	0.09586094611510201	0.19303834442958084	0.4987698442728648	0.617941534031379	0.8271891652526279	none	Gdh	FALSE	FALSE	Embryos_TM
FBgn0039131	152.22301052184966	-0.012826497298067598	0.19376665654653585	-0.06617901817510811	0.9472353012187885	0.9822136584680128	none	CG12268	FALSE	FALSE	Embryos_TM
FBgn0005674	2876.4019863883227	-0.2112581167901108	0.10859840699810992	-1.94521e+16	0.0517494657897229	0.21024768538275945	none	GluProRS	FALSE	FALSE	Embryos_TM
FBgn0267761	14.178982075189488	0.03752336476286989	0.13072687321814835	0.2906770070327515	0.7712983583726768	0.9075449293308087	none	asRNA:CR46092	FALSE	FALSE	Embryos_TM
FBgn0039132	1541.7973370490495	-0.3728071140675347	0.13227790314762036	-2.8176e+16	0.004838476666250175	0.03831017852033866	down	AP-1sigma	FALSE	FALSE	Embryos_TM
FBgn0051140	119.37847884320321	0.11876318860223736	0.1834090393171577	0.6542146128579279	0.512973548346975	0.7631397894636358	none	CG31140	FALSE	FALSE	Embryos_TM
FBgn0051451	46.29361146490639	0.2409346733152613	0.16301608611319196	1.56179e+16	0.11833724425423293	0.3467934261630778	none	lncRNA:CR31451	FALSE	FALSE	Embryos_TM
FBgn0039135	597.2144463094833	0.15482029185825708	0.17607168801669726	0.8800012337528683	0.3788586411953828	0.6580462710105508	none	CG13603	FALSE	FALSE	Embryos_TM
FBgn0039136	1017.2380058599407	-0.07971707943202237	0.13254029092339462	-0.6014252708222548	0.547556771245126	0.7860298745445262	none	CG5902	FALSE	FALSE	Embryos_TM
FBgn0039137	1064.3529969206659	0.11431539235317086	0.14398001729617885	0.7940598365390142	0.4271605977157312	0.7010095609483217	none	CG13604	FALSE	FALSE	Embryos_TM
FBgn0015795	1507.975061933607	0.07433357749895485	0.1228719551691538	0.6049877671500403	0.5451871247793008	0.7843454451882105	none	Rab7	FALSE	FALSE	Embryos_TM
FBgn0053108	991.0236359465451	0.18487262955325073	0.1406304902020086	1.31477e+16	0.1885857932509331	0.45243136428446645	none	CG33108	FALSE	FALSE	Embryos_TM
FBgn0020647	6764.099716379215	-0.028220068307009162	0.08582234539461202	-0.3288194836662142	0.7422921354214757	0.8932838715652914	none	KrT95D	FALSE	FALSE	Embryos_TM
FBgn0039139	2762.5933107542387	0.15753337975390855	0.1006170466533315	1565694535162040	0.11742014626497699	0.34528311632969627	none	Mettl3	FALSE	FALSE	Embryos_TM
FBgn0039140	2322.1812082198194	0.1340508471223759	0.11003733915543798	1.21827e+16	0.2231230700164927	0.49816504726378896	none	Miro	FALSE	FALSE	Embryos_TM
FBgn0039141	2187.6636915312693	-0.108497969520372	0.10858896911230294	-0.9991471662166945	0.3177234054712434	0.6017840492980909	none	spas	FALSE	FALSE	Embryos_TM
FBgn0005649	7302.80722992345	-0.045261926225242104	0.0749262216641311	-0.6040859989279957	0.5457864675851831	0.7847302261753683	none	Rox8	FALSE	FALSE	Embryos_TM
FBgn0043455	1130.346683326589	0.2518524288022385	0.14031940546155028	1.79523e+16	0.07261633921947402	0.26091553963115965	none	CG5986	FALSE	FALSE	Embryos_TM
FBgn0264325	1995.8081096665821	0.05561139819016394	0.11865932787630423	0.46867698819531645	0.6393005378728807	0.8393806964406086	none	Atg6	FALSE	FALSE	Embryos_TM
FBgn0026576	1378.77763799734	0.011545614609622307	0.11604060140644838	0.0994970120954898	0.9207436601321364	0.9729059448860224	none	Pisd	FALSE	FALSE	Embryos_TM
FBgn0001230	1718.0721268001048	0.11827262739617612	0.12387043152249606	0.9548670623340902	0.3396449283312859	0.6237440172830547	none	Hsp68	FALSE	FALSE	Embryos_TM
FBgn0040283	2321.2190370620224	0.1359830381919982	0.10866724652015591	1.25139e+16	0.21079041041563515	0.48250483283779877	none	SMC1	FALSE	FALSE	Embryos_TM
FBgn0053100	12685.632111033865	-0.042185354894321875	0.08035608972958291	-0.5249788118468184	0.5995979203142081	0.8169990686434022	none	eIF4EHP	FALSE	TRUE	Embryos_TM
FBgn0039147	77.27805246379627	0.12491779114571464	0.17704995829263587	0.7154288655660789	0.47434408130996947	0.7376351968606825	none	CG10694	FALSE	FALSE	Embryos_TM
FBgn0039149	324.6176517172302	-0.22708132647644977	0.17178727987569076	-1320940757973450	0.18652111826784706	0.44995688335520745	none	CG18428	FALSE	FALSE	Embryos_TM
FBgn0039150	1025.023833774633	-0.047367306055031325	0.14127695081423777	-0.3352651116455546	0.7374251091353645	0.8910485197732202	none	CG13605	FALSE	FALSE	Embryos_TM
FBgn0053536	159.6562253490147	-0.5400310067918586	0.193159610342098	-277200339779041	0.005571245501749664	0.042504659970251296	down	tRNA:Leu-TAA-2-1	FALSE	FALSE	Embryos_TM
FBgn0039152	149.453096745985	0.3751088468116915	0.19675391621499289	1927770960257610	0.0538836212994034	0.21622962959329334	none	Root	FALSE	FALSE	Embryos_TM
FBgn0039151	12.026230038242206	0.25287798748973034	0.11683832967747274	3.18213e+16	0.0014619626878488018	0.015274844321122751	up	CG13607	FALSE	FALSE	Embryos_TM
FBgn0039153	133.52648978550204	-0.22532116037470834	0.1966272427166746	-1.14062e+16	0.2540281948506956	0.5346230344750673	none	GatB	FALSE	FALSE	Embryos_TM
FBgn0026317	487.5873554418984	-0.49909261907494173	0.1566975851048543	-3.18234e+16	0.0014609120114228247	0.015274844321122751	down	Tsc1	FALSE	FALSE	Embryos_TM
FBgn0266673	715.413056859894	-0.2262861469278186	0.1532128321151107	-1.47645e+16	0.13982348000965544	0.3810408577885153	none	Sec10	FALSE	FALSE	Embryos_TM
FBgn0039154	484.0244665764623	-0.19690309710409798	0.17305938959218756	-1.13697e+16	0.2555493823837724	0.5365797735799672	none	Npc2f	FALSE	FALSE	Embryos_TM
FBgn0039155	201.52700108391682	0.16578857702745173	0.19054147612907538	0.8715870473502136	0.3834336993523031	0.662613952358941	none	Kal1	FALSE	FALSE	Embryos_TM
FBgn0051133	726.343899056377	0.12113930904005941	0.15043646943319497	0.8053659038291825	0.42060856132887864	0.6954941995939761	none	Slimp	FALSE	FALSE	Embryos_TM
FBgn0267339	166.17119249074167	-0.0671715967569859	0.1955564008003461	-0.34315333401768716	0.7314831095178078	0.88830525525046	none	p38c	FALSE	FALSE	Embryos_TM
FBgn0015765	37.53728761034536	0.15192473843736454	0.16696505746900506	0.9318712770753028	0.3514030531618501	0.6336079893628788	none	p38a	FALSE	FALSE	Embryos_TM
FBgn0039156	83.06457129950765	-0.3099688866724916	0.190420567660499	-1.6137e+16	0.10659180654261939	0.3266468881437322	none	CG6178	FALSE	FALSE	Embryos_TM
FBgn0039157	2558.7265191673455	0.13708758881712205	0.10498980234676253	1.30576e+16	0.19163581163458535	0.45622984501765373	none	Myo95E	FALSE	FALSE	Embryos_TM
FBgn0039158	754.198213791822	0.2658046348231892	0.17094158390738454	1.55644e+16	0.11960372607278418	0.3484415145541229	none	CG6182	FALSE	FALSE	Embryos_TM
FBgn0039159	189.64179842682313	-0.05282779095370514	0.19119780472387585	-0.27618630223187335	0.7824049774656258	0.9140438853939769	none	mRpS24	FALSE	FALSE	Embryos_TM
FBgn0026598	3343.4493237429233	0.1727881220042099	0.09935709849329406	1.7391e+16	0.08201795064787516	0.27991518141172944	none	Apc2	FALSE	FALSE	Embryos_TM
FBgn0039160	1366.367374837696	-0.02760002737873945	0.12277636783098178	-0.22479733597048118	0.8221369386306723	0.9331322822010142	none	CG5510	FALSE	FALSE	Embryos_TM
FBgn0039161	35.74899032036339	0.49888817505028693	0.16815314923053756	3.41798e+16	6.30879e+11	0.007769655454740346	up	CG13606	FALSE	FALSE	Embryos_TM
FBgn0029503	626.1656776865042	0.3399150563508254	0.1690956851068653	2.01246e+16	0.04417145555609613	0.18956312687315244	none	CHORD	FALSE	FALSE	Embryos_TM
FBgn0039163	487.6881148137291	0.06105856691072558	0.16611973498685095	0.3676334235644328	0.7131465891389994	0.8796291337311184	none	CG5515	FALSE	FALSE	Embryos_TM
FBgn0266282	1950.6103435724328	0.24919365169843824	0.1164222446061163	2140555394918980	0.03230990910930675	0.15380759968212618	none	jnj	FALSE	FALSE	Embryos_TM
FBgn0039165	306.2697228717409	-0.0562427647847715	0.18957768220072221	-0.29655162520496464	0.7668088476920603	0.9055480990154529	none	CG6204	FALSE	FALSE	Embryos_TM
FBgn0011725	7003.78006468345	0.011331350896849144	0.07571102697509126	0.1496659633590823	0.8810281629583687	0.9591968525191712	none	twin	FALSE	FALSE	Embryos_TM
FBgn0026257	2294.107123315532	0.13249548998334498	0.1136659950068588	1.16571e+16	0.24373282278501632	0.5235831179282701	none	cav	FALSE	FALSE	Embryos_TM
FBgn0039169	2503.4716792142094	0.05231151717223104	0.1019126077325696	0.5132984960812967	0.6077425358262405	0.8209108801989704	none	Spps	FALSE	FALSE	Embryos_TM
FBgn0039170	752.5157534279188	0.08173271273143239	0.1489641161272742	0.548729269337377	0.5831912565311708	0.8073757896560091	none	CG13609	FALSE	FALSE	Embryos_TM
FBgn0039172	2341.551423007751	-0.018555612951404902	0.10972185928254292	-0.16911431904312735	0.8657067221847832	0.9522074241690982	none	Spase22-23	FALSE	FALSE	Embryos_TM
FBgn0002863	87.11429119199234	0.037165105353628984	0.18692778674911278	0.19932372694056158	0.8420095201294427	0.9420811523211233	none	Acp95EF	FALSE	FALSE	Embryos_TM
FBgn0266744	384.69518137990457	0.1215319591798293	0.1923439835013698	0.6328384274837402	0.5268391596964312	0.7723270176407924	none	lncRNA:CR45217	FALSE	FALSE	Embryos_TM
FBgn0043884	17718.48863843456	-0.11522614437701634	0.07755133493929864	-1.48579e+16	0.13733366620501344	0.3765263328750919	none	mask	FALSE	FALSE	Embryos_TM
FBgn0039175	581.7949782295939	-0.08434439838853791	0.15474431582692688	-0.5449819746274741	0.5857659149451127	0.8083703277991433	none	beta-PheRS	FALSE	FALSE	Embryos_TM
FBgn0011225	11328.288881342422	-0.049171138173718085	0.07676157524487016	-0.6405685520615307	0.5218030370059161	0.7690284213439315	none	jar	FALSE	FALSE	Embryos_TM
FBgn0051130	197.9406440051903	-0.29265631564039307	0.19633547790088102	-1481250929457330	0.1385397192864598	0.3785180553161178	none	tRNA:Leu-TAA-4-1	FALSE	FALSE	Embryos_TM
FBgn0086365	810.3180865088308	0.249097348629933	0.14889160262160772	1.67355e+16	0.0942198564385304	0.30438325728376275	none	Orct2	FALSE	FALSE	Embryos_TM
FBgn0019952	231.97313840140566	0.4319467416601834	0.19523918526302197	2.23078e+16	0.02569577222581802	0.1324534895001485	none	Orct	FALSE	FALSE	Embryos_TM
FBgn0286199	21.626047329865774	0.13070070785194	0.12209178430085658	1176250342623830	0.23949485268232618	0.5176455154164156	none	shps	FALSE	FALSE	Embryos_TM
FBgn0039178	31.551097206860955	0.06449525990691857	0.11638112853899586	0.5770902049543214	0.5638785208419149	0.7966082800751716	none	CG6356	FALSE	FALSE	Embryos_TM
FBgn0263398	2408.165438300904	0.2458119649303753	0.11076242224172425	2219368496057650	0.026461665125989926	0.1354434171258356	none	Uck	FALSE	FALSE	Embryos_TM
FBgn0039180	13.097158152303281	-0.11539164643865933	0.11625658315460251	-0.9848645843598824	0.32469059156562063	0.6075810365030787	none	CG5715	FALSE	FALSE	Embryos_TM
FBgn0259685	31866.40157474229	0.04558601420439753	0.10893997777258412	0.418457733780599	0.6756124827903309	0.8601971996725339	none	crb	FALSE	FALSE	Embryos_TM
FBgn0028471	2810.155907839754	0.09070915121870265	0.09627404093680017	0.9422020357112607	0.3460892118862384	0.6294496972806127	none	Nab2	FALSE	FALSE	Embryos_TM
FBgn0267762	193.04815560696406	0.3151518403204833	0.19186709928485135	1.64863e+16	0.09922273553677692	0.31402265168281696	none	asRNA:CR46093	FALSE	FALSE	Embryos_TM
FBgn0011785	7513.77527316231	0.007266935460808249	0.08363200806339348	0.08689199203488829	0.9307573648757205	0.9772548395604175	none	BRWD3	FALSE	FALSE	Embryos_TM
FBgn0039182	2027.889184199819	-0.0782421010613675	0.12109141531653018	-0.6461215000288002	0.5182006725071624	0.7667273598547212	none	CG5728	FALSE	FALSE	Embryos_TM
FBgn0039183	972.3618560872947	0.10354996594070306	0.14151571520395592	0.7317919886222144	0.46429553964195397	0.7301529929046895	none	Dis3	FALSE	FALSE	Embryos_TM
FBgn0039184	203.31141877876135	-0.059125217316796194	0.19674626172363724	-0.3001824943788989	0.7640379571683383	0.904347608474501	none	CG6432	FALSE	FALSE	Embryos_TM
FBgn0039186	2875.212978576748	0.08980297732513538	0.13048525435268613	0.688267892745465	0.49128409668719836	0.7499453113619642	none	CG5746	FALSE	FALSE	Embryos_TM
FBgn0039187	2574.9817150193553	-0.03985594471477188	0.1071341457762429	-0.3720185720901129	0.7098790216597977	0.8781334971946616	none	CG6454	FALSE	FALSE	Embryos_TM
FBgn0039188	802.1950257625701	-0.24474168851142075	0.1531022807596152	-1.59792e+16	0.11006038811042101	0.33218789653071074	none	Golgin84	FALSE	FALSE	Embryos_TM
FBgn0039189	1050.8434254727483	-0.1172535564100945	0.15092604498414455	-0.776764886638068	0.4372974966781168	0.7101518267205634	none	CG18528	FALSE	FALSE	Embryos_TM
FBgn0039192	35.95942149599929	0.20996357618149247	0.1461484985106714	1.56343e+16	0.1179508377887276	0.3462180763838513	none	CG17784	FALSE	FALSE	Embryos_TM
FBgn0000036	84.10424327338046	-0.16224049581874048	0.18680846381852276	-0.8619947023913482	0.38869043305000794	0.6676801965614236	none	nAChRalpha1	FALSE	FALSE	Embryos_TM
FBgn0004118	1350.6224143340776	0.13158369546816176	0.1312327018025668	1.00276e+16	0.31597741446997657	0.599022362397685	none	nAChRbeta2	FALSE	FALSE	Embryos_TM
FBgn0039201	47.24410697662869	0.04145887281547585	0.1605833253968711	0.25996757051865427	0.7948887887251872	0.9211233893401929	none	CG13617	FALSE	FALSE	Embryos_TM
FBgn0003134	3292.85257853317	0.03658655557210393	0.10731043471514694	0.34094306998526963	0.7331464400905949	0.8892012970071217	none	Pp1alpha-96A	FALSE	FALSE	Embryos_TM
FBgn0039202	29.17691164359856	-0.00684622950465501	0.13918262151373126	-0.04906421251662963	0.9608681233157873	0.9866662850505697	none	CG13622	FALSE	FALSE	Embryos_TM
FBgn0039203	41.79707709755535	0.2883363431747426	0.16094407042729272	1.93907e+16	0.052492601639624985	0.21236973394671024	none	CG13618	FALSE	FALSE	Embryos_TM
FBgn0039204	791.2061669092362	0.13232001888182274	0.15274705768060778	0.8664799767321533	0.3862270022615297	0.6656408696566841	none	CG6607	FALSE	FALSE	Embryos_TM
FBgn0039205	221.5508125874035	0.6013992720895447	0.19256568881601877	3.1496e+16	0.0016349191088563296	0.016754678239965532	up	CG13623	FALSE	FALSE	Embryos_TM
FBgn0262167	3588.0773253401367	0.3023876832381869	0.09157536066681812	3302067623870260	9.59749e+11	0.010906879421730539	up	ana1	FALSE	FALSE	Embryos_TM
FBgn0039207	324.84028766965747	1.10343e+16	0.19431727604913301	5823697322925880	5.75598e+06	3.16492e+09	up	CG5789	FALSE	FALSE	Embryos_TM
FBgn0266758	653.1900237221779	0.33185443904674256	0.17751263105499335	187279880487775	0.06109617308934066	0.23390768900291056	none	Esyt2	FALSE	FALSE	Embryos_TM
FBgn0004189	51.62750522411054	-0.4226907926353883	0.1804465693326593	-2324340696936130	0.020107241248193318	0.11185873043897836	none	snRNA:U6:96Ab	FALSE	FALSE	Embryos_TM
FBgn0004190	46.926340465391604	-0.4763866411719144	0.16599693505840882	-2908316147118000	0.0036338077456550227	0.03102844307995783	down	snRNA:U6:96Ac	FALSE	FALSE	Embryos_TM
FBgn0039209	5573.248769037883	-0.2596087453220947	0.08615683476797766	-3013154983817640	0.002585468410668333	0.02403757009986861	down	REPTOR	FALSE	FALSE	Embryos_TM
FBgn0039210	2286.7724672433733	0.02136351609778085	0.10223934958735834	0.20895685531968133	0.8344819195460226	0.9385055265258022	none	CG13625	FALSE	FALSE	Embryos_TM
FBgn0263490	2703.8584463660513	0.13821811436951392	0.1193979275216942	1157697858179460	0.2469873583239182	0.5276960687629345	none	mld	FALSE	FALSE	Embryos_TM
FBgn0039212	832.9290548944081	0.13872452289072093	0.15666573372959702	0.885701546940689	0.37577837451257395	0.6555777121819065	none	Syx18	FALSE	FALSE	Embryos_TM
FBgn0039213	4070.3306332929565	-0.009737137763927402	0.10903959872971741	-0.0892986969953989	0.9288445295812884	0.9759994588892469	none	atl	FALSE	FALSE	Embryos_TM
FBgn0046685	50.474849224220264	0.014670954358955495	0.17969946999811726	0.08172500165060466	0.9348653964161844	0.9782106877926103	none	Wsck	FALSE	FALSE	Embryos_TM
FBgn0262858	157.88098992611862	-0.09397594873336203	0.19654097152640204	-0.47713375074634634	0.6332668825726231	0.8350746790901341	none	CG43222	FALSE	FALSE	Embryos_TM
FBgn0039214	5272.601940378159	-0.24269930060046524	0.09615961626525857	-2523824453952040	0.011608588141438564	0.0745620643633284	none	puf	FALSE	FALSE	Embryos_TM
FBgn0000139	1859.8442941674	-0.08001809824631055	0.10694788425923947	-0.7481903317219255	0.4543453618556695	0.7228892838505383	none	ash2	FALSE	FALSE	Embryos_TM
FBgn0051125	606.7596755732404	-0.13861636955629	0.18106877648194147	-0.7649602118450658	0.4442952376477132	0.7151722073113806	none	CG31125	FALSE	FALSE	Embryos_TM
FBgn0039215	3295.3146596294964	-0.06144368427642097	0.09597661308796734	-0.6401936879621339	0.5220466858958143	0.7690828510619391	none	CG6695	FALSE	FALSE	Embryos_TM
FBgn0051126	636.1375545330782	-0.12265663920367656	0.17494155769348774	-0.7007382695328808	0.4834663684704734	0.7440165937417935	none	CG31126	FALSE	FALSE	Embryos_TM
FBgn0020018	14.060076756881056	0.004316732505598653	0.09330707610263636	0.04638924127787731	0.9630000114991101	0.9873591149600033	none	Ppox	FALSE	FALSE	Embryos_TM
FBgn0003429	224.2721732507014	0.2848833855118554	0.18313676138261076	1.55811e+16	0.11920602833673355	0.34801117403104054	none	slo	FALSE	FALSE	Embryos_TM
FBgn0039218	754.9541221314004	0.2102106999041774	0.14704877383805015	1429827549315250	0.15276652009257757	0.3997041827079769	none	Rpb10	FALSE	FALSE	Embryos_TM
FBgn0039219	251.03381831500172	0.026345314654943625	0.19396089232927727	0.1358604318595296	0.8919316161728361	0.963040515628092	none	CG13630	FALSE	FALSE	Embryos_TM
FBgn0004885	6093.017084701391	0.14286403394019148	0.18932734067615678	0.7557683701964811	0.44978808381124863	0.7190665005070579	none	tok	FALSE	FALSE	Embryos_TM
FBgn0003719	4373.28821598536	0.15153696016188117	0.1967076630373817	0.7734008263235385	0.43928520109446134	0.7112352905464213	none	tld	FALSE	FALSE	Embryos_TM
FBgn0000140	7394.911319141045	0.18803829959417595	0.0900162828306609	2.08897e+16	0.03671049635048805	0.16750510216586897	none	asp	FALSE	FALSE	Embryos_TM
FBgn0040600	13.728737645538455	0.14633349308982274	0.11116519764248545	1.5598e+16	0.11880652087922056	0.347424650980942	none	CG13631	FALSE	FALSE	Embryos_TM
FBgn0039223	273.4061928189366	0.08527184782928564	0.1902993699818429	0.4485112101149856	0.6537842976472144	0.847248942397412	none	CG5805	FALSE	FALSE	Embryos_TM
FBgn0039226	115.62043097668061	0.4305488746494257	0.19655541251669612	2.22355e+16	0.026178611148296307	0.13431033910061355	none	Ude	FALSE	FALSE	Embryos_TM
FBgn0039227	2237.2997271789086	-0.06397438373967584	0.10923629460917827	-0.5856449456619385	0.5581141379858141	0.7931325701933897	none	polybromo	FALSE	FALSE	Embryos_TM
FBgn0027539	3070.8385337739446	0.2240568871653885	0.09731861280597454	2.30232e+16	0.021316872938349652	0.11621271691527925	none	lili	FALSE	FALSE	Embryos_TM
FBgn0083986	14.03141404973684	0.24795575049874266	0.11392384274665113	3598889464924370	3.19579e+11	0.004500978432369596	up	CG34150	FALSE	FALSE	Embryos_TM
FBgn0027617	1507.8256579760464	-0.14005695836182708	0.1256564802758997	-1.11453e+16	0.2650516576042902	0.5468291446537631	none	CG5808	FALSE	FALSE	Embryos_TM
FBgn0267765	12.864216158472987	0.08601922641935843	0.08368003976729595	1.30998e+16	0.19020403018036897	0.45419897629018413	none	asRNA:CR46096	FALSE	FALSE	Embryos_TM
FBgn0039229	4976.03632749302	-0.20540525490293818	0.08076519934616727	-2.54322e+16	0.010983662888985201	0.07172435951049781	none	Saf-B	FALSE	FALSE	Embryos_TM
FBgn0045980	47.59512955181825	0.2272558823019473	0.17394394481552997	1.34899e+16	0.17734084994756733	0.4356294750404254	none	niki	FALSE	FALSE	Embryos_TM
FBgn0262722	167.43990223955342	0.08985160342896971	0.19653419636149067	0.4580480456709368	0.6469179237250495	0.8429767792044169	none	lncRNA:CR43166	FALSE	FALSE	Embryos_TM
FBgn0051118	519.6089383137357	-0.3818743145177907	0.17659871313711484	-2158986231056230	0.030851235159499217	0.14914626873066963	none	RabX4	FALSE	FALSE	Embryos_TM
FBgn0051357	919.5405964505129	-0.14548139426866025	0.13370335513696116	-1087991868250470	0.27659869740826143	0.5572409360998782	none	CG31357	FALSE	FALSE	Embryos_TM
FBgn0262962	268.04199907050656	0.2498308285039887	0.18279881269174658	1.3687e+16	0.17109454099680696	0.42703032274925207	none	CG43273	FALSE	FALSE	Embryos_TM
FBgn0039232	291.4703306832629	0.004988088664529579	0.18783212575144292	0.02655590310922035	0.9788139450643563	0.9926732575608428	none	sosie	FALSE	FALSE	Embryos_TM
FBgn0053658	10.931093442966638	-0.04892843233843833	0.08402081151142442	-0.5756337979813453	0.564862731260358	0.7971543948623224	none	CG33658	FALSE	FALSE	Embryos_TM
FBgn0013953	1632.9198932687327	0.0487596185516503	0.1283782855620494	0.37982314285216806	0.7040767019955744	0.8746240379116078	none	Esp	FALSE	FALSE	Embryos_TM
FBgn0039233	1192.381382433874	-0.2906920162011038	0.1368064566620832	-2124331241693300	0.033642455073222347	0.1582823718159774	none	CG7006	FALSE	FALSE	Embryos_TM
FBgn0039234	2872.075064124745	-0.047431428228554944	0.11152293457565506	-0.4253013637293425	0.6706169995535982	0.8572275770975724	none	Nct	FALSE	FALSE	Embryos_TM
FBgn0039237	13.73434001129601	0.031958578863237254	0.04372408939193701	1903113856374420	0.05702569027629694	0.22453478844052252	none	CG13640	FALSE	FALSE	Embryos_TM
FBgn0039239	48.20298885327159	0.1749324381180053	0.17334926544554477	1.03247e+16	0.30185182073588174	0.5853179393506248	none	CG13641	FALSE	FALSE	Embryos_TM
FBgn0013949	143.74808605796133	0.21522724680308056	0.19665358832398894	1099832355178090	0.27140517220663407	0.5523838352169889	none	Elal	FALSE	FALSE	Embryos_TM
FBgn0015625	8160.0231071513035	-0.016256643030839384	0.08290184707689402	-0.19609502568020837	0.8445357896101922	0.9433686655502266	none	CycB3	FALSE	FALSE	Embryos_TM
FBgn0039240	3088.962032893532	0.10212833257239887	0.09234049872707101	1.106e+16	0.2687271939095713	0.5498410816583214	none	CG3744	FALSE	FALSE	Embryos_TM
[truncated: 36,517 more rows]

## Sheet: DeSeq2_Repeats
feature_id	baseMean	log2FoldChange	lfcSE	pvalue	padj	Status	pch	blacklist	L1
(A)n:Simple_repeat:Simple_repeat	14200.9232637359	-0.160680206139989	0.0863676614150908	0.0476870400591514	0.442455861829614	None	TRUE	FALSE	Embryos_TM
(AAAAAAC)n:Simple_repeat:Simple_repeat	0.750755027575545	-0.0155260039810816	0.251931692338216	0.370100075126449	NA	None	FALSE	FALSE	Embryos_TM
(AAAAAAG)n:Simple_repeat:Simple_repeat	1.33637818884727	0.0122600720911208	0.251716451556148	0.327610939931809	NA	None	FALSE	FALSE	Embryos_TM
(AAAAAAT)n:Simple_repeat:Simple_repeat	0	NA	NA	NA	NA	None	FALSE	FALSE	Embryos_TM
(AAAAAC)n:Simple_repeat:Simple_repeat	5.40071102766282	-0.00519966011741054	0.250354906446292	0.81798557574083	NA	None	FALSE	FALSE	Embryos_TM
(AAAAACC)n:Simple_repeat:Simple_repeat	3.5842099887877	-0.0176502841286668	0.252246952253194	0.12111363014545	NA	None	FALSE	FALSE	Embryos_TM
(AAAAAT)n:Simple_repeat:Simple_repeat	16.5343279619806	-0.00946844133776953	0.248243018062166	0.809694399885689	0.996545124216717	None	TRUE	FALSE	Embryos_TM
(AAAAATC)n:Simple_repeat:Simple_repeat	0	NA	NA	NA	NA	None	FALSE	FALSE	Embryos_TM
(AAAAC)n:Simple_repeat:Simple_repeat	26.1275041583427	0.0183399359521303	0.245535499443763	0.750057125812476	0.996545124216717	None	FALSE	FALSE	Embryos_TM
(AAAACA)n:Simple_repeat:Simple_repeat	62.1442204641805	-0.475826939318439	100726856201827	0.0154150776148779	0.24230038014913	None	FALSE	FALSE	Embryos_TM
(AAAACAA)n:Simple_repeat:Simple_repeat	0	NA	NA	NA	NA	None	FALSE	FALSE	Embryos_TM
(AAAACC)n:Simple_repeat:Simple_repeat	22.1844667793434	-0.0652990565813196	0.257907469527027	0.228730458998549	0.883959874447536	None	FALSE	FALSE	Embryos_TM
(AAAACCA)n:Simple_repeat:Simple_repeat	0	NA	NA	NA	NA	None	FALSE	FALSE	Embryos_TM
(AAAACCG)n:Simple_repeat:Simple_repeat	0	NA	NA	NA	NA	None	FALSE	FALSE	Embryos_TM
(AAAACCT)n:Simple_repeat:Simple_repeat	0	NA	NA	NA	NA	None	FALSE	FALSE	Embryos_TM
(AAAACT)n:Simple_repeat:Simple_repeat	0	NA	NA	NA	NA	None	FALSE	FALSE	Embryos_TM
(AAAACTG)n:Simple_repeat:Simple_repeat	5.4809865816677	0.022653886016301798	0.25281344873663	0.0501821745465979	NA	None	FALSE	FALSE	Embryos_TM
(AAAACTGGC)n:Simple_repeat:Simple_repeat	1.55986492470574	0.0124228979697761	0.251737733898421	0.297287071359921	NA	None	FALSE	FALSE	Embryos_TM
(AAAAG)n:Simple_repeat:Simple_repeat	162.015483929845	0.00189859099152573	0.203536620749856	0.98947389351318	0.997817906460124	None	FALSE	FALSE	Embryos_TM
(AAAAGC)n:Simple_repeat:Simple_repeat	0	NA	NA	NA	NA	None	TRUE	FALSE	Embryos_TM
(AAAAGCGG)n:Simple_repeat:Simple_repeat	0	NA	NA	NA	NA	None	FALSE	FALSE	Embryos_TM
(AAAAGG)n:Simple_repeat:Simple_repeat	0	NA	NA	NA	NA	None	FALSE	FALSE	Embryos_TM
(AAAAGGC)n:Simple_repeat:Simple_repeat	0	NA	NA	NA	NA	None	FALSE	FALSE	Embryos_TM
(AAAAGTA)n:Simple_repeat:Simple_repeat	2.42225842046633	-0.0168713466019842	0.252152040168649	0.170920542884834	NA	None	FALSE	FALSE	Embryos_TM
(AAAAT)n:Simple_repeat:Simple_repeat	138.822787332312	0.026878887446388	0.214782966403057	0.814938581096261	0.996545124216717	None	FALSE	FALSE	Embryos_TM
(AAAATA)n:Simple_repeat:Simple_repeat	48.3229281784853	0.0973896942209098	0.271546276887464	0.11677803596656	0.712970602084328	None	FALSE	FALSE	Embryos_TM
(AAAATAC)n:Simple_repeat:Simple_repeat	41.7299189077242	0.0161908718300658	0.241131260429016	0.821807376527226	0.996545124216717	None	FALSE	FALSE	Embryos_TM
(AAAATACG)n:Simple_repeat:Simple_repeat	2.61923037642178	-0.0169414314310455	0.252163122490228	0.161124732110223	NA	None	FALSE	FALSE	Embryos_TM
(AAAATC)n:Simple_repeat:Simple_repeat	0	NA	NA	NA	NA	None	FALSE	FALSE	Embryos_TM
(AAAATCG)n:Simple_repeat:Simple_repeat	163.080218962142	0.0960443732191063	0.247534910608001	0.351567606124552	0.969865486246537	None	FALSE	FALSE	Embryos_TM
(AAAATG)n:Simple_repeat:Simple_repeat	4.35853902119353	-0.0112309865536911	0.251060864901397	0.558534097041417	NA	None	FALSE	FALSE	Embryos_TM
(AAAATGC)n:Simple_repeat:Simple_repeat	0	NA	NA	NA	NA	None	FALSE	FALSE	Embryos_TM
(AAAATGCC)n:Simple_repeat:Simple_repeat	0	NA	NA	NA	NA	None	FALSE	FALSE	Embryos_TM
(AAAATGG)n:Simple_repeat:Simple_repeat	0	NA	NA	NA	NA	None	FALSE	FALSE	Embryos_TM
(AAAATT)n:Simple_repeat:Simple_repeat	2.87774284671103	0.011310776480554	0.251565386624597	0.316033510772859	NA	None	FALSE	FALSE	Embryos_TM
(AAAC)n:Simple_repeat:Simple_repeat	218.230377407093	-0.0735205084342262	0.227590548902666	0.512864320382021	0.996545124216717	None	FALSE	FALSE	Embryos_TM
(AAACA)n:Simple_repeat:Simple_repeat	60.9954962856672	-0.0869781620053791	0.25491633927415	0.311329503299039	0.952502044992768	None	FALSE	FALSE	Embryos_TM
(AAACAA)n:Simple_repeat:Simple_repeat	20.1593685671912	0.0460451323254668	0.253188341134444	0.32806320208896	0.958989579698579	None	FALSE	FALSE	Embryos_TM
(AAACACA)n:Simple_repeat:Simple_repeat	0	NA	NA	NA	NA	None	FALSE	FALSE	Embryos_TM
(AAACAG)n:Simple_repeat:Simple_repeat	117.307890613207	-0.0583216649439891	0.236674857386645	0.544076303536011	0.996545124216717	None	FALSE	FALSE	Embryos_TM
(AAACAGA)n:Simple_repeat:Simple_repeat	12.5661662964987	0.0182801632457102	0.249845769220585	0.61043846705083	0.996545124216717	None	FALSE	FALSE	Embryos_TM
(AAACAT)n:Simple_repeat:Simple_repeat	0.129988743725478	0.00713182198863468	0.251268651699273	0.868458074490935	NA	None	FALSE	FALSE	Embryos_TM
(AAACC)n:Simple_repeat:Simple_repeat	84.9692793396013	0.00524072064374414	0.234438594139044	0.954856162406602	0.996545124216717	None	FALSE	FALSE	Embryos_TM
(AAACCAG)n:Simple_repeat:Simple_repeat	30.4552110111944	0.0169119563626627	0.246770739260858	0.744887199817257	0.996545124216717	None	FALSE	FALSE	Embryos_TM
(AAACCC)n:Simple_repeat:Simple_repeat	7.5887634030297	0.0334573857818725	0.254597258955983	0.0130983347518298	0.216949701456055	None	FALSE	FALSE	Embryos_TM
(AAACCCG)n:Simple_repeat:Simple_repeat	0	NA	NA	NA	NA	None	TRUE	FALSE	Embryos_TM
(AAACCG)n:Simple_repeat:Simple_repeat	19.6995864847846	0.0481602560887126	0.256321974823602	0.150710884810995	0.778776273090558	None	FALSE	FALSE	Embryos_TM
(AAACCGA)n:Simple_repeat:Simple_repeat	0	NA	NA	NA	NA	None	FALSE	FALSE	Embryos_TM
(AAACG)n:Simple_repeat:Simple_repeat	252.389801188806	-0.0140373757662866	0.194227357496784	0.907228331735287	0.996545124216717	None	FALSE	FALSE	Embryos_TM
(AAACGA)n:Simple_repeat:Simple_repeat	578.396141917872	0.115801901529991	0.201771282762976	0.381525608565673	0.982704923648306	None	FALSE	FALSE	Embryos_TM
(AAACGT)n:Simple_repeat:Simple_repeat	0	NA	NA	NA	NA	None	FALSE	FALSE	Embryos_TM
(AAACT)n:Simple_repeat:Simple_repeat	43.813025567901	-0.022387835716672	0.244039846046348	0.720190522815007	0.996545124216717	None	FALSE	FALSE	Embryos_TM
(AAACTA)n:Simple_repeat:Simple_repeat	0	NA	NA	NA	NA	None	FALSE	FALSE	Embryos_TM
(AAACTG)n:Simple_repeat:Simple_repeat	351.43824933053	0.0697402169509085	0.192505078943171	0.58038963922682	0.996545124216717	None	FALSE	FALSE	Embryos_TM
(AAACTGA)n:Simple_repeat:Simple_repeat	39.5627000396656	-0.00474743460253404	0.249660922383787	0.863004107226109	0.996545124216717	None	FALSE	FALSE	Embryos_TM
(AAACTGC)n:Simple_repeat:Simple_repeat	3.03279306743574	-0.0170068021476235	0.252176295577086	0.144258141331565	NA	None	FALSE	FALSE	Embryos_TM
(AAACTT)n:Simple_repeat:Simple_repeat	10.6708383605183	0.0170352593985238	0.25076661498628	0.541460802571641	0.996545124216717	None	FALSE	FALSE	Embryos_TM
(AAAG)n:Simple_repeat:Simple_repeat	77.6351070928613	-0.0377469730393461	0.23573976568454	0.670389591021012	0.996545124216717	None	FALSE	FALSE	Embryos_TM
(AAAGA)n:Simple_repeat:Simple_repeat	149.662217225838	0.102328993827314	0.23470321245135	0.385209581846342	0.982704923648306	None	FALSE	FALSE	Embryos_TM
(AAAGAA)n:Simple_repeat:Simple_repeat	1.37854230337988	-0.0163884515487264	0.252069058430658	0.252945955174546	NA	None	FALSE	FALSE	Embryos_TM
(AAAGAACC)n:Simple_repeat:Simple_repeat	1.78183758512969	0.0125381499247897	0.25175285355508	0.274249991411595	NA	None	FALSE	FALSE	Embryos_TM
(AAAGAT)n:Simple_repeat:Simple_repeat	0	NA	NA	NA	NA	None	FALSE	FALSE	Embryos_TM
(AAAGC)n:Simple_repeat:Simple_repeat	5.22943088329844	-0.0207081322358446	0.251846446008817	0.342290369758116	NA	None	FALSE	FALSE	Embryos_TM
(AAAGCA)n:Simple_repeat:Simple_repeat	2.79179163480143	0.0132600647264762	0.251825148311979	0.197017462431142	NA	None	FALSE	FALSE	Embryos_TM
(AAAGCAC)n:Simple_repeat:Simple_repeat	9.53320198731583	-0.0243860799153305	0.25132767354626	0.427760109802474	0.99618251019881	None	FALSE	FALSE	Embryos_TM
(AAAGCAG)n:Simple_repeat:Simple_repeat	0	NA	NA	NA	NA	None	FALSE	FALSE	Embryos_TM
(AAAGCC)n:Simple_repeat:Simple_repeat	77.7753822963548	-0.0912597063231074	0.252781780565614	0.327538197808316	0.958989579698579	None	FALSE	FALSE	Embryos_TM
(AAAGCCAG)n:Simple_repeat:Simple_repeat	0	NA	NA	NA	NA	None	FALSE	FALSE	Embryos_TM
(AAAGG)n:Simple_repeat:Simple_repeat	40.0919907865329	0.102674506169149	0.267222624416861	0.196543268280676	0.838480737953913	None	FALSE	FALSE	Embryos_TM
(AAAGGC)n:Simple_repeat:Simple_repeat	8.08272357284642	-0.00374564797915148	0.249628917563092	0.89345683269633	0.996545124216717	None	FALSE	FALSE	Embryos_TM
(AAAGT)n:Simple_repeat:Simple_repeat	2.24516208732456	0.012732681527781	0.251778193451349	0.235780541441141	NA	None	FALSE	FALSE	Embryos_TM
(AAAGTA)n:Simple_repeat:Simple_repeat	0	NA	NA	NA	NA	None	FALSE	FALSE	Embryos_TM
(AAAGTC)n:Simple_repeat:Simple_repeat	0	NA	NA	NA	NA	None	FALSE	FALSE	Embryos_TM
(AAAGTG)n:Simple_repeat:Simple_repeat	0.142914259084952	0.00731808475991105	0.251278139360378	0.868458074490935	NA	None	FALSE	FALSE	Embryos_TM
(AAAGTGG)n:Simple_repeat:Simple_repeat	0	NA	NA	NA	NA	None	FALSE	FALSE	Embryos_TM
(AAAT)n:Simple_repeat:Simple_repeat	389.442147684568	-0.273426772261927	0.262271131807524	0.0838092210326027	0.610656355183394	None	TRUE	FALSE	Embryos_TM
(AAATA)n:Simple_repeat:Simple_repeat	36.3962106690348	-0.0231892461044343	0.24456319001181	0.704491095334627	0.996545124216717	None	TRUE	FALSE	Embryos_TM
(AAATAA)n:Simple_repeat:Simple_repeat	9.52237903627871	-0.00796480500332373	0.249613467487967	0.791587145809421	0.996545124216717	None	FALSE	FALSE	Embryos_TM
(AAATAAT)n:Simple_repeat:Simple_repeat	0	NA	NA	NA	NA	None	FALSE	FALSE	Embryos_TM
(AAATACA)n:Simple_repeat:Simple_repeat	5.15903022918696	0.0281724806794805	0.25361394089353	0.0343356974512659	NA	None	FALSE	FALSE	Embryos_TM
(AAATACG)n:Simple_repeat:Simple_repeat	0.129988743725478	0.00713182198863468	0.251268651699273	0.868458074490935	NA	None	FALSE	FALSE	Embryos_TM
(AAATAGC)n:Simple_repeat:Simple_repeat	0	NA	NA	NA	NA	None	FALSE	FALSE	Embryos_TM
(AAATAT)n:Simple_repeat:Simple_repeat	19.085218384775	-0.0232107902315087	0.250628963510568	0.498182558484686	0.996545124216717	None	FALSE	FALSE	Embryos_TM
(AAATATA)n:Simple_repeat:Simple_repeat	5.67014193434358	0.0104870769445279	0.250788206632902	0.634193825748528	NA	None	FALSE	FALSE	Embryos_TM
(AAATATTG)n:Simple_repeat:Simple_repeat	0	NA	NA	NA	NA	None	FALSE	FALSE	Embryos_TM
(AAATC)n:Simple_repeat:Simple_repeat	0	NA	NA	NA	NA	None	FALSE	FALSE	Embryos_TM
(AAATCA)n:Simple_repeat:Simple_repeat	75.8056117570942	-0.00427814107886562	0.234632562851748	0.955466640760033	0.996545124216717	None	FALSE	FALSE	Embryos_TM
(AAATCC)n:Simple_repeat:Simple_repeat	0	NA	NA	NA	NA	None	FALSE	FALSE	Embryos_TM
(AAATCG)n:Simple_repeat:Simple_repeat	29.5976372307638	0.0741133027044586	0.265852245956712	0.040199091696354	0.400608408518957	None	FALSE	FALSE	Embryos_TM
(AAATCT)n:Simple_repeat:Simple_repeat	2.10211407721153	-0.0167709798300661	0.252134381711709	0.189425888425312	NA	None	FALSE	FALSE	Embryos_TM
(AAATG)n:Simple_repeat:Simple_repeat	82.786720437553	-0.053159504283242	0.242902073691263	0.520452073265341	0.996545124216717	None	FALSE	FALSE	Embryos_TM
(AAATGA)n:Simple_repeat:Simple_repeat	9.45186976036152	0.0429217699374365	0.25643670681084	0.0316541755514735	0.362435499399395	None	FALSE	FALSE	Embryos_TM
(AAATGAA)n:Simple_repeat:Simple_repeat	2.37578344683959	0.0127676598425724	0.251783081087615	0.227237730619382	NA	None	FALSE	FALSE	Embryos_TM
(AAATGC)n:Simple_repeat:Simple_repeat	56.8932221207282	0.0176181166640783	0.240961820934634	0.808769781452198	0.996545124216717	None	FALSE	FALSE	Embryos_TM
(AAATGCA)n:Simple_repeat:Simple_repeat	0	NA	NA	NA	NA	None	FALSE	FALSE	Embryos_TM
(AAATGCC)n:Simple_repeat:Simple_repeat	18.8473660468299	-0.0163734556051119	0.246115773015068	0.755153616287265	0.996545124216717	None	FALSE	FALSE	Embryos_TM
(AAATGCG)n:Simple_repeat:Simple_repeat	1.43611694244841	0.00957080937109684	0.251356010388642	0.477563951265921	NA	None	FALSE	FALSE	Embryos_TM
(AAATGG)n:Simple_repeat:Simple_repeat	43.5938006485625	0.126408095078205	0.293269632785467	0.0365192422553204	0.379731142831784	None	FALSE	FALSE	Embryos_TM
(AAATGGA)n:Simple_repeat:Simple_repeat	0	NA	NA	NA	NA	None	FALSE	FALSE	Embryos_TM
(AAATGGC)n:Simple_repeat:Simple_repeat	0	NA	NA	NA	NA	None	FALSE	FALSE	Embryos_TM
(AAATGGG)n:Simple_repeat:Simple_repeat	0.129826271211042	0.00712936193763487	0.251268529938094	0.868458074490935	NA	None	FALSE	FALSE	Embryos_TM
(AAATGGT)n:Simple_repeat:Simple_repeat	21.9285745709051	-0.0219604164101751	0.247588104259984	0.655418228279363	0.996545124216717	None	FALSE	FALSE	Embryos_TM
(AAATT)n:Simple_repeat:Simple_repeat	76.5073152515646	-0.00851108342270337	0.234547299127347	0.916810706347941	0.996545124216717	None	TRUE	FALSE	Embryos_TM
(AAATTA)n:Simple_repeat:Simple_repeat	5.44047321954379	-0.00208410898114541	0.25044557667675	0.916018214991824	NA	None	TRUE	FALSE	Embryos_TM
(AAATTAT)n:Simple_repeat:Simple_repeat	21.1592748548946	0.0274001941013073	0.245911268957251	0.649277888366307	0.996545124216717	None	FALSE	FALSE	Embryos_TM
(AAATTC)n:Simple_repeat:Simple_repeat	73.827349943155	0.119572009717412	0.275324098453067	0.161819763739166	0.799127046516474	None	FALSE	FALSE	Embryos_TM
(AAC)n:Simple_repeat:Simple_repeat	5504.3626500505	-0.177627624961559	0.115073086332474	0.0821564459900402	0.60460820085084	None	TRUE	FALSE	Embryos_TM
(AACA)n:Simple_repeat:Simple_repeat	1260.10076371993	-0.00316667535363599	0.133173667642074	0.968990370931223	0.996754985158169	None	TRUE	FALSE	Embryos_TM
(AACAA)n:Simple_repeat:Simple_repeat	323.669359666379	0.0386413782492522	0.184168014373489	0.761441843693641	0.996545124216717	None	TRUE	FALSE	Embryos_TM
(AACAAA)n:Simple_repeat:Simple_repeat	0.137854230337988	-0.0104298853755638	0.251400205421123	0.783054130412476	NA	None	FALSE	FALSE	Embryos_TM
(AACAAAA)n:Simple_repeat:Simple_repeat	50.1262210400183	0.0125520094052134	0.233792670597448	0.8887178236624	0.996545124216717	None	FALSE	FALSE	Embryos_TM
(AACAAC)n:Simple_repeat:Simple_repeat	175.258475158642	-0.226402129512886	0.308401868386818	0.109712892828466	0.693519845852569	None	TRUE	FALSE	Embryos_TM
(AACAACA)n:Simple_repeat:Simple_repeat	0	NA	NA	NA	NA	None	FALSE	FALSE	Embryos_TM
(AACAACT)n:Simple_repeat:Simple_repeat	0	NA	NA	NA	NA	None	FALSE	FALSE	Embryos_TM
(AACAAG)n:Simple_repeat:Simple_repeat	4.83333423476661	1.63588e+10	0.25030556059172	0.999687783883734	NA	None	FALSE	FALSE	Embryos_TM
(AACAAGA)n:Simple_repeat:Simple_repeat	5.60131933242451	-0.0268064566941416	0.252637328542884	0.250673833774162	NA	None	FALSE	FALSE	Embryos_TM
(AACAAGC)n:Simple_repeat:Simple_repeat	2.10211407721153	-0.0167709798300661	0.252134381711709	0.189425888425312	NA	None	FALSE	FALSE	Embryos_TM
(AACAAGG)n:Simple_repeat:Simple_repeat	0	NA	NA	NA	NA	None	FALSE	FALSE	Embryos_TM
(AACAAT)n:Simple_repeat:Simple_repeat	83.2704039266766	0.00951064508695718	0.225429021608118	0.927187474900035	0.996545124216717	None	FALSE	FALSE	Embryos_TM
(AACAATA)n:Simple_repeat:Simple_repeat	0	NA	NA	NA	NA	None	FALSE	FALSE	Embryos_TM
(AACAATT)n:Simple_repeat:Simple_repeat	0	NA	NA	NA	NA	None	FALSE	FALSE	Embryos_TM
(AACAC)n:Simple_repeat:Simple_repeat	62.5132305362575	-0.0218038322010702	0.235572960868922	0.794541517452668	0.996545124216717	None	FALSE	FALSE	Embryos_TM
(AACACA)n:Simple_repeat:Simple_repeat	54.9809451287269	0.160387274279453	0.315911194477335	0.0467995926188867	0.437454256564134	None	TRUE	FALSE	Embryos_TM
(AACACAA)n:Simple_repeat:Simple_repeat	0	NA	NA	NA	NA	None	FALSE	FALSE	Embryos_TM
(AACACAC)n:Simple_repeat:Simple_repeat	4.99108215012934	0.00970085779133908	0.250567568762428	0.684208027623042	NA	None	FALSE	FALSE	Embryos_TM
(AACACAG)n:Simple_repeat:Simple_repeat	0.150151005515109	-0.010639771308592	0.251415340092693	0.783054130412476	NA	None	FALSE	FALSE	Embryos_TM
(AACACAT)n:Simple_repeat:Simple_repeat	14.7253545736941	-0.00995013568810396	0.248633462696546	0.790290668796701	0.996545124216717	None	TRUE	FALSE	Embryos_TM
(AACACC)n:Simple_repeat:Simple_repeat	10.1543298724236	-0.0306617699681027	0.25229606677855	0.333785652097244	0.961082072652838	None	FALSE	FALSE	Embryos_TM
(AACACCA)n:Simple_repeat:Simple_repeat	0.281379895004624	-0.00246515616472684	0.250881921232961	0.931181798839816	NA	None	FALSE	FALSE	Embryos_TM
(AACACCC)n:Simple_repeat:Simple_repeat	0.142914259084952	0.00731808475991105	0.251278139360378	0.868458074490935	NA	None	FALSE	FALSE	Embryos_TM
(AACACCTG)n:Simple_repeat:Simple_repeat	25.7314654244888	-0.0371119558101551	0.247175792408193	0.54348146167451294	0.996545124216717	None	FALSE	FALSE	Embryos_TM
(AACACG)n:Simple_repeat:Simple_repeat	0.890918792564845	0.0117560918705168	0.251652808731874	0.413713694154869	NA	None	FALSE	FALSE	Embryos_TM
(AACACGA)n:Simple_repeat:Simple_repeat	4.47711574452615	-0.005795298221435	0.250648810168356	0.770575126963985	NA	None	FALSE	FALSE	Embryos_TM
(AACACT)n:Simple_repeat:Simple_repeat	0	NA	NA	NA	NA	None	FALSE	FALSE	Embryos_TM
(AACAG)n:Simple_repeat:Simple_repeat	270.166441464032	-0.025870710846923	0.189534814093584	0.834860886373688	0.996545124216717	None	FALSE	FALSE	Embryos_TM
(AACAGA)n:Simple_repeat:Simple_repeat	174.500440181231	-0.194396343991626	0.275934466034271	0.155868680450762	0.792600086730185	None	FALSE	FALSE	Embryos_TM
(AACAGAA)n:Simple_repeat:Simple_repeat	55.8259657139955	0.154621882376247	0.298172233297633	0.105678505422936	0.684005034240893	None	FALSE	FALSE	Embryos_TM
(AACAGAC)n:Simple_repeat:Simple_repeat	0	NA	NA	NA	NA	None	FALSE	FALSE	Embryos_TM
(AACAGC)n:Simple_repeat:Simple_repeat	362.096760534117	-0.146382929511345	0.2231680214144	0.275846662014247	0.936037202143604	None	TRUE	FALSE	Embryos_TM
(AACAGCA)n:Simple_repeat:Simple_repeat	126.870239750119	-0.0619127117991936	0.225413018547696	0.575440340037014	0.996545124216717	None	FALSE	FALSE	Embryos_TM
(AACAGCAGC)n:Simple_repeat:Simple_repeat	0	NA	NA	NA	NA	None	FALSE	FALSE	Embryos_TM
(AACAGCC)n:Simple_repeat:Simple_repeat	0	NA	NA	NA	NA	None	FALSE	FALSE	Embryos_TM
(AACAGCCA)n:Simple_repeat:Simple_repeat	0.454173453837436	-0.0144346045927584	0.251779454606914	0.488806949869125	NA	None	FALSE	FALSE	Embryos_TM
(AACAGCG)n:Simple_repeat:Simple_repeat	0	NA	NA	NA	NA	None	FALSE	FALSE	Embryos_TM
(AACAGCT)n:Simple_repeat:Simple_repeat	3.16338482664495	0.0154289977114562	0.251843649184577	0.233560364682614	NA	None	FALSE	FALSE	Embryos_TM
(AACAGG)n:Simple_repeat:Simple_repeat	0	NA	NA	NA	NA	None	FALSE	FALSE	Embryos_TM
(AACAGGG)n:Simple_repeat:Simple_repeat	0	NA	NA	NA	NA	None	TRUE	FALSE	Embryos_TM
(AACAGT)n:Simple_repeat:Simple_repeat	7.17404149697195	-0.00172743445489366	0.250034619776201	0.939844557502555	0.996545124216717	None	FALSE	FALSE	Embryos_TM
(AACAGTA)n:Simple_repeat:Simple_repeat	0	NA	NA	NA	NA	None	FALSE	FALSE	Embryos_TM
(AACAGTG)n:Simple_repeat:Simple_repeat	2.06781345506983	-0.0167617720344165	0.252132744897113	0.191430424587158	NA	None	FALSE	FALSE	Embryos_TM
(AACAT)n:Simple_repeat:Simple_repeat	19.6728511989009	0.0368674180046982	0.251555025439419	0.400860154285521	0.993442894553771	None	TRUE	FALSE	Embryos_TM
(AACATA)n:Simple_repeat:Simple_repeat	45.0825934366899	-0.0891321577882163	0.264354366730751	0.193541212514862	0.838193582924171	None	FALSE	FALSE	Embryos_TM
(AACATAT)n:Simple_repeat:Simple_repeat	0.129826271211042	0.00712936193763487	0.251268529938094	0.868458074490935	NA	None	FALSE	FALSE	Embryos_TM
(AACATC)n:Simple_repeat:Simple_repeat	12.7711309566604	-0.0748963322355973	0.266361096937256	0.0370167038526503	0.379731142831784	None	FALSE	FALSE	Embryos_TM
(AACATGC)n:Simple_repeat:Simple_repeat	15.5573094075895	-0.0213305889843978	0.24947674268156	0.589520916515037	0.996545124216717	None	FALSE	FALSE	Embryos_TM
(AACATT)n:Simple_repeat:Simple_repeat	26.2035388219834	0.0686559073155996	0.263289938457055	0.0605425822143264	0.497956129260628	None	TRUE	FALSE	Embryos_TM
(AACATTT)n:Simple_repeat:Simple_repeat	0	NA	NA	NA	NA	None	FALSE	FALSE	Embryos_TM
(AACC)n:Simple_repeat:Simple_repeat	261.81759601034	-0.154585902253996	0.238425756492548	0.247432410409773	0.89732763925124	None	FALSE	FALSE	Embryos_TM
(AACCA)n:Simple_repeat:Simple_repeat	279.677590570772	-0.144733631791032	0.220867821608464	0.282897428445366	0.937376814211317	None	TRUE	FALSE	Embryos_TM
(AACCAA)n:Simple_repeat:Simple_repeat	13.8658525606338	-0.0725146300244891	0.262240526805481	0.143145315113729	0.764259388911604	None	TRUE	FALSE	Embryos_TM
(AACCAAA)n:Simple_repeat:Simple_repeat	3.35167895045703	-0.0070309104361533	0.250684160646524	0.728938889369858	NA	None	FALSE	FALSE	Embryos_TM
(AACCAC)n:Simple_repeat:Simple_repeat	0	NA	NA	NA	NA	None	FALSE	FALSE	Embryos_TM
(AACCACC)n:Simple_repeat:Simple_repeat	1.77422315288185	0.00264325806651059	0.250800737924757	0.879412395307834	NA	None	FALSE	FALSE	Embryos_TM
(AACCACCC)n:Simple_repeat:Simple_repeat	0	NA	NA	NA	NA	None	FALSE	FALSE	Embryos_TM
(AACCACT)n:Simple_repeat:Simple_repeat	1.28622833176457	0.012219329156452	0.251711302547834	0.334858650211044	NA	None	FALSE	FALSE	Embryos_TM
(AACCAG)n:Simple_repeat:Simple_repeat	6.12064861292517	-0.0159299002935425	0.251062411033699	0.502963059623343	NA	None	FALSE	FALSE	Embryos_TM
(AACCAGA)n:Simple_repeat:Simple_repeat	0.689271151689942	-0.0153884023140858	0.251911111734568	0.387761467304562	NA	None	FALSE	FALSE	Embryos_TM
(AACCAGC)n:Simple_repeat:Simple_repeat	1.57840246135101	0.00968129599778518	0.251367429159517	0.454570756072401	NA	None	FALSE	FALSE	Embryos_TM
(AACCAT)n:Simple_repeat:Simple_repeat	0	NA	NA	NA	NA	None	FALSE	FALSE	Embryos_TM
(AACCATT)n:Simple_repeat:Simple_repeat	0	NA	NA	NA	NA	None	FALSE	FALSE	Embryos_TM
(AACCC)n:Simple_repeat:Simple_repeat	8.35026679205621	-0.00668848709872277	0.249411495370481	0.829421831785391	0.996545124216717	None	FALSE	FALSE	Embryos_TM
(AACCCA)n:Simple_repeat:Simple_repeat	99.7001788668556	0.0713858483743631	0.235600369782455	0.493508425192338	0.996545124216717	None	FALSE	FALSE	Embryos_TM
(AACCCAA)n:Simple_repeat:Simple_repeat	90.5653519235363	0.171013128928233	0.296561091991804	0.12931026743178	0.732403164980725	None	FALSE	FALSE	Embryos_TM
(AACCCAC)n:Simple_repeat:Simple_repeat	0.272740530295994	0.00934324092148735	0.251405395400258	0.722537115886005	NA	None	FALSE	FALSE	Embryos_TM
(AACCCAG)n:Simple_repeat:Simple_repeat	3.26670223940443	0.0129799142449037	0.251810656656311	0.182315930239789	NA	None	FALSE	FALSE	Embryos_TM
(AACCCAGA)n:Simple_repeat:Simple_repeat	0	NA	NA	NA	NA	None	FALSE	FALSE	Embryos_TM
(AACCCC)n:Simple_repeat:Simple_repeat	4.93630821563213	-0.0141576300248561	0.25072787422345	0.573917365502043	NA	None	FALSE	FALSE	Embryos_TM
(AACCCCT)n:Simple_repeat:Simple_repeat	5.6584331610356	-0.0314090484921104	0.253005913502166	0.253373433516076	NA	None	FALSE	FALSE	Embryos_TM
(AACCCG)n:Simple_repeat:Simple_repeat	0.649943718627392	0.011286749441523	0.251596657187015	0.486621855961811	NA	None	TRUE	FALSE	Embryos_TM
(AACCCGA)n:Simple_repeat:Simple_repeat	24.8062369862549	0.00434888763486448	0.246018487985581	0.937003248089424	0.996545124216717	None	FALSE	FALSE	Embryos_TM
(AACCCGT)n:Simple_repeat:Simple_repeat	0	NA	NA	NA	NA	None	FALSE	FALSE	Embryos_TM
(AACCCGTAC)n:Simple_repeat:Simple_repeat	0	NA	NA	NA	NA	None	FALSE	FALSE	Embryos_TM
(AACCG)n:Simple_repeat:Simple_repeat	570.4505600323	-0.0451255695605091	0.166861385595746	0.717676419236826	0.996545124216717	None	FALSE	FALSE	Embryos_TM
(AACCGA)n:Simple_repeat:Simple_repeat	301.887754804407	0.0520577608394133	0.21135160628124	0.664763575127284	0.996545124216717	None	FALSE	FALSE	Embryos_TM
(AACCGAA)n:Simple_repeat:Simple_repeat	0.137854230337988	-0.0104298853755638	0.251400205421123	0.783054130412476	NA	None	FALSE	FALSE	Embryos_TM
(AACCGATCCG)n:Simple_repeat:Simple_repeat	0	NA	NA	NA	NA	None	FALSE	FALSE	Embryos_TM
(AACCGG)n:Simple_repeat:Simple_repeat	1.24068807304189	-0.0162779800350408	0.252050085512304	0.270994487822953	NA	None	FALSE	FALSE	Embryos_TM
(AACCGGC)n:Simple_repeat:Simple_repeat	7.66547039143954	-0.043503395939078	0.256929961854174	0.0060507429784894	0.137308125301021	None	FALSE	FALSE	Embryos_TM
(AACCGGG)n:Simple_repeat:Simple_repeat	0.649943718627392	0.011286749441523	0.251596657187015	0.486621855961811	NA	None	FALSE	FALSE	Embryos_TM
(AACCGT)n:Simple_repeat:Simple_repeat	0.285828518169904	0.00943950962554278	0.251413510998304	0.711214071779709	NA	None	FALSE	FALSE	Embryos_TM
(AACCGTA)n:Simple_repeat:Simple_repeat	2.42225842046633	-0.0168713466019842	0.252152040168649	0.170920542884834	NA	None	FALSE	FALSE	Embryos_TM
(AACCTA)n:Simple_repeat:Simple_repeat	1.81756779695459	0.0125613426947754	0.251755890944831	0.270116518187696	NA	None	FALSE	FALSE	Embryos_TM
(AACCTAA)n:Simple_repeat:Simple_repeat	1.36252036151231	-0.0163756150137378	0.252066446439792	0.255392160181502	NA	None	FALSE	FALSE	Embryos_TM
(AACCTC)n:Simple_repeat:Simple_repeat	4.38250867895233	0.0231926642580052	0.252868097840189	0.0611633974694648	NA	None	FALSE	FALSE	Embryos_TM
(AACCTCC)n:Simple_repeat:Simple_repeat	0	NA	NA	NA	NA	None	FALSE	FALSE	Embryos_TM
(AACCTCG)n:Simple_repeat:Simple_repeat	21.0882023182762	0.0499703249326709	0.255250412987206	0.241365135298626	0.894904000659374	None	FALSE	FALSE	Embryos_TM
(AACCTGC)n:Simple_repeat:Simple_repeat	0	NA	NA	NA	NA	None	FALSE	FALSE	Embryos_TM
(AACCTGT)n:Simple_repeat:Simple_repeat	0	NA	NA	NA	NA	None	FALSE	FALSE	Embryos_TM
(AACCTTC)n:Simple_repeat:Simple_repeat	0.151391151279145	-0.0106594044064584	0.251416790927934	0.783054130412476	NA	None	FALSE	FALSE	Embryos_TM
(AACG)n:Simple_repeat:Simple_repeat	106.929052090928	-0.11587034382069	0.25956836267645	0.26153399275204	0.917317086309996	None	FALSE	FALSE	Embryos_TM
(AACGA)n:Simple_repeat:Simple_repeat	215.875883992921	-0.108099499790265	0.23829416427074	0.357911182347671	0.969865486246537	None	FALSE	FALSE	Embryos_TM
(AACGAA)n:Simple_repeat:Simple_repeat	6.36614872269657	0.0282633451982449	0.252629841200879	0.265952540343133	0.923717593447599	None	FALSE	FALSE	Embryos_TM
(AACGAAC)n:Simple_repeat:Simple_repeat	3.36237192905658	-0.00480356824348655	0.250417014952774	0.827007908460071	NA	None	FALSE	FALSE	Embryos_TM
(AACGAAT)n:Simple_repeat:Simple_repeat	28.7302204243172	0.0531023396509268	0.256519812032606	0.198632658620919	0.839785886672281	None	FALSE	FALSE	Embryos_TM
(AACGAC)n:Simple_repeat:Simple_repeat	2.33979738705861	0.0127670886333114	0.251782630369771	0.229101763958558	NA	None	FALSE	FALSE	Embryos_TM
(AACGACA)n:Simple_repeat:Simple_repeat	0	NA	NA	NA	NA	None	FALSE	FALSE	Embryos_TM
(AACGAG)n:Simple_repeat:Simple_repeat	0	NA	NA	NA	NA	None	FALSE	FALSE	Embryos_TM
(AACGAT)n:Simple_repeat:Simple_repeat	0	NA	NA	NA	NA	None	FALSE	FALSE	Embryos_TM
(AACGATA)n:Simple_repeat:Simple_repeat	0	NA	NA	NA	NA	None	FALSE	FALSE	Embryos_TM
(AACGATT)n:Simple_repeat:Simple_repeat	6.72569131595999	0.0125040749997167	0.250870034616228	0.583104266680386	0.996545124216717	None	FALSE	FALSE	Embryos_TM
(AACGC)n:Simple_repeat:Simple_repeat	13.8559397177545	0.00887513353069306	0.24585130934933	0.869105271415115	0.996545124216717	None	FALSE	FALSE	Embryos_TM
(AACGCA)n:Simple_repeat:Simple_repeat	8.0406237332476	-0.00522551076629178	0.249105153220755	0.872288956956752	0.996545124216717	None	TRUE	FALSE	Embryos_TM
(AACGCAG)n:Simple_repeat:Simple_repeat	7.2913877293466	-0.0410409460049448	0.256307095062842	0.00799798983452298	0.166455401694188	None	FALSE	FALSE	Embryos_TM
(AACGCC)n:Simple_repeat:Simple_repeat	7.21618818027897	-0.00554351791271153	0.250128632082195	0.823194864598871	0.996545124216717	None	FALSE	FALSE	Embryos_TM
(AACGCT)n:Simple_repeat:Simple_repeat	1.42808898332146	0.0123370188879581	0.251726489917543	0.313768821553039	NA	None	FALSE	FALSE	Embryos_TM
(AACGG)n:Simple_repeat:Simple_repeat	140.629905639622	-0.0226440780051762	0.21832700121036	0.83330958835684	0.996545124216717	None	FALSE	FALSE	Embryos_TM
(AACGGA)n:Simple_repeat:Simple_repeat	3.70782739639802	0.011321546598932	0.251244808409005	0.504793855331502	NA	None	FALSE	FALSE	Embryos_TM
(AACGGAA)n:Simple_repeat:Simple_repeat	0.272740530295994	0.00934324092148735	0.251405395400258	0.722537115886005	NA	None	FALSE	FALSE	Embryos_TM
(AACGGAC)n:Simple_repeat:Simple_repeat	1.00039981359466	0.011919222064304	0.251673044315926	0.387349210061811	NA	None	FALSE	FALSE	Embryos_TM
(AACGGAG)n:Simple_repeat:Simple_repeat	0	NA	NA	NA	NA	None	FALSE	FALSE	Embryos_TM
(AACGGAT)n:Simple_repeat:Simple_repeat	0	NA	NA	NA	NA	None	FALSE	FALSE	Embryos_TM
(AACGGC)n:Simple_repeat:Simple_repeat	2.98803924951347	-0.0035807287531888	0.250751920340585	0.837982928907874	NA	None	FALSE	FALSE	Embryos_TM
(AACGGCA)n:Simple_repeat:Simple_repeat	11.1899577782745	-0.00797446164795354	0.249875704162002	0.776241377512148	0.996545124216717	None	FALSE	FALSE	Embryos_TM
(AACGGT)n:Simple_repeat:Simple_repeat	0	NA	NA	NA	NA	None	FALSE	FALSE	Embryos_TM
(AACGT)n:Simple_repeat:Simple_repeat	6.77844934462154	0.0279410592997364	0.253477994213416	0.0554049672554205	0.476508017468423	None	FALSE	FALSE	Embryos_TM
(AACGTA)n:Simple_repeat:Simple_repeat	2.9699664739103	0.0117675693063451	0.2514388720361	0.414294014295224	NA	None	FALSE	FALSE	Embryos_TM
(AACGTAT)n:Simple_repeat:Simple_repeat	0	NA	NA	NA	NA	None	FALSE	FALSE	Embryos_TM
(AACT)n:Simple_repeat:Simple_repeat	281.98491997567	-0.349791656716186	0.270143450119141	0.0408650742189112	0.406170803648123	None	FALSE	FALSE	Embryos_TM
(AACTA)n:Simple_repeat:Simple_repeat	15.1699447478693	-0.0245182023375603	0.248678461389023	0.593833350713197	0.996545124216717	None	FALSE	FALSE	Embryos_TM
(AACTAA)n:Simple_repeat:Simple_repeat	160.223933807345	-0.0400930463926911	0.249183836426036	0.477757770729671	0.996545124216717	None	TRUE	FALSE	Embryos_TM
(AACTAAA)n:Simple_repeat:Simple_repeat	1.05973805895402	-0.0160664139751865	0.252015723916131	0.300323787752059	NA	None	FALSE	FALSE	Embryos_TM
(AACTAAC)n:Simple_repeat:Simple_repeat	0.129988743725478	0.00713182198863468	0.251268651699273	0.868458074490935	NA	None	FALSE	FALSE	Embryos_TM
(AACTAAG)n:Simple_repeat:Simple_repeat	0	NA	NA	NA	NA	None	FALSE	FALSE	Embryos_TM
(AACTAC)n:Simple_repeat:Simple_repeat	6.28714522292823	-6.84178e+10	0.2499249612691	0.973498473812211	NA	None	FALSE	FALSE	Embryos_TM
(AACTACA)n:Simple_repeat:Simple_repeat	0.142914259084952	0.00731808475991105	0.251278139360378	0.868458074490935	NA	None	FALSE	FALSE	Embryos_TM
(AACTACC)n:Simple_repeat:Simple_repeat	4.02453571021469	-0.0383046075897456	0.254661934387191	0.146148011439982	NA	None	FALSE	FALSE	Embryos_TM
(AACTACG)n:Simple_repeat:Simple_repeat	0	NA	NA	NA	NA	None	FALSE	FALSE	Embryos_TM
(AACTAG)n:Simple_repeat:Simple_repeat	0	NA	NA	NA	NA	None	FALSE	FALSE	Embryos_TM
(AACTAGA)n:Simple_repeat:Simple_repeat	0.571657036339808	0.01103342279223	0.251568037729694	0.521062686134865	NA	None	FALSE	FALSE	Embryos_TM
(AACTAT)n:Simple_repeat:Simple_repeat	0	NA	NA	NA	NA	None	FALSE	FALSE	Embryos_TM
(AACTATG)n:Simple_repeat:Simple_repeat	0	NA	NA	NA	NA	None	FALSE	FALSE	Embryos_TM
(AACTC)n:Simple_repeat:Simple_repeat	17.7249934108378	0.0125621324475988	0.24664159510871	0.805404750927921	0.996545124216717	None	FALSE	FALSE	Embryos_TM
(AACTCA)n:Simple_repeat:Simple_repeat	0	NA	NA	NA	NA	None	FALSE	FALSE	Embryos_TM
(AACTCAA)n:Simple_repeat:Simple_repeat	30.7236956911627	-0.0209298101284376	0.245831985130724	0.706212208330337	0.996545124216717	None	FALSE	FALSE	Embryos_TM
(AACTCAG)n:Simple_repeat:Simple_repeat	0	NA	NA	NA	NA	None	FALSE	FALSE	Embryos_TM
(AACTCAGG)n:Simple_repeat:Simple_repeat	0.454173453837436	-0.0144346045927584	0.251779454606914	0.488806949869125	NA	None	FALSE	FALSE	Embryos_TM
(AACTCC)n:Simple_repeat:Simple_repeat	7.41611860530002	0.0572731755314411	0.260705635895589	0.0105026979608595	0.197117353568015	None	FALSE	FALSE	Embryos_TM
(AACTCCG)n:Simple_repeat:Simple_repeat	0	NA	NA	NA	NA	None	FALSE	FALSE	Embryos_TM
(AACTCG)n:Simple_repeat:Simple_repeat	45.3615260539866	0.0263550122216301	0.238834276184129	0.74621446535876	0.996545124216717	None	FALSE	FALSE	Embryos_TM
(AACTCGA)n:Simple_repeat:Simple_repeat	0	NA	NA	NA	NA	None	FALSE	FALSE	Embryos_TM
(AACTCGG)n:Simple_repeat:Simple_repeat	2.33549395661886	-0.0151780038108654	0.251861866724415	0.256524670292491	NA	None	FALSE	FALSE	Embryos_TM
(AACTCTG)n:Simple_repeat:Simple_repeat	2.37317549484701	-0.0167465084756691	0.251976171504884	0.231338615509299	NA	None	FALSE	FALSE	Embryos_TM
(AACTG)n:Simple_repeat:Simple_repeat	220.718914822519	0.070095584946422	0.215795686707129	0.56102949680524	0.996545124216717	None	FALSE	FALSE	Embryos_TM
(AACTGA)n:Simple_repeat:Simple_repeat	54.4570563507276	0.08764872168417	0.252865707398821	0.330935479655739	0.959671155140966	None	FALSE	FALSE	Embryos_TM
(AACTGAA)n:Simple_repeat:Simple_repeat	39.4192425569303	0.118633512363051	0.283858546368445	0.0801879354014113	0.593453738029698	None	FALSE	FALSE	Embryos_TM
(AACTGAC)n:Simple_repeat:Simple_repeat	2.14371388627428	0.0126928223758726	0.251773177930301	0.243155360125959	NA	None	FALSE	FALSE	Embryos_TM
(AACTGAG)n:Simple_repeat:Simple_repeat	34.0781054829831	-0.0270611176696681	0.242017373595162	0.701636921339086	0.996545124216717	None	FALSE	FALSE	Embryos_TM
(AACTGC)n:Simple_repeat:Simple_repeat	25.5325147694027	-0.0631425329384271	0.255501047436137	0.289101902902186	0.937376814211317	None	FALSE	FALSE	Embryos_TM
(AACTGCA)n:Simple_repeat:Simple_repeat	18.5787311585718	-0.061556865676535	0.259547159245931	0.13787586585514	0.746233314190103	None	TRUE	FALSE	Embryos_TM
(AACTGCG)n:Simple_repeat:Simple_repeat	16.7791200928367	-0.00213535170707508	0.247815110124777	0.953155174347769	0.996545124216717	None	FALSE	FALSE	Embryos_TM
(AACTGCT)n:Simple_repeat:Simple_repeat	0	NA	NA	NA	NA	None	FALSE	FALSE	Embryos_TM
(AACTGG)n:Simple_repeat:Simple_repeat	9.22566592485664	0.0128798390271538	0.250246107688378	0.656154553927494	0.996545124216717	None	FALSE	FALSE	Embryos_TM
(AACTGGA)n:Simple_repeat:Simple_repeat	0	NA	NA	NA	NA	None	FALSE	FALSE	Embryos_TM
(AACTGGC)n:Simple_repeat:Simple_repeat	0.389478813633126	0.0102664771076156	0.251487658293984	0.621352834108461	NA	None	FALSE	FALSE	Embryos_TM
(AACTGGCC)n:Simple_repeat:Simple_repeat	2.27273253623321	-0.001573467999172	0.25071988998433	0.926235497498403	NA	None	FALSE	FALSE	Embryos_TM
(AACTGGG)n:Simple_repeat:Simple_repeat	0.278312736638516	0.00938323879300836	0.251408761421564	0.722537115886005	NA	None	FALSE	FALSE	Embryos_TM
(AACTGGT)n:Simple_repeat:Simple_repeat	2.31943803836496	-0.011818619471988	0.251383905746326	0.451863711374593	NA	None	FALSE	FALSE	Embryos_TM
(AACTGT)n:Simple_repeat:Simple_repeat	3.3033221213324	-0.0170394745830336	0.252182986322591	0.135193033014925	NA	None	FALSE	FALSE	Embryos_TM
(AACTGTA)n:Simple_repeat:Simple_repeat	2.00079962718933	0.0126383390526675	0.25176599414014	0.254376707424963	NA	None	FALSE	FALSE	Embryos_TM
(AACTGTG)n:Simple_repeat:Simple_repeat	0	NA	NA	NA	NA	None	FALSE	FALSE	Embryos_TM
(AACTGTT)n:Simple_repeat:Simple_repeat	0.278312736638516	0.00938323879300836	0.251408761421564	0.722537115886005	NA	None	FALSE	FALSE	Embryos_TM
(AACTT)n:Simple_repeat:Simple_repeat	4.38974542538249	0.0244906247809912	0.252861871137718	0.107166304719808	NA	None	TRUE	FALSE	Embryos_TM
(AACTTA)n:Simple_repeat:Simple_repeat	109.47369037682	0.0184497651862065	0.234179398386777	0.836253078452919	0.996545124216717	None	FALSE	FALSE	Embryos_TM
(AACTTAA)n:Simple_repeat:Simple_repeat	2.67275637769454	0.0128440969950934	0.251793431302763	0.209772310641865	NA	None	FALSE	FALSE	Embryos_TM
(AACTTGC)n:Simple_repeat:Simple_repeat	1.46620446005831	0.0123562540691984	0.251728991342233	0.309629573608987	NA	None	FALSE	FALSE	Embryos_TM
(AACTTT)n:Simple_repeat:Simple_repeat	53.475884919366	-0.0545999968667828	0.241946871514787	0.523211561265841	0.996545124216717	None	FALSE	FALSE	Embryos_TM
(AACTTTC)n:Simple_repeat:Simple_repeat	0	NA	NA	NA	NA	None	FALSE	FALSE	Embryos_TM
(AACTTTG)n:Simple_repeat:Simple_repeat	0	NA	NA	NA	NA	None	FALSE	FALSE	Embryos_TM
(AAG)n:Simple_repeat:Simple_repeat	191.903296809453	-0.378581604184369	0.382076581350058	0.0400265820297799	0.399947306382442	None	FALSE	FALSE	Embryos_TM
(AAGA)n:Simple_repeat:Simple_repeat	24.3611878194286	0.0275488764799239	0.250490056343447	0.490047738152534	0.996545124216717	None	TRUE	FALSE	Embryos_TM
(AAGAA)n:Simple_repeat:Simple_repeat	0	NA	NA	NA	NA	None	FALSE	FALSE	Embryos_TM
(AAGAAC)n:Simple_repeat:Simple_repeat	59.5078198649119	0.021832136426647	0.233522667101243	0.807820856108567	0.996545124216717	None	FALSE	FALSE	Embryos_TM
(AAGAACA)n:Simple_repeat:Simple_repeat	17.5911442899487	-0.00743478769028632	0.250931128346083	0.668097474000385	0.996545124216717	None	TRUE	FALSE	Embryos_TM
(AAGAAGC)n:Simple_repeat:Simple_repeat	1.00039981359466	0.011919222064304	0.251673044315926	0.387349210061811	NA	None	FALSE	FALSE	Embryos_TM
(AAGAAT)n:Simple_repeat:Simple_repeat	378.81676883245	0.0918993280654142	0.186041887238484	0.479465967589888	0.996545124216717	None	FALSE	FALSE	Embryos_TM
(AAGAC)n:Simple_repeat:Simple_repeat	1.29988743725478	0.0122359370494622	0.251713538423204	0.332003866077997	NA	None	FALSE	FALSE	Embryos_TM
(AAGACA)n:Simple_repeat:Simple_repeat	7.45539798562475	-0.015778971885763	0.250877790350999	0.532439287900453	0.996545124216717	None	FALSE	FALSE	Embryos_TM
(AAGACAG)n:Simple_repeat:Simple_repeat	92.2172186673705	0.0119245460795076	0.221925485723973	0.912968398418853	0.996545124216717	None	FALSE	FALSE	Embryos_TM
(AAGACC)n:Simple_repeat:Simple_repeat	0.148486465427474	0.00739316281250808	0.251282113075687	0.868458074490935	NA	None	FALSE	FALSE	Embryos_TM
(AAGACCC)n:Simple_repeat:Simple_repeat	476.842905707825	-0.273056857780237	0.20524177753507	0.0653886961338359	0.524083443268425	None	FALSE	FALSE	Embryos_TM
(AAGACCG)n:Simple_repeat:Simple_repeat	31.0048010169233	-0.015545324947201	0.241618191724477	0.817196124536825	0.996545124216717	None	FALSE	FALSE	Embryos_TM
(AAGACG)n:Simple_repeat:Simple_repeat	93.1007998757263	0.00581559279476913	0.228150904582759	0.955143330826637	0.996545124216717	None	FALSE	FALSE	Embryos_TM
(AAGACTA)n:Simple_repeat:Simple_repeat	2.07722033937667	0.0126702289697342	0.251770266831797	0.247837702501831	NA	None	FALSE	FALSE	Embryos_TM
(AAGACTCG)n:Simple_repeat:Simple_repeat	1.46079472623022	0.0123528607534324	0.251728543975248	0.310302957424591	NA	None	FALSE	FALSE	Embryos_TM
(AAGACTG)n:Simple_repeat:Simple_repeat	6.38140762523243	-0.0180682332020478	0.251378875723428	0.434344022294067	0.996545124216717	None	FALSE	FALSE	Embryos_TM
(AAGAG)n:Simple_repeat:Simple_repeat	83.060619601423	-0.0922096713063941	0.247729067019354	0.358792264431634	0.969865486246537	None	TRUE	FALSE	Embryos_TM
(AAGAGAC)n:Simple_repeat:Simple_repeat	1.42808898332146	0.0123370188879581	0.251726489917543	0.313768821553039	NA	None	FALSE	FALSE	Embryos_TM
(AAGAGC)n:Simple_repeat:Simple_repeat	3.90392614339284	-0.0188771252812856	0.252378749672127	0.102397265265632	NA	None	FALSE	FALSE	Embryos_TM
(AAGAGCA)n:Simple_repeat:Simple_repeat	6.60944591385077	0.00954425962162996	0.250572594211592	0.688245647619168	0.996545124216717	None	FALSE	FALSE	Embryos_TM
(AAGAGCG)n:Simple_repeat:Simple_repeat	6.15584550679549	-0.0296601198564342	0.253374655417641	0.159767465354007	NA	None	FALSE	FALSE	Embryos_TM
(AAGAT)n:Simple_repeat:Simple_repeat	8.3228773670737	0.00984967781190168	0.250058061632395	0.734360326746629	0.996545124216717	None	TRUE	FALSE	Embryos_TM
(AAGATA)n:Simple_repeat:Simple_repeat	0.148486465427474	0.00739316281250808	0.251282113075687	0.868458074490935	NA	None	FALSE	FALSE	Embryos_TM
(AAGATAT)n:Simple_repeat:Simple_repeat	0	NA	NA	NA	NA	None	FALSE	FALSE	Embryos_TM
(AAGATG)n:Simple_repeat:Simple_repeat	4.57388276270721	0.0109445132460349	0.251032080104963	0.573331236756566	NA	None	FALSE	FALSE	Embryos_TM
(AAGATGA)n:Simple_repeat:Simple_repeat	0	NA	NA	NA	NA	None	FALSE	FALSE	Embryos_TM
(AAGATGC)n:Simple_repeat:Simple_repeat	4.02965105548983	0.0139681340009071	0.251892288152152	0.143976474791849	NA	None	FALSE	FALSE	Embryos_TM
(AAGATGG)n:Simple_repeat:Simple_repeat	2.21152902382783	-0.00340480173116016	0.250754894885034	0.845936997068572	NA	None	FALSE	FALSE	Embryos_TM
(AAGATT)n:Simple_repeat:Simple_repeat	20.0470434424054	0.0613024358876769	0.261758932457098	0.0218392180221787	0.291733807573046	None	FALSE	FALSE	Embryos_TM
(AAGC)n:Simple_repeat:Simple_repeat	12.4180640571889	0.0217249170883352	0.248995162313848	0.61678855024647	0.996545124216717	None	FALSE	FALSE	Embryos_TM
(AAGCA)n:Simple_repeat:Simple_repeat	159.876427326605	0.118111685812598	0.240766536838191	0.325577474840057	0.958989579698579	None	FALSE	FALSE	Embryos_TM
(AAGCAA)n:Simple_repeat:Simple_repeat	291.855259364841	-0.0818262622698859	0.202602800445073	0.518958434139143	0.996545124216717	None	FALSE	FALSE	Embryos_TM
(AAGCAAC)n:Simple_repeat:Simple_repeat	4.95103552429772	0.0252025835633206	0.253155892968609	0.0454766578538032	NA	None	FALSE	FALSE	Embryos_TM
(AAGCAAG)n:Simple_repeat:Simple_repeat	0	NA	NA	NA	NA	None	FALSE	FALSE	Embryos_TM
(AAGCAC)n:Simple_repeat:Simple_repeat	19.9843428953313	-0.0112248307419807	0.246648280746738	0.815068843895189	0.996545124216717	None	FALSE	FALSE	Embryos_TM
(AAGCACAA)n:Simple_repeat:Simple_repeat	52.1240918951113	-0.0766086166541831	0.259175769274286	0.243207174081592	0.895986028567761	None	FALSE	FALSE	Embryos_TM
(AAGCAG)n:Simple_repeat:Simple_repeat	23.5163104313884	0.0806759511607425	0.263376830806197	0.170747676101626	0.810585951859017	None	TRUE	FALSE	Embryos_TM
(AAGCAT)n:Simple_repeat:Simple_repeat	0	NA	NA	NA	NA	None	FALSE	FALSE	Embryos_TM
(AAGCC)n:Simple_repeat:Simple_repeat	67.4516788708804	-0.104621335512609	0.255811709455209	0.291292857170567	0.937376814211317	None	FALSE	FALSE	Embryos_TM
(AAGCCA)n:Simple_repeat:Simple_repeat	357.02495499559	-0.119173061402333	0.219171514064967	0.358869690870372	0.969865486246537	None	FALSE	FALSE	Embryos_TM
(AAGCCAG)n:Simple_repeat:Simple_repeat	2.72504072302462	-0.0169447752959123	0.252165154416162	0.156598951975152	NA	None	FALSE	FALSE	Embryos_TM
(AAGCCC)n:Simple_repeat:Simple_repeat	19.7037341280136	0.0142809798571978	0.246039859766991	0.791919653381126	0.996545124216717	None	FALSE	FALSE	Embryos_TM
(AAGCCCCG)n:Simple_repeat:Simple_repeat	6.57411737551077	-0.0102723955439576	0.248382298337637	0.793854233466269	0.996545124216717	None	FALSE	FALSE	Embryos_TM
(AAGCCG)n:Simple_repeat:Simple_repeat	13.5787670834695	-0.0371446165815187	0.252539239964641	0.337192171296796	0.965347525161088	None	FALSE	FALSE	Embryos_TM
(AAGCG)n:Simple_repeat:Simple_repeat	10.5677247772767	-0.0147417880840974	0.248377094409631	0.72160788379174	0.996545124216717	None	FALSE	FALSE	Embryos_TM
(AAGCGA)n:Simple_repeat:Simple_repeat	40.4393342328082	-0.00533560775347461	0.241434738089693	0.932481885289466	0.996545124216717	None	TRUE	FALSE	Embryos_TM
(AAGCGAC)n:Simple_repeat:Simple_repeat	0	NA	NA	NA	NA	None	FALSE	FALSE	Embryos_TM
(AAGCGG)n:Simple_repeat:Simple_repeat	12.0049062266431	-0.0517156388954716	0.257792493056708	0.102150540196271	0.668805442584022	None	FALSE	FALSE	Embryos_TM
(AAGCGGA)n:Simple_repeat:Simple_repeat	0	NA	NA	NA	NA	None	FALSE	FALSE	Embryos_TM
(AAGCT)n:Simple_repeat:Simple_repeat	26.089429993765	0.0534421504758282	0.250865531488051	0.402918535681686	0.995274835352729	None	FALSE	FALSE	Embryos_TM
(AAGCTA)n:Simple_repeat:Simple_repeat	2.07041773103236	-0.012768313585247	0.25150830861236	0.392651721365044	NA	None	FALSE	FALSE	Embryos_TM
(AAGCTCC)n:Simple_repeat:Simple_repeat	4.36739406713554	0.0146298884073208	0.251243387065643	0.476804544147449	NA	None	FALSE	FALSE	Embryos_TM
(AAGCTG)n:Simple_repeat:Simple_repeat	539.099746874843	-0.0858015475422499	0.191374305292113	0.505216955556816	0.996545124216717	None	FALSE	FALSE	Embryos_TM
(AAGCTGC)n:Simple_repeat:Simple_repeat	24.9664881027034	0.0265127388253616	0.245320730723147	0.669524106888737	0.996545124216717	None	FALSE	FALSE	Embryos_TM
(AAGG)n:Simple_repeat:Simple_repeat	26.4248931215883	-0.00246976712863515	0.245392647845222	0.959000478506064	0.996545124216717	None	TRUE	FALSE	Embryos_TM
(AAGGA)n:Simple_repeat:Simple_repeat	5.54026070657046	-2.77943e+09	0.250044716101975	0.985492404771977	NA	None	FALSE	FALSE	Embryos_TM
(AAGGAAC)n:Simple_repeat:Simple_repeat	0	NA	NA	NA	NA	None	FALSE	FALSE	Embryos_TM
(AAGGAATA)n:Simple_repeat:Simple_repeat	12.7645982639985	0.0259601547500072	0.252456299444963	0.268686380897123	0.927719153840019	None	FALSE	FALSE	Embryos_TM
(AAGGAC)n:Simple_repeat:Simple_repeat	6.89292693067438	-0.0534027589432125	0.259593385966422	0.00890301684898914	0.17839183228799	None	FALSE	FALSE	Embryos_TM
(AAGGACA)n:Simple_repeat:Simple_repeat	0	NA	NA	NA	NA	None	FALSE	FALSE	Embryos_TM
(AAGGACC)n:Simple_repeat:Simple_repeat	35.9569730952359	-0.0702155520621987	0.253793073807941	0.330832295334829	0.959671155140966	None	FALSE	FALSE	Embryos_TM
(AAGGACG)n:Simple_repeat:Simple_repeat	87.8822361848698	-0.318822536664054	0.455553486471127	0.0416838023861439	0.409981419291395	None	FALSE	FALSE	Embryos_TM
(AAGGAGAC)n:Simple_repeat:Simple_repeat	0	NA	NA	NA	NA	None	FALSE	FALSE	Embryos_TM
(AAGGAT)n:Simple_repeat:Simple_repeat	2.84121754658215	0.0138779542861848	0.251710293418737	0.272508170008098	NA	None	FALSE	FALSE	Embryos_TM
(AAGGC)n:Simple_repeat:Simple_repeat	106.537248435506	8.28705e+10	0.23135568977138	0.99657570564919	0.997817906460124	None	FALSE	FALSE	Embryos_TM
(AAGGCA)n:Simple_repeat:Simple_repeat	56.8296101305176	0.106603527308144	0.2771695930383	0.0903518118942864	0.636178084870611	None	FALSE	FALSE	Embryos_TM
(AAGGCAA)n:Simple_repeat:Simple_repeat	129.14415460595	0.0673655762437708	0.246820537226721	0.429420285425171	0.996545124216717	None	FALSE	FALSE	Embryos_TM
(AAGGCAC)n:Simple_repeat:Simple_repeat	18.9360785917322	-0.075681733932046	0.263405622783685	0.136058088166319	0.741914716205492	None	FALSE	FALSE	Embryos_TM
(AAGGCC)n:Simple_repeat:Simple_repeat	4.38415211707173	-0.0271766553445097	0.253487043429349	0.0473250355737527	NA	None	FALSE	FALSE	Embryos_TM
(AAGGCG)n:Simple_repeat:Simple_repeat	35.2115822510328	-0.0126414813680232	0.240568967012644	0.855107450211005	0.996545124216717	None	FALSE	FALSE	Embryos_TM
(AAGGCTG)n:Simple_repeat:Simple_repeat	7.71362407857249	-0.0240065406793883	0.251992988909909	0.337801109755679	0.965347525161088	None	FALSE	FALSE	Embryos_TM
(AAGGGA)n:Simple_repeat:Simple_repeat	0	NA	NA	NA	NA	None	FALSE	FALSE	Embryos_TM
(AAGGGC)n:Simple_repeat:Simple_repeat	15.767704150468	-0.00281430538123068	0.246241166324708	0.950036705914226	0.996545124216717	None	FALSE	FALSE	Embryos_TM
(AAGGGGC)n:Simple_repeat:Simple_repeat	3.06043552922691	-0.0144150263469657	0.251419004599107	0.430755133262956	NA	None	FALSE	FALSE	Embryos_TM
(AAGGT)n:Simple_repeat:Simple_repeat	75.7916759236042	-0.264828731902597	0.442356095425673	0.0293596260731433	0.344541157063959	None	FALSE	FALSE	Embryos_TM
(AAGGTCG)n:Simple_repeat:Simple_repeat	16.6556365310612	-0.0737058663845522	0.265358677318527	0.054681332247887	0.476218755953292	None	FALSE	FALSE	Embryos_TM
(AAGGTGG)n:Simple_repeat:Simple_repeat	0.908346907674873	-0.0158415333858779	0.251980094829142	0.33039156272797	NA	None	FALSE	FALSE	Embryos_TM
(AAGT)n:Simple_repeat:Simple_repeat	109.498669036808	0.0668661011052534	0.235209794091063	0.515220284625491	0.996545124216717	None	TRUE	FALSE	Embryos_TM
(AAGTA)n:Simple_repeat:Simple_repeat	94.3345449988711	-0.211001609560643	0.312138063912371	0.111070752658541	0.697339208774538	None	FALSE	FALSE	Embryos_TM
(AAGTAA)n:Simple_repeat:Simple_repeat	8.00663414707321	0.0139445573414264	0.250499875010247	0.612998758301238	0.996545124216717	None	TRUE	FALSE	Embryos_TM
(AAGTAAG)n:Simple_repeat:Simple_repeat	0	NA	NA	NA	NA	None	FALSE	FALSE	Embryos_TM
(AAGTACA)n:Simple_repeat:Simple_repeat	0.129988743725478	0.00713182198863468	0.251268651699273	0.868458074490935	NA	None	FALSE	FALSE	Embryos_TM
(AAGTAGT)n:Simple_repeat:Simple_repeat	68.4350422215005	0.0231670748948647	0.236979964734247	0.781998786604101	0.996545124216717	None	FALSE	FALSE	Embryos_TM
(AAGTAT)n:Simple_repeat:Simple_repeat	0.857485554509712	0.0117054575618934	0.251646651174743	0.421922021049711	NA	None	FALSE	FALSE	Embryos_TM
(AAGTC)n:Simple_repeat:Simple_repeat	4.77480037039196	-0.0324778912630694	0.25426703225912	0.0509150280284048	NA	None	FALSE	FALSE	Embryos_TM
(AAGTCA)n:Simple_repeat:Simple_repeat	0	NA	NA	NA	NA	None	FALSE	FALSE	Embryos_TM
(AAGTCAA)n:Simple_repeat:Simple_repeat	6.10501510013491	0.0243834377927102	0.253054535091084	0.0381623912581356	NA	None	FALSE	FALSE	Embryos_TM
(AAGTCAG)n:Simple_repeat:Simple_repeat	0.137854230337988	-0.0104298853755638	0.251400205421123	0.783054130412476	NA	None	FALSE	FALSE	Embryos_TM
(AAGTCC)n:Simple_repeat:Simple_repeat	0.142914259084952	0.00731808475991105	0.251278139360378	0.868458074490935	NA	None	FALSE	FALSE	Embryos_TM
(AAGTCG)n:Simple_repeat:Simple_repeat	21.0021549699079	0.0269663521679982	0.248699132896475	0.579586428215429	0.996545124216717	None	FALSE	FALSE	Embryos_TM
(AAGTCGC)n:Simple_repeat:Simple_repeat	0	NA	NA	NA	NA	None	FALSE	FALSE	Embryos_TM
(AAGTCGCCAG)n:Simple_repeat:Simple_repeat	0.142914259084952	0.00731808475991105	0.251278139360378	0.868458074490935	NA	None	FALSE	FALSE	Embryos_TM
(AAGTG)n:Simple_repeat:Simple_repeat	231.172354682818	-0.0343773622778401	0.213808899026364	0.762109753343197	0.996545124216717	None	FALSE	FALSE	Embryos_TM
(AAGTGA)n:Simple_repeat:Simple_repeat	0.129826271211042	0.00712936193763487	0.251268529938094	0.868458074490935	NA	None	FALSE	FALSE	Embryos_TM
(AAGTGC)n:Simple_repeat:Simple_repeat	6.79829416910548	-0.0165130108457164	0.250751370025627	0.541694028196035	0.996545124216717	None	FALSE	FALSE	Embryos_TM
(AAGTGCA)n:Simple_repeat:Simple_repeat	17.5929980389576	-0.0387521888024539	0.250795474832625	0.428928810655192	0.996545124216717	None	FALSE	FALSE	Embryos_TM
(AAGTGG)n:Simple_repeat:Simple_repeat	99.9750072216893	-143054268202671	0.634541521094921	9.68744e+10	0.0328762107300541	DOWN	FALSE	FALSE	Embryos_TM
(AAGTGGA)n:Simple_repeat:Simple_repeat	6.1881621145665	0.00292965086453116	0.24991140917901	0.919459989188022	NA	None	FALSE	FALSE	Embryos_TM
(AAGTGGC)n:Simple_repeat:Simple_repeat	0	NA	NA	NA	NA	None	FALSE	FALSE	Embryos_TM
(AAGTGGG)n:Simple_repeat:Simple_repeat	0	NA	NA	NA	NA	None	FALSE	FALSE	Embryos_TM
(AAGTGGGGCA)n:Simple_repeat:Simple_repeat	0	NA	NA	NA	NA	None	FALSE	FALSE	Embryos_TM
(AAGTT)n:Simple_repeat:Simple_repeat	41.2236189999615	-0.0260163175045631	0.245676338370252	0.655584401365799	0.996545124216717	None	TRUE	FALSE	Embryos_TM
(AAGTTA)n:Simple_repeat:Simple_repeat	0	NA	NA	NA	NA	None	FALSE	FALSE	Embryos_TM
(AAGTTAT)n:Simple_repeat:Simple_repeat	0	NA	NA	NA	NA	None	FALSE	FALSE	Embryos_TM
(AAGTTG)n:Simple_repeat:Simple_repeat	10.0987105623227	-0.0319340339367382	0.252300427020389	0.338268843433139	0.965347525161088	None	FALSE	FALSE	Embryos_TM
(AAGTTGC)n:Simple_repeat:Simple_repeat	2.61674535549536	-0.0174533233597938	0.25221236249624	0.155374792100793	NA	None	FALSE	FALSE	Embryos_TM
(AAGTTT)n:Simple_repeat:Simple_repeat	7.11568232299373	0.0141197553697415	0.250607164102877	0.597692349234922	0.996545124216717	None	FALSE	FALSE	Embryos_TM
(AAGTTTG)n:Simple_repeat:Simple_repeat	0	NA	NA	NA	NA	None	FALSE	FALSE	Embryos_TM
(AAT)n:Simple_repeat:Simple_repeat	3100.96948293585	0.0451216017865938	0.107005043140743	0.642110377900873	0.996545124216717	None	TRUE	FALSE	Embryos_TM
(AATA)n:Simple_repeat:Simple_repeat	1249.85972950247	0.00787633774613059	0.137744649467924	0.947011223949994	0.996545124216717	None	TRUE	FALSE	Embryos_TM
(AATAA)n:Simple_repeat:Simple_repeat	437.379386703817	-0.436952372131494	0.268440724416783	0.016397114494967	0.245110834533892	None	TRUE	FALSE	Embryos_TM
(AATAAA)n:Simple_repeat:Simple_repeat	1.57205684993447	0.0124251613059577	0.251738042014655	0.296443300162326	NA	None	TRUE	FALSE	Embryos_TM
(AATAAAT)n:Simple_repeat:Simple_repeat	4.64967700290581	0.0200202467860478	0.252482067431082	0.0746704528360033	NA	None	FALSE	FALSE	Embryos_TM
(AATAAC)n:Simple_repeat:Simple_repeat	7.7508227592743	0.0344634040649717	0.254798806798671	0.0116978258139076	0.208685502876905	None	TRUE	FALSE	Embryos_TM
(AATAACA)n:Simple_repeat:Simple_repeat	2.33687288179875	0.0127661984436552	0.251782514032328	0.229289082039809	NA	None	FALSE	FALSE	Embryos_TM
(AATAACC)n:Simple_repeat:Simple_repeat	0	NA	NA	NA	NA	None	FALSE	FALSE	Embryos_TM
(AATAACGA)n:Simple_repeat:Simple_repeat	0	NA	NA	NA	NA	None	FALSE	FALSE	Embryos_TM
(AATAACT)n:Simple_repeat:Simple_repeat	0.570013871040074	-0.00843680652222473	0.251095771602164	0.634057935150258	NA	None	FALSE	FALSE	Embryos_TM
(AATAAT)n:Simple_repeat:Simple_repeat	100.237255466849	0.0135900641972933	0.227309689357995	0.892798117209574	0.996545124216717	None	FALSE	FALSE	Embryos_TM
(AATAATA)n:Simple_repeat:Simple_repeat	19.8347955774107	0.0221584802176797	0.249140642823078	0.606283046373068	0.996545124216717	None	TRUE	FALSE	Embryos_TM
(AATAATAC)n:Simple_repeat:Simple_repeat	6.36684888231746	0.0252674466430007	0.253184323783505	0.0335093591378201	0.369092853427393	None	FALSE	FALSE	Embryos_TM
(AATAATC)n:Simple_repeat:Simple_repeat	0	NA	NA	NA	NA	None	FALSE	FALSE	Embryos_TM
(AATAATT)n:Simple_repeat:Simple_repeat	84.5835712706445	-0.252105349285927	0.409010257858084	0.0399512933597337	0.399947306382442	None	FALSE	FALSE	Embryos_TM
(AATAC)n:Simple_repeat:Simple_repeat	93.2994966664929	-0.0449482264604085	0.235208790107913	0.62670646712985	0.996545124216717	None	TRUE	FALSE	Embryos_TM
(AATACA)n:Simple_repeat:Simple_repeat	219.347804793511	0.0410194221822296	0.199050176850961	0.741164661847419	0.996545124216717	None	FALSE	FALSE	Embryos_TM
(AATACAA)n:Simple_repeat:Simple_repeat	2.42954240444418	0.012784802976444	0.251785336406375	0.2237060483902	NA	None	FALSE	FALSE	Embryos_TM
(AATACAG)n:Simple_repeat:Simple_repeat	0	NA	NA	NA	NA	None	TRUE	FALSE	Embryos_TM
(AATACC)n:Simple_repeat:Simple_repeat	3.42358576874975	0.00662556923093987	0.250806237352888	0.728838688971101	NA	None	FALSE	FALSE	Embryos_TM
(AATACCA)n:Simple_repeat:Simple_repeat	3.89478813633126	0.0136318304761211	0.251865105021378	0.152356384743679	NA	None	FALSE	FALSE	Embryos_TM
(AATACCC)n:Simple_repeat:Simple_repeat	0.71457129542476	0.0114232837175208	0.251612824714487	0.465074391237721	NA	None	TRUE	FALSE	Embryos_TM
(AATACCG)n:Simple_repeat:Simple_repeat	4.09686603968482	0.00465087760308383	0.250749277281386	0.808033956482321	NA	None	FALSE	FALSE	Embryos_TM
(AATACCT)n:Simple_repeat:Simple_repeat	0	NA	NA	NA	NA	None	FALSE	FALSE	Embryos_TM
(AATACCTAAT)n:Simple_repeat:Simple_repeat	0	NA	NA	NA	NA	None	FALSE	FALSE	Embryos_TM
(AATACG)n:Simple_repeat:Simple_repeat	16.4737686680862	-7.54106e+09	0.247293447314432	0.99322164478078	0.997817906460124	None	FALSE	FALSE	Embryos_TM
(AATACGG)n:Simple_repeat:Simple_repeat	0	NA	NA	NA	NA	None	FALSE	FALSE	Embryos_TM
(AATACT)n:Simple_repeat:Simple_repeat	184.32560503021	0.0604894457189937	0.227806060696994	0.582914212971145	0.996545124216717	None	FALSE	FALSE	Embryos_TM
(AATACTC)n:Simple_repeat:Simple_repeat	0	NA	NA	NA	NA	None	FALSE	FALSE	Embryos_TM
(AATACTT)n:Simple_repeat:Simple_repeat	0	NA	NA	NA	NA	None	FALSE	FALSE	Embryos_TM
(AATAG)n:Simple_repeat:Simple_repeat	50.500850917952	-0.0646409425841634	0.245202463441124	0.451582321237808	0.996545124216717	None	TRUE	FALSE	Embryos_TM
(AATAGA)n:Simple_repeat:Simple_repeat	377.06869012467	0.106500751737178	0.19951238329739	0.404357222652499	0.99618251019881	None	TRUE	FALSE	Embryos_TM
(AATAGAA)n:Simple_repeat:Simple_repeat	146.40595640845	0.13626281966666	0.264567052334929	0.22542995867171	0.87736652036326	None	TRUE	FALSE	Embryos_TM
(AATAGAATGG)n:Simple_repeat:Simple_repeat	22.7995086175789	0.00353396699530282	0.2476781922367	0.940320339536014	0.996545124216717	None	TRUE	FALSE	Embryos_TM
(AATAGAG)n:Simple_repeat:Simple_repeat	2.07981989960765	0.0126711868446954	0.25177039209525	0.247640267845158	NA	None	FALSE	FALSE	Embryos_TM
(AATAGC)n:Simple_repeat:Simple_repeat	27.1684271635752	-0.00871677337820326	0.24645415608507	0.855463706846877	0.996545124216717	None	FALSE	FALSE	Embryos_TM
(AATAGCA)n:Simple_repeat:Simple_repeat	7.8075540953694	0.00617145782405168	0.249548880270857	0.845883489723265	0.996545124216717	None	FALSE	FALSE	Embryos_TM
(AATAGG)n:Simple_repeat:Simple_repeat	0	NA	NA	NA	NA	None	FALSE	FALSE	Embryos_TM
(AATAGT)n:Simple_repeat:Simple_repeat	17.7615857087225	0.0317910289523893	0.249912035558882	0.497497460521756	0.996545124216717	None	FALSE	FALSE	Embryos_TM
(AATAGTA)n:Simple_repeat:Simple_repeat	12.2685987379166	-0.0131885374694872	0.249641028181956	0.687593339203365	0.996545124216717	None	FALSE	FALSE	Embryos_TM
(AATAGTG)n:Simple_repeat:Simple_repeat	61.0479099786552	-0.0726432681388593	0.254434511327802	0.31878710951784	0.958989579698579	None	TRUE	FALSE	Embryos_TM
(AATAGTT)n:Simple_repeat:Simple_repeat	0	NA	NA	NA	NA	None	FALSE	FALSE	Embryos_TM
(AATAT)n:Simple_repeat:Simple_repeat	309.560783848096	0.227056531303151	0.228484918765551	0.122884863248379	0.726809578472041	None	TRUE	FALSE	Embryos_TM
(AATATA)n:Simple_repeat:Simple_repeat	375.883895014264	-0.0550587484815019	0.191615652091098	0.66164239828706	0.996545124216717	None	TRUE	FALSE	Embryos_TM
(AATATAA)n:Simple_repeat:Simple_repeat	53.4479612235842	0.0210157296012754	0.239137484382399	0.78779694124677	0.996545124216717	None	FALSE	FALSE	Embryos_TM
(AATATAAT)n:Simple_repeat:Simple_repeat	76.3699397973408	0.0375654859557094	0.244993247520897	0.5878008319739	0.996545124216717	None	FALSE	FALSE	Embryos_TM
(AATATAC)n:Simple_repeat:Simple_repeat	0.142914259084952	0.00731808475991105	0.251278139360378	0.868458074490935	NA	None	FALSE	FALSE	Embryos_TM
(AATATAG)n:Simple_repeat:Simple_repeat	2.118235972144	-0.0167763176157336	0.25213532723485	0.188412339268055	NA	None	FALSE	FALSE	Embryos_TM
(AATATAT)n:Simple_repeat:Simple_repeat	216.157098717721	0.0137381112119322	0.204358996929227	0.91093124923885	0.996545124216717	None	FALSE	FALSE	Embryos_TM
(AATATATGG)n:Simple_repeat:Simple_repeat	1.52702876880736	-0.0136697035289747	0.251638465594667	0.344054028937015	NA	None	FALSE	FALSE	Embryos_TM
(AATATC)n:Simple_repeat:Simple_repeat	3.45014404667224	-0.0167583397185338	0.251916717561214	0.253425956456813	NA	None	FALSE	FALSE	Embryos_TM
(AATATCA)n:Simple_repeat:Simple_repeat	0.129826271211042	0.00712936193763487	0.251268529938094	0.868458074490935	NA	None	FALSE	FALSE	Embryos_TM
(AATATCT)n:Simple_repeat:Simple_repeat	0	NA	NA	NA	NA	None	FALSE	FALSE	Embryos_TM
(AATATG)n:Simple_repeat:Simple_repeat	26.0816764783161	-0.0593741153982901	0.257933881905533	0.188450043384357	0.838193582924171	None	TRUE	FALSE	Embryos_TM
(AATATGA)n:Simple_repeat:Simple_repeat	2.20704661058771	0.0127211335650026	0.251776733866057	0.238162445676272	NA	None	FALSE	FALSE	Embryos_TM
(AATATGT)n:Simple_repeat:Simple_repeat	31.0520214717377	-0.0325174192583489	0.245620596369521	0.605941851501046	0.996545124216717	None	FALSE	FALSE	Embryos_TM
(AATATT)n:Simple_repeat:Simple_repeat	191.306822826529	0.121961328525221	0.236269036142472	0.326831935484643	0.958989579698579	None	TRUE	FALSE	Embryos_TM
(AATATTA)n:Simple_repeat:Simple_repeat	90.9692441081317	0.0654719664970144	0.238317746621832	0.504651799641049	0.996545124216717	None	TRUE	FALSE	Embryos_TM
(AATATTC)n:Simple_repeat:Simple_repeat	59.3233644009508	0.0330108728795049	0.241130367058138	0.669039385485943	0.996545124216717	None	FALSE	FALSE	Embryos_TM
(AATATTCACG)n:Simple_repeat:Simple_repeat	0	NA	NA	NA	NA	None	FALSE	FALSE	Embryos_TM
(AATATTG)n:Simple_repeat:Simple_repeat	9.65162025278582	0.0250995877595759	0.253182268807089	NA	NA	None	FALSE	FALSE	Embryos_TM
(AATATTGC)n:Simple_repeat:Simple_repeat	0	NA	NA	NA	NA	None	FALSE	FALSE	Embryos_TM
(AATATTT)n:Simple_repeat:Simple_repeat	51.0877479523227	0.03267104882666	0.240707875383998	0.675243420538337	0.996545124216717	None	FALSE	FALSE	Embryos_TM
(AATC)n:Simple_repeat:Simple_repeat	432.072946340741	0.0410658266651563	0.175914087912969	0.746740602191444	0.996545124216717	None	TRUE	FALSE	Embryos_TM
(AATCA)n:Simple_repeat:Simple_repeat	245.852327688787	0.12094372979091	0.21887982503067	0.353894032246509	0.969865486246537	None	TRUE	FALSE	Embryos_TM
(AATCAA)n:Simple_repeat:Simple_repeat	278.403469848156	-0.136426781321016	0.215416393800711	0.308465325463312	0.952502044992768	None	FALSE	FALSE	Embryos_TM
(AATCAAG)n:Simple_repeat:Simple_repeat	0.129988743725478	0.00713182198863468	0.251268651699273	0.868458074490935	NA	None	FALSE	FALSE	Embryos_TM
(AATCAAT)n:Simple_repeat:Simple_repeat	0.151391151279145	-0.0106594044064584	0.251416790927934	0.783054130412476	NA	None	FALSE	FALSE	Embryos_TM
(AATCAC)n:Simple_repeat:Simple_repeat	3.62975024751037	-0.00712860711715098	0.25083480832213	0.701007641851286	NA	None	FALSE	FALSE	Embryos_TM
(AATCACA)n:Simple_repeat:Simple_repeat	0	NA	NA	NA	NA	None	FALSE	FALSE	Embryos_TM
(AATCAG)n:Simple_repeat:Simple_repeat	44.3501909445716	-0.0383863953152581	0.241128059422507	0.623815285919704	0.996545124216717	None	FALSE	FALSE	Embryos_TM
(AATCAGA)n:Simple_repeat:Simple_repeat	0	NA	NA	NA	NA	None	FALSE	FALSE	Embryos_TM
(AATCAGG)n:Simple_repeat:Simple_repeat	29.0117511756637	0.163689257649684	0.331734773277388	0.00703365533654851	0.153154795680799	None	FALSE	FALSE	Embryos_TM
(AATCAT)n:Simple_repeat:Simple_repeat	3.48199647942035	-0.0172097321352827	0.252201795196423	0.128349744018464	NA	None	FALSE	FALSE	Embryos_TM
(AATCATA)n:Simple_repeat:Simple_repeat	9.02556916431622	0.00456633021971505	0.249992351590919	0.871357036778545	0.996545124216717	None	FALSE	FALSE	Embryos_TM
(AATCC)n:Simple_repeat:Simple_repeat	84.0743395833214	-0.0893441781436988	0.257498777180255	0.28379156702646	0.937376814211317	None	FALSE	FALSE	Embryos_TM
(AATCCA)n:Simple_repeat:Simple_repeat	25.512904147772	-0.0484816151644186	0.253268040498575	0.327110984989915	0.958989579698579	None	FALSE	FALSE	Embryos_TM
(AATCCAA)n:Simple_repeat:Simple_repeat	0	NA	NA	NA	NA	None	FALSE	FALSE	Embryos_TM
(AATCCAAC)n:Simple_repeat:Simple_repeat	0	NA	NA	NA	NA	None	FALSE	FALSE	Embryos_TM
(AATCCAG)n:Simple_repeat:Simple_repeat	31.7620267582945	-0.0260541259606294	0.242970556601186	0.699734752759618	0.996545124216717	None	FALSE	FALSE	Embryos_TM
(AATCCC)n:Simple_repeat:Simple_repeat	11.6611842706796	-0.0575091252063809	0.25899356422132	0.114169939896513	0.702742097369552	None	FALSE	FALSE	Embryos_TM
(AATCCCA)n:Simple_repeat:Simple_repeat	8.20093514996719	-0.0159335432753231	0.250382568257419	0.58875617480289	0.996545124216717	None	FALSE	FALSE	Embryos_TM
(AATCCCC)n:Simple_repeat:Simple_repeat	5.63915070331873	0.0215662861763297	0.252167979419033	0.263009186882857	NA	None	FALSE	FALSE	Embryos_TM
(AATCCG)n:Simple_repeat:Simple_repeat	523.777858641699	0.0494719372395949	0.194920743644207	0.69445788645465	0.996545124216717	None	FALSE	FALSE	Embryos_TM
(AATCCGC)n:Simple_repeat:Simple_repeat	1.69213818010393	-0.00981321854725796	0.251167612873854	0.553505049306025	NA	None	FALSE	FALSE	Embryos_TM
(AATCCTC)n:Simple_repeat:Simple_repeat	0	NA	NA	NA	NA	None	FALSE	FALSE	Embryos_TM
(AATCCTT)n:Simple_repeat:Simple_repeat	0	NA	NA	NA	NA	None	FALSE	FALSE	Embryos_TM
(AATCG)n:Simple_repeat:Simple_repeat	281.616598372066	0.0221802611165866	0.209696815631062	0.851090760991143	0.996545124216717	None	FALSE	FALSE	Embryos_TM
(AATCGA)n:Simple_repeat:Simple_repeat	96.6393505330395	0.119414265182589	0.266068531631274	0.223299509167675	0.875617960861781	None	FALSE	FALSE	Embryos_TM
(AATCGAA)n:Simple_repeat:Simple_repeat	75.9629664001901	0.0268361656320583	0.239592138870609	0.733269832415285	0.996545124216717	None	FALSE	FALSE	Embryos_TM
(AATCGAG)n:Simple_repeat:Simple_repeat	0	NA	NA	NA	NA	None	FALSE	FALSE	Embryos_TM
(AATCGC)n:Simple_repeat:Simple_repeat	10.5018020104472	-0.0323098987413094	0.252955096754412	0.271963530161415	0.930891895250818	None	FALSE	FALSE	Embryos_TM
(AATCGG)n:Simple_repeat:Simple_repeat	97.1934762826337	-0.220801484836683	0.331465079633504	0.0910822740257037	0.637745216087037	None	FALSE	FALSE	Embryos_TM
(AATCGGAG)n:Simple_repeat:Simple_repeat	6.03960044282436	0.0141252400648442	0.250866150857165	0.559662418213984	NA	None	FALSE	FALSE	Embryos_TM
(AATCGT)n:Simple_repeat:Simple_repeat	0	NA	NA	NA	NA	None	FALSE	FALSE	Embryos_TM
(AATCT)n:Simple_repeat:Simple_repeat	0	NA	NA	NA	NA	None	FALSE	FALSE	Embryos_TM
(AATCTA)n:Simple_repeat:Simple_repeat	9.59005671554985	-0.0215617231510025	0.25139799341048	0.423733412022192	0.99618251019881	None	FALSE	FALSE	Embryos_TM
(AATCTAT)n:Simple_repeat:Simple_repeat	9.32620216419274	0.00980503672836892	0.24991236507249	0.745305544762662	0.996545124216717	None	FALSE	FALSE	Embryos_TM
(AATCTC)n:Simple_repeat:Simple_repeat	82.1957715765459	-0.215499964868438	0.323737933434542	0.0983223011159027	0.656819351248214	None	FALSE	FALSE	Embryos_TM
(AATCTCG)n:Simple_repeat:Simple_repeat	7.99459182669749	0.0274166183617081	0.252678668015265	0.246159338206419	0.89732763925124	None	FALSE	FALSE	Embryos_TM
(AATCTG)n:Simple_repeat:Simple_repeat	138.156672862328	-0.199817102786471	0.295203068742326	0.13277669677209	0.738803274358143	None	FALSE	FALSE	Embryos_TM
(AATCTGA)n:Simple_repeat:Simple_repeat	238.894254185954	0.217284449928625	0.290105134427975	0.123829638361593	0.726809578472041	None	FALSE	FALSE	Embryos_TM
(AATCTGT)n:Simple_repeat:Simple_repeat	0	NA	NA	NA	NA	None	FALSE	FALSE	Embryos_TM
(AATCTTA)n:Simple_repeat:Simple_repeat	0	NA	NA	NA	NA	None	FALSE	FALSE	Embryos_TM
(AATG)n:Simple_repeat:Simple_repeat	388.111902045419	-0.170457885349525	0.223315332356799	0.221154838797361	0.872264455482445	None	TRUE	FALSE	Embryos_TM
(AATGA)n:Simple_repeat:Simple_repeat	80.9388175881489	-0.0967685966088955	0.251016451709919	0.330600475133603	0.959671155140966	None	TRUE	FALSE	Embryos_TM
(AATGAA)n:Simple_repeat:Simple_repeat	23.8376158426263	0.0483537975418088	0.253499898226547	0.320046774850228	0.958989579698579	None	FALSE	FALSE	Embryos_TM
(AATGAAATG)n:Simple_repeat:Simple_repeat	0	NA	NA	NA	NA	None	FALSE	FALSE	Embryos_TM
(AATGAAT)n:Simple_repeat:Simple_repeat	0	NA	NA	NA	NA	None	FALSE	FALSE	Embryos_TM
(AATGAC)n:Simple_repeat:Simple_repeat	0.129826271211042	0.00712936193763487	0.251268529938094	0.868458074490935	NA	None	TRUE	FALSE	Embryos_TM
(AATGAG)n:Simple_repeat:Simple_repeat	3.15937184463747	-0.0203600746932367	0.252533842416195	0.108623006166185	NA	None	FALSE	FALSE	Embryos_TM
(AATGAGA)n:Simple_repeat:Simple_repeat	0.137854230337988	-0.0104298853755638	0.251400205421123	0.783054130412476	NA	None	FALSE	FALSE	Embryos_TM
(AATGAT)n:Simple_repeat:Simple_repeat	129.715664791301	-0.107261485963176	0.244574318658387	0.340265567473275	0.967406480222378	None	TRUE	FALSE	Embryos_TM
(AATGATA)n:Simple_repeat:Simple_repeat	7.12277613432549	-0.0166382307673445	0.250239924880821	0.592749808254998	0.996545124216717	None	FALSE	FALSE	Embryos_TM
(AATGATC)n:Simple_repeat:Simple_repeat	0	NA	NA	NA	NA	None	FALSE	FALSE	Embryos_TM
(AATGATT)n:Simple_repeat:Simple_repeat	3.24605945171733	-0.0200425748017111	0.252191828541582	0.223020990321994	NA	None	FALSE	FALSE	Embryos_TM
(AATGC)n:Simple_repeat:Simple_repeat	0.852425525762748	0.00722805409144087	0.2511321936315	0.63633210836442	NA	None	FALSE	FALSE	Embryos_TM
(AATGCA)n:Simple_repeat:Simple_repeat	20.1640877666476	-0.0081848012799768	0.247011606580045	0.855654562736543	0.996545124216717	None	TRUE	FALSE	Embryos_TM
(AATGCAA)n:Simple_repeat:Simple_repeat	2.62817872695436	0.0128357439924993	0.251792195698824	0.212151818813922	NA	None	FALSE	FALSE	Embryos_TM
(AATGCAT)n:Simple_repeat:Simple_repeat	5.50768126360973	0.0173508461955816	0.251416477247199	0.426518484559833	NA	None	FALSE	FALSE	Embryos_TM
(AATGCC)n:Simple_repeat:Simple_repeat	3.61813605996912	0.0018086752135572	0.250552073188566	0.933412527731148	NA	None	FALSE	FALSE	Embryos_TM
(AATGCCAA)n:Simple_repeat:Simple_repeat	13.0648975496236	-0.0248807289495322	0.251639127288177	0.391721816029553	0.989198105991716	None	FALSE	FALSE	Embryos_TM
(AATGCCCCA)n:Simple_repeat:Simple_repeat	1.93032405055716	0.0126065513071437	0.251761856049843	0.260539568295447	NA	None	FALSE	FALSE	Embryos_TM
(AATGCG)n:Simple_repeat:Simple_repeat	113.703751541424	0.0743972042249224	0.23768971664592	0.471211466475544	0.996545124216717	None	FALSE	FALSE	Embryos_TM
(AATGCGA)n:Simple_repeat:Simple_repeat	0	NA	NA	NA	NA	None	FALSE	FALSE	Embryos_TM
(AATGCTAA)n:Simple_repeat:Simple_repeat	0	NA	NA	NA	NA	None	FALSE	FALSE	Embryos_TM
(AATGCTCC)n:Simple_repeat:Simple_repeat	0	NA	NA	NA	NA	None	FALSE	FALSE	Embryos_TM
(AATGCTG)n:Simple_repeat:Simple_repeat	0	NA	NA	NA	NA	None	FALSE	FALSE	Embryos_TM
(AATGCTGA)n:Simple_repeat:Simple_repeat	0	NA	NA	NA	NA	None	FALSE	FALSE	Embryos_TM
(AATGG)n:Simple_repeat:Simple_repeat	97.7659044415039	-0.00370761340343211	0.225461082259937	0.967042268802189	0.996754985158169	None	FALSE	FALSE	Embryos_TM
(AATGGA)n:Simple_repeat:Simple_repeat	681.295199961087	-0.312212369903423	0.301545102564773	0.062514749846438	0.506436693917273	None	FALSE	FALSE	Embryos_TM
(AATGGAA)n:Simple_repeat:Simple_repeat	2.38996921932432	-0.00391303747784352	0.250766559080481	0.824291450867953	NA	None	FALSE	FALSE	Embryos_TM
(AATGGAG)n:Simple_repeat:Simple_repeat	106.192320297601	0.0889162784611649	0.24923720909194	0.357566683113616	0.969865486246537	None	FALSE	FALSE	Embryos_TM
(AATGGAT)n:Simple_repeat:Simple_repeat	1.94739406816563	0.0126194986929155	0.25176352797674	0.258438615585551	NA	None	FALSE	FALSE	Embryos_TM
(AATGGC)n:Simple_repeat:Simple_repeat	20.8638559295252	0.0156208256373302	0.244757806249145	0.793230999680989	0.996545124216717	None	FALSE	FALSE	Embryos_TM
(AATGGCA)n:Simple_repeat:Simple_repeat	4.52580312958713	0.0249201247143317	0.253107214402753	0.0516096288027525	NA	None	FALSE	FALSE	Embryos_TM
(AATGGCG)n:Simple_repeat:Simple_repeat	4.17623767296312	-0.0253643671991252	0.25320839375577	0.0573114784459446	NA	None	FALSE	FALSE	Embryos_TM
(AATGGG)n:Simple_repeat:Simple_repeat	16.222272823007	0.00301469400026943	0.248287290418534	0.944309209529776	0.996545124216717	None	FALSE	FALSE	Embryos_TM
(AATGGGA)n:Simple_repeat:Simple_repeat	0.142914259084952	0.00731808475991105	0.251278139360378	0.868458074490935	NA	None	FALSE	FALSE	Embryos_TM
(AATGGGTGGC)n:Simple_repeat:Simple_repeat	0	NA	NA	NA	NA	None	FALSE	FALSE	Embryos_TM
(AATGGT)n:Simple_repeat:Simple_repeat	35.0579497644028	-0.0272739981538044	0.241117412545891	0.7089873905485	0.996545124216717	None	FALSE	FALSE	Embryos_TM
(AATGGTA)n:Simple_repeat:Simple_repeat	0	NA	NA	NA	NA	None	FALSE	FALSE	Embryos_TM
(AATGGTAA)n:Simple_repeat:Simple_repeat	778.942295938604	-0.364357732636255	0.224634559452272	0.0241951912611937	0.305870602625693	None	FALSE	FALSE	Embryos_TM
(AATGGTG)n:Simple_repeat:Simple_repeat	0	NA	NA	NA	NA	None	FALSE	FALSE	Embryos_TM
(AATGT)n:Simple_repeat:Simple_repeat	49.6210349529257	0.0167610160238149	0.240197719444611	0.822521305436252	0.996545124216717	None	FALSE	FALSE	Embryos_TM
(AATGTA)n:Simple_repeat:Simple_repeat	4.39034338709522	-0.0207231143150837	0.252594328758131	0.0794104467081099	NA	None	FALSE	FALSE	Embryos_TM
(AATGTAA)n:Simple_repeat:Simple_repeat	2.4666991530098	0.0128027987433001	0.251787437955546	0.221116086116085	NA	None	FALSE	FALSE	Embryos_TM
(AATGTC)n:Simple_repeat:Simple_repeat	0	NA	NA	NA	NA	None	FALSE	FALSE	Embryos_TM
(AATGTCGA)n:Simple_repeat:Simple_repeat	0.850054392294537	-0.0109407525006502	0.251311700401134	0.499738700153427	NA	None	FALSE	FALSE	Embryos_TM
(AATGTG)n:Simple_repeat:Simple_repeat	18.2885973661747	-0.0138374698423358	0.249302633062305	0.695651624406931	0.996545124216717	None	TRUE	FALSE	Embryos_TM
(AATGTGA)n:Simple_repeat:Simple_repeat	13.7146646592869	0.0342782844632986	0.252241437692754	0.353099945517454	0.969865486246537	None	FALSE	FALSE	Embryos_TM
(AATGTGAA)n:Simple_repeat:Simple_repeat	0	NA	NA	NA	NA	None	FALSE	FALSE	Embryos_TM
(AATGTT)n:Simple_repeat:Simple_repeat	26.320847653146	0.00460717401384899	0.242396014676993	0.946477805530563	0.996545124216717	None	TRUE	FALSE	Embryos_TM
(AATGTTA)n:Simple_repeat:Simple_repeat	0.129826271211042	0.00712936193763487	0.251268529938094	0.868458074490935	NA	None	FALSE	FALSE	Embryos_TM
(AATGTTT)n:Simple_repeat:Simple_repeat	0	NA	NA	NA	NA	None	FALSE	FALSE	Embryos_TM
(AATT)n:Simple_repeat:Simple_repeat	1011.34741662727	0.14279697541037	0.144876729407623	0.23600102157917	0.888503672078824	None	TRUE	FALSE	Embryos_TM
(AATTA)n:Simple_repeat:Simple_repeat	709.365246839179	0.15485946569494	0.192387568418236	0.253373408057067	0.90384245090054	None	TRUE	FALSE	Embryos_TM
(AATTAA)n:Simple_repeat:Simple_repeat	404.332872458864	0.144902722177467	0.202537627229666	0.285914519918821	0.937376814211317	None	TRUE	FALSE	Embryos_TM
(AATTAAC)n:Simple_repeat:Simple_repeat	3.30850152811172	-0.0170405812189913	0.252183257162452	0.134913541820662	NA	None	FALSE	FALSE	Embryos_TM
(AATTAAG)n:Simple_repeat:Simple_repeat	0	NA	NA	NA	NA	None	FALSE	FALSE	Embryos_TM
(AATTAAT)n:Simple_repeat:Simple_repeat	1.63501565978985	0.00977911330986676	0.251378625119581	0.446525150268029	NA	None	FALSE	FALSE	Embryos_TM
(AATTAC)n:Simple_repeat:Simple_repeat	14.7278946339068	0.00827760227677161	0.249311824813432	0.810759918494529	0.996545124216717	None	FALSE	FALSE	Embryos_TM
(AATTACT)n:Simple_repeat:Simple_repeat	0	NA	NA	NA	NA	None	FALSE	FALSE	Embryos_TM
(AATTAG)n:Simple_repeat:Simple_repeat	21.167264957071	0.0427336700308362	0.250616943578222	0.430510368614607	0.996545124216717	None	FALSE	FALSE	Embryos_TM
(AATTAGA)n:Simple_repeat:Simple_repeat	0	NA	NA	NA	NA	None	FALSE	FALSE	Embryos_TM
(AATTAGT)n:Simple_repeat:Simple_repeat	5.62085639023972	0.00171056017492264	0.25046390341066	0.94288839407848	NA	None	FALSE	FALSE	Embryos_TM
(AATTAT)n:Simple_repeat:Simple_repeat	81.8805201224487	0.010925132982491	0.227550801792875	0.913762644713477	0.996545124216717	None	TRUE	FALSE	Embryos_TM
(AATTATA)n:Simple_repeat:Simple_repeat	52.3707083896486	0.0254163173499285	0.237292832488491	0.760620401990621	0.996545124216717	None	FALSE	FALSE	Embryos_TM
(AATTATC)n:Simple_repeat:Simple_repeat	0	NA	NA	NA	NA	None	FALSE	FALSE	Embryos_TM
(AATTATG)n:Simple_repeat:Simple_repeat	0	NA	NA	NA	NA	None	TRUE	FALSE	Embryos_TM
(AATTATGT)n:Simple_repeat:Simple_repeat	7.58868595460897	0.0342251539540383	0.25474897412743	0.0123144490315534	0.211254555941438	None	FALSE	FALSE	Embryos_TM
(AATTATT)n:Simple_repeat:Simple_repeat	10.1146574012338	0.015191634171968	0.250411079073866	0.604804250188845	0.996545124216717	None	FALSE	FALSE	Embryos_TM
(AATTATTA)n:Simple_repeat:Simple_repeat	6.03332342741316	-0.0356669640877251	0.255071315064699	0.0163742349963817	NA	None	FALSE	FALSE	Embryos_TM
(AATTATTT)n:Simple_repeat:Simple_repeat	14.7416739916842	0.0344376718066099	0.25236727350627	0.343210819566968	0.969865486246537	None	TRUE	FALSE	Embryos_TM
(AATTC)n:Simple_repeat:Simple_repeat	481.527786511551	-0.57914440153529	0.232404968050863	0.00160881902973295	0.0485387102520485	DOWN	FALSE	FALSE	Embryos_TM
(AATTCA)n:Simple_repeat:Simple_repeat	5.61987026882709	-0.00552855073438334	0.250511486154249	0.793840821031768	NA	None	FALSE	FALSE	Embryos_TM
(AATTCAC)n:Simple_repeat:Simple_repeat	0	NA	NA	NA	NA	None	FALSE	FALSE	Embryos_TM
(AATTCC)n:Simple_repeat:Simple_repeat	2.06984282098279	0.00854191208588178	0.251230822383646	0.545782299148208	NA	None	FALSE	FALSE	Embryos_TM
(AATTCG)n:Simple_repeat:Simple_repeat	0	NA	NA	NA	NA	None	FALSE	FALSE	Embryos_TM
(AATTCGG)n:Simple_repeat:Simple_repeat	0	NA	NA	NA	NA	None	FALSE	FALSE	Embryos_TM
(AATTCGT)n:Simple_repeat:Simple_repeat	1.92227169994587	0.0126079342780623	0.251761933702859	0.260872960636285	NA	None	FALSE	FALSE	Embryos_TM
[truncated: 36,284 more rows]

## Sheet: legend
Dataset EV3. DeSeq2 analysis of Gro-seq of cycle14 ctr and TM embryos for genes and repeats
