# Supplementary material for: Inheritance of H3K9 methylation regulates genome architecture in Drosophila early embryos
Source: EMBO J. 2024 Jun 3;43(13):8. doi: 10.1038/s44318-024-00127-z (PMC11217351; doi:10.1038/s44318-024-00127-z)
Supplement: Supplementary file 5 — Dataset EV4 [file 44318_2024_127_MOESM5_ESM.xlsx]

## Sheet: Sheet1
model hp1-hp1 (oligomerization model)	ctr accuracy	TM accuracy	ctr pvalue	TM pvalue
met	0.858	0.954	<0.001	<0.001
hp1	0.77	0.672	<0.001	<0.001
model hp1-chromatin (binding model)	ctr accuracy	TM accuracy	ctr pvalue	TM pvalue
met	0.86	0.954	<0.001	<0.001
hp1	0.772	0.526	<0.001	ns

## Sheet: legend
Dataset EV4. Accuracy and p-values of modelling for ctr and TM
