# Supplementary material for: Inheritance of H3K9 methylation regulates genome architecture in Drosophila early embryos
Source: EMBO J. 2024 Jun 3;43(13):8. doi: 10.1038/s44318-024-00127-z (PMC11217351; doi:10.1038/s44318-024-00127-z)
Supplement: Supplementary file 6 — Dataset EV5 [file 44318_2024_127_MOESM6_ESM.xlsx]

## Sheet: Sheet1
stage	approximate number of nuclei	number of embryo rep1	number of embryo rep2	total nuclei	relative nuclei
st5	4096	50	50	204800	1		cycle 14
c9-13	793.6	100	100	79360	0.3875		harmonic average between cycle 9-13
bc9	64	193	300	15776	0.0770312		cycle 8

## Sheet: legend
Dataset EV5. Nuclei number used for normalization of H3K9me2/3 CUT&Tag signals in before cycle 9, cycle 9-13 and cycle 14 embryos.
