# Supplementary material for: Inheritance of H3K9 methylation regulates genome architecture in Drosophila early embryos
Source: EMBO J. 2024 Jun 3;43(13):8. doi: 10.1038/s44318-024-00127-z (PMC11217351; doi:10.1038/s44318-024-00127-z)
Supplement: Supplementary file 7 — Dataset EV6 [file 44318_2024_127_MOESM7_ESM.xlsx]

## Sheet: Primers for genotyping
A list of primers used for genotyping in this study
Primer	Sequence
NA75_Su(var)3-9-KO_fw	CTCCAcctctatcaccTAGA
NA63_Su(var)3-9-KO_fw	CGATATTGGGCGAGCAGTAT
12_ 5'shRNA_V22/W22	GGTGATAGAGCCTGAACCAG
NA128_egg_shRNA-rev	TTCCTGTATGGATCACTGC
12_ 5'shRNA_V22/W22	GGTGATAGAGCCTGAACCAG
NA128_G9a_shRNA-rev	GCTGTCTACAATTAACTGTACTGC
44_mata_fw	TCCAAGGGCATCGGTAAAC
0207_mata_rev	CTATCGAACAAGCATGCGAT
45_GFP_fwd	ATGGTGAGCAAGGGCGAG
46_GFP-rev	CTTGTACAGCTCGTCCATGCc

## Sheet: Primers for cloning
A list of primers used for cloning in this study
Primer	Sequence
NA3_dSetDB13UTR_sh3_1	ctagcagtGATCCATACAGGAAATATACTtagttatattcaagcataAGTATATTTCCTGTATGGATCgcg
NA3_dSetDB13UTR_sh3_2	aattcgcGATCCATACAGGAAATATACTtatgcttgaatataactaAGTATATTTCCTGTATGGATCactg
NA15_pUASp_5’NotI_FH__CDNA_dSetDB1_3’UTR K10_3’SpeI_fw	GCGGCCGCATGGATTACAAGGATGACGATGACAAGCTCGATGGAGGATACCCCTACGACGTGCCCGACTACGCCGGAGGACTCGAGTCTGGGCAGCCAACAGCCGT
NA15_pUASp_5’NotI_FH__CDNA_dSEtDB1_3’UTR K10_3’SpeI_rev	ACTAGTTTAGAGCAGACGAAGGCGGCAA
dSetDB1_gRNAL_f	TATATAGGAAAGATATCCGGGTGAACTTCgCTGCCACTAAAATCTAGGGCGTTTTAGAGCTAGAAATAGCAAG
dSetDB1_gRNAR_r	ATTTTAACTTGCTATTTCTAGCTCTAAAACtaacggaacagataatgttt cGACGTTAAATTGAAAATAGGTC
FZ286_GFP_egg_ex1_fus_fw	gagctgtacaagTCTGGGCAGCCAACAGCCGTGG
FZ287_egg_NotI_RIV_rev	tgcggccgcacggaacagataatgtttaaagtttaaattttt
FZ288_RIV_EcoRI_5UTR_gEgg_FH_fw	acgaattcTAAAATCTAGGGCTGGCAAATTACGAGCGAAATTTTATACAATGTTATCGCTTGTCTCGCAAATTTGCATTAATGTGTAAAGTTAAGTAAACTCATTAAAACTATG
FZ302_5UTR_GFP_gEgg_fw	GCATTAATGTGTAAAGTTAAGTAAACTCATTAAAACTATGgtgagcaagggcgaggagctgttc
FZ285_GFP_egg_ex1_fus_rev	AGCAGTCCACGGCTGTTGGCTGCCCAGActtgtacagctcgtccatgccg
NA13_egg_Y1236N_fw	TGACTTGGAACaACAATTACGAGGT
NA14_egg_Y1236N_rev	ACCTCGTAATTGTtGTTCCAAGTCA
Su(var)3-9 _gRNAL_f	TATATAGGAAAGATATCCGGGTGAACTTCgagattcaagactaagctaacGTTTTAGAGCTAGAAATAGCAAG
Su(var)3-9 _gRNAR_r	ATTTTAACTTGCTATTTCTAGCTCTAAAACCTAGTAATATAGATCCTCAAcGACGTTAAATTGAAAATAGGTC
FZ303_RIV_EcoRI_Suvar_Intron_fw	acgaattcgttagcttagtcttgaatctgttac
FZ304_Suvar3-9_ex3_GFP_fus_rev	AgctcctcgcccttgctcacAAAGAGGACCTTTCTGCAATTATCAGC
FZ305_Suvar3-9_ex3_GFP_fus_fw	GCAGAAAGGTCCTCTTTgtgagcaagggcgaggagct
FZ306_GFP_3UTR_rev	TATAGTACTTCAAGTCCATTTActtgtacagctcgtccatgcc
FZ308_Suvar3-9_3UTR_NotI_RIV_rev	cgagctgtacaagTAAATGGACTTGAAGTACTATATTTAAATGG
FZ308_Suvar3-9_3UTR_NotI_RIV_rev	tctgcggccgcAGTAATATAGATCCTCAAACATAATATAG
HP1a_HAL EcoRI fw	tacgaattcCGACTTAGTTTGGCATGTGG
HP_HAL-rev	AATGACGCtGGCCGAACAGTGTGCGaaagtacgc
HP1-HAL for	actttCGCACACTGTTCGGCCaGCGTCATTTTAGAACGCG
HP1-GFP C-term rev	tcctcgcccttgctcacATCTTCATTATCAGAGTACCAGG
GFP-HP1 C-term for	GTACTCTGATAATGAAGATgtgagcaagggcgaggagctg
GFP-HAR C-term rev	CGATGATCCAACTGTTTActtgtacagctcgtccatgc
HP1-HAR-GFP C-term for	tggacgagctgtacaagTAAACAGTTGGATCATCGAAAGC
HP1-HAR rev	CACTGACTCTGGACATTTATtGAAAAAAGTCCGATGCCTTAAG
HAR-HP1 for	CTTTTTTCaATAAATGTCCAGAGTCAGTGTCTGTATTTATGATAACC
HAR-NotI rev	tctgcggccgcGTCTATGCACCCTTGAGTGG

## Sheet: Primers for RT-qPCR
A list of primers used for RT-qPCR in this study
Primer	Sequence
o559_dSetDB1_fw	CTCAAATCGTGGATGGGGCT
o560_dSetDB1_rev	GATGAAAGCACCCTTGGGGA
o563_Su(var)3-9_fw	AGCTGGAACGCTTGAGCGAA
o564_Su(var)3-9_rev	AATCGGCTATGTCGCCGCAA
o571_G9a_fw	GGGCGGACTGCAATGTACAGA
o572_G9a_rev	TGCACATGCGGGTGACAGAA
o1231_eIF2gamma_fw	ATGCCAACGCCAAAATCTACA
o1232_eIF2gamma_rev	GCTGTCGTCCTTGCTGGAT
o677_HP1-Su(var)205_fw	AGTACGCCGTGGAAAAGATCA
o678_HP1-Su(var)205_rev	CGTGTTCTCAGTTTCGGGATAG
o821_lamin_fw	CGTCTGCTCGATGACACAG
o822_lamin_rev	CGACTCGTACATGCGGACATT
o111_rp49_fw	CTAAGCTGTCGCACAAATGG
o112_rp49_rev	GGGCATCAGATACTGTCCCT
qPCR_SATIII_fw	AATGGAAATTAAATTTTTTGGCC
qPCR_SATIII_rev	GTTTTGAGCAGCTAATTACC
qPCR_Actin_fw	TGGCACCGTCGACCATGAAGATC
qPCR_Actin_rev	TTAGAAGCACTTGCGGTGCAC

## Sheet: List of antibodies
A list of antibodies used in this study
Antibody	Manufacturer	Catalog number	Host species	Immunofluo-	Western blot	CUT&Tag
				rescence
H3K9me3	Abcam	Ab176916	rabbit	0.111111	0.736111	1µg
H3K9me2	Active Motif	39239	rabbit	0.180556	-	1µg
H3K27me3	Diagenode	C15200181	mouse	0.180556	-	-
HP1a	Development Studies Hybridoma Bank	C1A9	mouse		1.43056	1µg
H3	Active Motif	39763	mouse	-	-	1µg
H4-HRP	Abcam	Ab197517	mouse		1.43056
GFP	Torrey Pines	TP401	rabbit	0.388889	-	-
G9a	Hideki Yoshida lab	-	rabbit	1:400 (0,69µg/µl)		-
dSetDB1	Canseok Shin lab	-	rabbit	0.319444	3.51389	-
Lamin Dm0	Development Studies Hybridoma Bank	ADL-101	mouse	-	1:10000	-
Lamin Dm0	Development Studies Hybridoma Bank	ADL-195	mouse	01:25:00	-	-
Tubulin DM1A	Sigma	T9026	mouse	-	1:20000	-
phospho-H2A.Z	DSHB	UNC93-5.2.1-s	mouse	01:20:00	-	-
CID	Active Motif	39720	rabbit	0.180556	-	-
HA	Covance	MMS101R	mouse	-	2.125	-

## Sheet: legend
Dataset EV6. A list of primers used for genotyping, cloning and RT-qPCR and a list of antibodies used in this study.
