# Supplementary material for: Inheritance of H3K9 methylation regulates genome architecture in Drosophila early embryos
Source: EMBO J. 2024 Jun 3;43(13):8. doi: 10.1038/s44318-024-00127-z (PMC11217351; doi:10.1038/s44318-024-00127-z)
Supplement: Supplementary file 8 — Source data Fig. 1 [file 44318_2024_127_MOESM8_ESM.zip]

Archive with 39 entries (33 files):
- figure1/
- figure1/.DS_Store
- __MACOSX/figure1/._.DS_Store
- figure1/figure1h/
- figure1/figure1b/
- figure1/figure1h/G9a/
- figure1/figure1h/.DS_Store
- __MACOSX/figure1/figure1h/._.DS_Store
- figure1/figure1h/GFP_egg_embryo/
- figure1/figure1h/Su(var)3-9_GFP/
- figure1/figure1b/.DS_Store
- __MACOSX/figure1/figure1b/._.DS_Store
- figure1/figure1b/figure 1b_ctr_H3K9me3_DAPI_cycle4.jpg
- figure1/figure1b/figure 1b_ctr_H3K9me3_DAPI_cycle14.jpg
- figure1/figure1b/figure 1b_ctr_H3K9me3_DAPI_cycle9-10.jpg
- figure1/figure1h/G9a/.DS_Store
- __MACOSX/figure1/figure1h/G9a/._.DS_Store
- figure1/figure1h/G9a/figure 1h_G9a_cycle 14_G9a_DAPI.jpg
- figure1/figure1h/G9a/figure 1h_G9a_cycle 4-5_G9a.jpg
- figure1/figure1h/G9a/figure 1h_G9a_cycle 1_G9a.jpg
- figure1/figure1h/G9a/figure 1h_G9a_cycle 4-5_G9a_DAPI.jpg
- figure1/figure1h/G9a/figure 1h_G9a_cycle 1_G9a_DAPI.jpg
- figure1/figure1h/G9a/figure 1h_G9a_cycle 14_G9a.jpg
- figure1/figure1h/GFP_egg_embryo/.DS_Store
- __MACOSX/figure1/figure1h/GFP_egg_embryo/._.DS_Store
- figure1/figure1h/GFP_egg_embryo/figure 1h_GFP-dSetDB1_cycle 5_GFP.jpg
- figure1/figure1h/GFP_egg_embryo/figure 1h_GFP-dSetDB1_cycle 14_GFP.jpg
- figure1/figure1h/GFP_egg_embryo/figure 1h_GFP-dSetDB1_cycle 14_DAPI-GFP.jpg
- figure1/figure1h/GFP_egg_embryo/figure 1h_GFP-dSetDB1_cycle 2_DAPI-GFP.jpg
- figure1/figure1h/GFP_egg_embryo/figure 1h_GFP-dSetDB1_cycle 5_DAPI-GFP.jpg
- figure1/figure1h/GFP_egg_embryo/figure 1h_GFP-dSetDB1_cycle 2_GFP.jpg
- figure1/figure1h/Su(var)3-9_GFP/figure 1h_Su(var)3-9-GFP_cycle 14_GFP.jpg
- figure1/figure1h/Su(var)3-9_GFP/figure 1h_Su(var)3-9-GFP_cycle 2_GFP.jpg
- figure1/figure1h/Su(var)3-9_GFP/.DS_Store
- __MACOSX/figure1/figure1h/Su(var)3-9_GFP/._.DS_Store
- figure1/figure1h/Su(var)3-9_GFP/figure 1h_Su(var)3-9-GFP_cycle 2_GFP_DAPI.jpg
- figure1/figure1h/Su(var)3-9_GFP/figure 1h_Su(var)3-9-GFP_cycle 4-5_GFP_DAPI.jpg
- figure1/figure1h/Su(var)3-9_GFP/figure 1h_Su(var)3-9-GFP_cycle 14_GFP_DAPI.jpg
- figure1/figure1h/Su(var)3-9_GFP/figure 1h_Su(var)3-9-GFP_cycle 4-5_GFP.jpg
