# Supplementary material for: Inheritance of H3K9 methylation regulates genome architecture in Drosophila early embryos
Source: EMBO J. 2024 Jun 3;43(13):8. doi: 10.1038/s44318-024-00127-z (PMC11217351; doi:10.1038/s44318-024-00127-z)
Supplement: Supplementary file 9 — Source data Fig. 2 [file 44318_2024_127_MOESM9_ESM.zip]

Archive with 20 entries (18 files):
- figure2/
- figure2/.DS_Store
- __MACOSX/figure2/._.DS_Store
- figure2/figure2b.xlsx
- __MACOSX/figure2/._figure2b.xlsx
- figure2/figure2c/
- figure2/figure2c/.DS_Store
- __MACOSX/figure2/figure2c/._.DS_Store
- figure2/figure2c/figure 2c_ctr_H3k9me3_DAPI_cycle10-11.jpg
- figure2/figure2c/figure 2c_ctr_H3K9me3_DAPI_stage10A_ovary.jpg
- figure2/figure2c/figure 2c_TM_H3k9me3_DAPI_cycle10.jpg
- figure2/figure2c/figure 2c_TM_H3k9me3_DAPI_cycle11-12.jpg
- figure2/figure2c/figure 2c_TM_H3k9me3_DAPI_cycle14.jpg
- figure2/figure2c/figure 2c_ctr_H3K9me3_DAPI_apposition.jpg
- figure2/figure2c/figure 2c_ctr_H3k9me3_DAPI_cycle10.jpg
- figure2/figure2c/figure 2c_ctr_H3K9me3_DAPI_cycle7.jpg
- figure2/figure2c/figure 2c_TM_H3K9me3_DAPI_stage10_ovary.jpg
- figure2/figure2c/figure 2c_TM_H3K9me3_DAPI_cycle6-7.jpg
- figure2/figure2c/figure 2c_TM_H3K9me3_DAPI_apposition.jpg
- figure2/figure2c/figure 2c_ctr_H3k9me3_DAPI_cycle14.jpg
