# Supplementary material for: Inheritance of H3K9 methylation regulates genome architecture in Drosophila early embryos
Source: EMBO J. 2024 Jun 3;43(13):8. doi: 10.1038/s44318-024-00127-z (PMC11217351; doi:10.1038/s44318-024-00127-z)
Supplement: Supplementary file 9 — Source data Fig. 2 [file 44318_2024_127_MOESM9_ESM.zip › figure2/figure2b.xlsx]

## Sheet: Sheet1
	Hatching rate
	rep	ctr	TM
Hatching rate	1	96.7	44
	2	95.8	20
	3	99.2	6.67
	4	96.7	1.67
	5	98.33	53
	6		40.8
	7		32.5
	8		47
	9		33.3
	10		34.2
	11		22.8
	12		10.83
