# Supplementary material for: Inheritance of H3K9 methylation regulates genome architecture in Drosophila early embryos
Source: EMBO J. 2024 Jun 3;43(13):8. doi: 10.1038/s44318-024-00127-z (PMC11217351; doi:10.1038/s44318-024-00127-z)
Supplement: Supplementary file 10 — Source data Fig. 3 [file 44318_2024_127_MOESM10_ESM.zip]

Archive with 58 entries (52 files):
- figure3/
- figure3/figure3d/
- figure3/figure3c/
- figure3/.DS_Store
- __MACOSX/figure3/._.DS_Store
- figure3/figure3e/
- figure3/figure3b.xlsx
- __MACOSX/figure3/._figure3b.xlsx
- figure3/figure3f/
- figure3/figure3a/
- figure3/figure3g.xlsx
- __MACOSX/figure3/._figure3g.xlsx
- figure3/figure3d/figure 3d_ctr_DAPI_cycle14.jpg
- figure3/figure3d/figure 3d_numerical.xlsx
- __MACOSX/figure3/figure3d/._figure 3d_numerical.xlsx
- figure3/figure3d/figure 3d_TM_DAPI_cycle14.jpg
- figure3/figure3c/figure 3c_ctr_SATIII_DAPI_cycle14.tif
- __MACOSX/figure3/figure3c/._figure 3c_ctr_SATIII_DAPI_cycle14.tif
- figure3/figure3c/figure 3c_numerical.xlsx
- __MACOSX/figure3/figure3c/._figure 3c_numerical.xlsx
- figure3/figure3c/figure 3c_TM_SATIII_DAPI_cycle14.tif
- __MACOSX/figure3/figure3c/._figure 3c_TM_SATIII_DAPI_cycle14.tif
- figure3/figure3e/figure 3e_ctr_CID_DAPI_cycle 14.jpg
- figure3/figure3e/figure 3e_TM_CID_DAPI_cycle 14.jpg
- figure3/figure3e/figure 3e.xlsx
- __MACOSX/figure3/figure3e/._figure 3e.xlsx
- figure3/figure3f/figure 3f_TM_SATIII_DNAFISH_cycle14.tif
- __MACOSX/figure3/figure3f/._figure 3f_TM_SATIII_DNAFISH_cycle14.tif
- figure3/figure3f/figure 3f_numerical.xlsx
- __MACOSX/figure3/figure3f/._figure 3f_numerical.xlsx
- figure3/figure3f/figure 3f_ctr_SATIII_DNAFISH_cycle14.tif
- __MACOSX/figure3/figure3f/._figure 3f_ctr_SATIII_DNAFISH_cycle14.tif
- figure3/figure3a/figure 3a_multipolar.tif
- __MACOSX/figure3/figure3a/._figure 3a_multipolar.tif
- figure3/figure3a/figure 3a_bridge.tif
- __MACOSX/figure3/figure3a/._figure 3a_bridge.tif
- figure3/figure3a/figure 3a_lagging.tif
- __MACOSX/figure3/figure3a/._figure 3a_lagging.tif
- figure3/figure3a/.DS_Store
- __MACOSX/figure3/figure3a/._.DS_Store
- figure3/figure3a/figure 3a_non-condensed.tif
- __MACOSX/figure3/figure3a/._figure 3a_non-condensed.tif
- figure3/figure3a/figure 3a_normal cytokinesis.tif
- __MACOSX/figure3/figure3a/._figure 3a_normal cytokinesis.tif
- figure3/figure3a/figure 3a_arrest.tif
- __MACOSX/figure3/figure3a/._figure 3a_arrest.tif
- figure3/figure3a/figure 3a_fibre.tif
- __MACOSX/figure3/figure3a/._figure 3a_fibre.tif
- figure3/figure3a/figure 3a_apoptosis.tif
- __MACOSX/figure3/figure3a/._figure 3a_apoptosis.tif
- figure3/figure3a/figure 3a_micronuclei.tif
- __MACOSX/figure3/figure3a/._figure 3a_micronuclei.tif
- figure3/figure3a/figure 3a_fusion.tif
- __MACOSX/figure3/figure3a/._figure 3a_fusion.tif
- figure3/figure3a/figure 3a_normal mitosis.tif
- __MACOSX/figure3/figure3a/._figure 3a_normal mitosis.tif
- figure3/figure3a/figure 3a_numerical.xlsx
- __MACOSX/figure3/figure3a/._figure 3a_numerical.xlsx
