# Supplementary material for: Inheritance of H3K9 methylation regulates genome architecture in Drosophila early embryos
Source: EMBO J. 2024 Jun 3;43(13):8. doi: 10.1038/s44318-024-00127-z (PMC11217351; doi:10.1038/s44318-024-00127-z)
Supplement: Supplementary file 10 — Source data Fig. 3 [file 44318_2024_127_MOESM10_ESM.zip › figure3/figure3b.xlsx]

## Sheet: Sheet1
wt(min)	TM(min)
225	255
250	255
205	270
250	285
225	270
240	295
250	295
240	295
250	285
250	270
225	270
260	295
250	255
215	295
240	285
240	295
250	295
260	285
240	285
225	295
250	285
240	285
240	285
250	285
250	230
250	255
250	255
240	285
240	295
225	255
250	270
250	285
240	305
215	295
225	255
225	305
225	270
240	285
205	285
205	270
250	230
225	295
240	295
240	295
250	285
225	270
240	255
225	255
230	305
230	295
245	315
230	270
210	295
230	285
245	285
245	295
245	255
255	285
230	270
255	220
210	295
245	255
210	305
210	285
255	230
245	285
245	295
245	305
255	300
230	240
245	290
210	250
245	260
265	250
255	270
230	250
255	300
245	280
210	250
230	260
255	260
210	270
255	290
200	270
245	290
220	260
230	260
245	260
255	300
245	270
255	290
230	280
220	280
225	280
205	300
195	300
215	260
225	260
215	300
225	250
215	300
205	250
225	290
215	280
215	290
225	290
225	290
225	290
195	300
235	280
215	300
225	300
225	310
205	270
225	300
225	260
235	300
225	300
235	260
235	310
225	260
235	260
225	300
215	260
225	260
225	280
215	250
235	250
225	300
255	280
245	300
245	240
220	290
245	270
245	290
	290
245	270
230	280
265	290
255
245
230
210
265
245
245
245
245
230
245
255
230
210
255
245
230
230
265
245
245
220
255
230
245
230
245
245
220
245
255
255
230
245
255
255
255
255
