# Supplementary material for: Inheritance of H3K9 methylation regulates genome architecture in Drosophila early embryos
Source: EMBO J. 2024 Jun 3;43(13):8. doi: 10.1038/s44318-024-00127-z (PMC11217351; doi:10.1038/s44318-024-00127-z)
Supplement: Supplementary file 10 — Source data Fig. 3 [file 44318_2024_127_MOESM10_ESM.zip › figure3/figure3g.xlsx]

## Sheet: Sheet1
Nuclear sphericity			Nuclear roundedness
wt	TM		wt	TM
0.181079	0.114051		0.398717	0.0453891
0.162026	0.142251		0.187337	0.355233
0.226817	0.166532		0.507519	0.375651
0.158375	0.135087		0.220881	0.272364
0.258139	0.241665		0.424015	0.345305
0.196427	0.139322		0.431519	0.0602717
0.142941	0.120821		0.224053	0.055324
0.180384	0.139438		0.351649	0.332734
0.184167	0.138447		0.242924	0.154867
0.174096	0.129494		0.427706	0.293482
0.201868	0.149424		0.436124	0.267171
0.165837	0.105729		0.237143	0.0649476
0.145737	0.119829		0.369004	0.0632775
0.218797	0.129643		0.364923	0.190467
0.14344	0.122488		0.16161	0.0822806
0.225742	0.124904		0.350857	0.0465349
0.16945	0.11724		0.148364	0.0324366
0.148484	0.118253		0.397293	0.0249316
0.179664	0.120431		0.459535	0.0469223
0.164003	0.131725		0.487007	0.070047
0.175277	0.11549		0.205437	0.027131
0.212092	0.106361		0.159657	0.0110965
0.172219	0.134906		0.22718	0.347699
0.198946	0.113712		0.387318	0.0305661
0.241378	0.127747		0.433667	0.117631
0.148799	0.116653		0.383303	0.0291936
0.146411	0.154217		0.305767	0.318515
0.157271	0.121435		0.19132	0.103263
0.151599	0.114623		0.374217	0.0276697
0.193159	0.123376		0.458701	0.122807
0.143759	0.169944		0.36818	0.303689
0.213968	0.111693		0.261155	0.0685714
0.207002			0.181744
0.194392	0.12434		0.397748	0.0424881
0.189851	0.134695		0.182679	0.0558688
0.183312	0.115711		0.115204	0.0248964
0.197516	0.150719		0.226455	0.193353
0.134437	0.126091		0.0642195	0.0499129
0.195439	0.124217		0.306769	0.0394832
0.17073	0.181626		0.0845756	0.278544
0.186198	0.124093		0.232317	0.0375011
0.177219	0.136269		0.356064	0.0685784
0.242628	0.119171		0.287107	0.0261789
0.149523	0.130173		0.154339	0.0381833
0.164351	0.130504		0.436622	0.0329772
0.180859	0.126597		0.175292	0.0429158
0.163453	0.129377		0.260558	0.0524101
0.152049	0.127428		0.0922895	0.0487967
0.136814	0.125797		0.20959	0.0323458
0.183181	0.132738		0.146183	0.106964
0.185794	0.128564		0.168457	0.0476555
0.189388	0.122178		0.273228	0.0344197
0.208753	0.120762		0.300032	0.0186807
0.139783	0.126179		0.23092	0.0449422
0.173877	0.130668		0.309996	0.149407
0.188408	0.115193		0.270256	0.0376717
0.198859	0.136035		0.450788	0.143548
0.163593	0.122008		0.381709	0.0299936
0.190814	0.116616		0.277485	0.0752931
0.176572	0.118641		0.300598	0.0418464
0.199623	0.139001		0.19738	0.0455417
0.169366	0.138676		0.494359	0.106922
0.154403			0.449374
0.168043	0.1147		0.346926	0.0431167
0.157992	0.112148		0.332675	0.0316794
0.195987	0.112865		0.179265	0.0426056
0.174965	0.108982		0.408463	0.0165331
0.227319	0.12347		0.438692	0.120028
0.203401	0.10436		0.431425	0.0195725
0.184565	0.107491		0.229459	0.0195956
0.155675	0.105385		0.100595	0.0156228
0.147823	0.119699		0.331858	0.0144006
	0.10912			0.0265455
0.212448	0.113414			0.028303
0.22132	0.112669		0.367938	0.0161718
0.171227	0.109911		0.41001	0.0143284
0.204598	0.112772		0.385063	0.0248524
0.213113	0.105742		0.341679	0.0178674
0.243433	0.112971		0.441641	0.0170494
0.195295	0.11378		0.396029	0.0346331
0.165914	0.113596		0.234659	0.0321435
0.266074	0.106257		0.425737	0.0186936
0.158241	0.116719		0.432496	0.120178
0.159034	0.123028		0.342093	0.0654333
0.218762	0.115887		0.247491	0.0687638
0.296821	0.106052		0.446775	0.0231029
0.220117	0.108293		0.413982	0.0169463
0.210767	0.111818		0.433768	0.0319775
0.163151	0.10846		0.444197	0.014581
0.213752	0.112075		0.359079	0.0434891
0.184296	0.108162		0.459259	0.0164143
0.178278	0.108356		0.388596	0.0299672
0.206067	0.112972		0.425408	0.0346065
0.187185	0.111217		0.403794	0.017319
0.194405	0.103716		0.442939	0.0129655
0.183237	0.113378		0.40785	0.0270672
0.128867	0.110257		0.33008	0.0135533
0.181795	0.113389		0.373421	0.0405694
0.211837	0.111832		0.24144	0.0295249
0.148213	0.105489		0.355879	0.018943
0.193436	0.107912		0.379252	0.0131823
0.190679			0.387924
0.222819	0.142972		0.415633	0.134437
0.17823	0.161658		0.416297	0.153641
0.214448	0.137952		0.45936	0.0343052
0.13321	0.138485		0.388407	0.0518127
0.204921	0.150185		0.430022	0.108873
0.181672	0.135415		0.401872	0.0788082
0.148134	0.144484		0.454744	0.0258413
0.20665	0.133862		0.323972	0.0319217
0.188502	0.139477		0.425229	0.0422037
0.168179	0.152327		0.445216	0.0674214
0.17168	0.132839		0.390143	0.0329423
0.197881	0.133028		0.375265	0.0275616
0.185591	0.13966		0.359377	0.0387788
0.223232	0.139341		0.381035	0.0215929
0.175256	0.135881		0.374404	0.040082
0.230578	0.138887		0.438736	0.0549494
0.16755	0.140129		0.420535	0.0363308
0.22342	0.134483		0.393705	0.0328296
0.159054	0.135351		0.420769	0.0612264
0.153234	0.13864		0.400455	0.0353117
0.271269	0.127756		0.386284	0.035151
0.14531	0.124427		0.400215	0.0337414
0.146586	0.130246		0.155484	0.0394655
0.15426	0.133052		0.172913	0.0207154
0.137402	0.131378		0.270887	0.0284912
0.142204	0.138325		0.203914	0.053428
0.153442	0.134779		0.447687	0.0386339
0.193906	0.138325		0.397174	0.053428
0.235759	0.130646		0.416645	0.0244195
0.134384	0.140184		0.174408	0.0268116
0.175405	0.142637		0.352991	0.0738644
0.14473	0.13218		0.364823	0.0245527
0.160796	0.156997		0.422159	0.112193
0.231303	0.137757		0.323861	0.0315314
0.188016	0.134625		0.405047	0.0762682
	0.126548		0.249945	0.0253633
	0.147504			0.0701831
0.16464	0.133323		0.370385	0.0254558
0.132199	0.134511		0.338356	0.0312581
0.17174	0.133838		0.23142	0.0351866
0.207124	0.133426		0.287264	0.034696
0.160468	0.134342		0.271309	0.0395584
0.124648	0.129911		0.183682	0.0267531
0.183125	0.12839		0.324215	0.0307556
0.126226	0.153863		0.288094	0.0650583
0.171523	0.1299		0.295868	0.0279124
0.136093	0.127306		0.226126	0.0411516
0.136065	0.129463		0.350961	0.0372814
0.113795	0.124569		0.0804764	0.0311913
0.167634	0.135971		0.330245	0.0379586
0.118265	0.157385		0.204268	0.151163
0.155368	0.140623		0.266558	0.105763
0.181555	0.132418		0.358259	0.0498303
0.139529	0.1274		0.309801	0.0265647
0.146148	0.128107		0.351039	0.0364763
0.126473	0.13775		0.227094	0.0515531
0.135238	0.138469		0.277153	0.0223698
0.173192	0.134295		0.283351	0.0353739
0.113864	0.136557		0.267079	0.0350146
0.13733	0.136474		0.262948	0.036833
0.121541	0.140144		0.21523	0.0296297
0.116461	0.123003		0.143358	0.0249616
0.146126	0.130598		0.195469	0.0378969
0.150213	0.132299		0.166122	0.0191423
0.129409	0.14053		0.248383	0.0226178
0.163554			0.297858
0.117972	0.157586		0.270933	0.52831
0.118023	0.257962		0.232151	0.550511
0.139181	0.141103		0.22182	0.545725
0.16547	0.136982		0.282672	0.458091
0.166389	0.184931		0.19517	0.252172
0.125609	0.150953		0.287123	0.379426
0.118264	0.178511		0.165744	0.390785
0.108499	0.231978		0.105859	0.39826
0.15093	0.194704		0.288987	0.562986
0.145003	0.153715		0.148647	0.380169
0.116285	0.18267		0.258793	0.391567
0.133817	0.137401		0.295314	0.433852
0.15608	0.16761		0.264049	0.345505
0.138088	0.148406		0.0924671	0.517079
0.132671	0.150559		0.33075	0.176458
0.165571	0.192971		0.196008	0.523941
0.113236	0.152618		0.154151	0.466309
0.16502	0.198046		0.160776	0.304447
0.120676	0.221226		0.116404	0.439722
0.124288	0.158045		0.296482	0.347456
0.120846	0.153423		0.316914	0.319872
0.141695	0.15815		0.300644	0.549345
0.115494	0.135667		0.276269	0.485349
0.130196	0.135445		0.251304	0.0702196
0.115207	0.137093		0.234698	0.458362
0.145253	0.121469		0.315283	0.0501423
0.125656	0.143232		0.246012	0.346444
0.137958	0.18271		0.368036	0.470083
0.12775	0.184823		0.348429	0.467335
0.139463	0.189565		0.286862	0.327348
0.127627	0.139506		0.278693	0.500245
0.108822	0.107845		0.117977	0.150653
0.141657	0.128188		0.239045	0.386367
0.11461	0.172844		0.250096	0.498485
0.130601	0.144215		0.244733	0.42964
0.133565	0.144345		0.313829	0.349572
0.157897	0.136026		0.35513	0.312441
0.11634	0.134681		0.23096	0.0690893
0.143408	0.139079		0.29928	0.266427
0.137643	0.142961		0.132563	0.360189
	0.142945			0.43625
0.238351	0.109474		0.31028	0.0732439
0.244043	0.18516		0.251158	0.412489
0.257405	0.130795		0.166773	0.260689
0.259831	0.137379		0.204787	0.471849
0.265995	0.181849		0.397365	0.464436
0.213725	0.16262		0.147997	0.267065
0.282796	0.169535		0.180347	0.194652
0.267951	0.196177		0.333671	0.367587
0.284789	0.160813		0.359779	0.157041
0.242975	0.157317		0.462652	0.506064
0.234565	0.166899		0.286455	0.367012
0.259931	0.170144		0.213689	0.540746
0.239894	0.133945		0.186108	0.078012
0.233439	0.155656		0.232386	0.454606
0.296248	0.164587		0.347165	0.44982
0.262495	0.181239		0.335871	0.274541
0.310236	0.187057		0.430814	0.529661
0.303568	0.184495		0.230576	0.467434
0.250226	0.191816		0.133195	0.398964
0.248899	0.172814		0.223969	0.423042
0.244237	0.216051		0.209662	0.498236
0.240162	0.190234		0.120897	0.451757
0.257881	0.158591		0.335138	0.386006
0.281272	0.137779		0.327662	0.0808857
0.224035	0.1936		0.306264	0.42088
0.279151	0.138257		0.486813	0.463191
0.264144	0.152142		0.245112	0.526396
0.230482	0.128607		0.240054	0.0407623
0.266245	0.14267		0.357312	0.33103
0.301689	0.138186		0.19968	0.251981
0.25525	0.190394		0.251881	0.303123
0.209716	0.14808		0.13046	0.382536
0.236519	0.172678		0.219221	0.287271
0.205773	0.138502		0.238087	0.383268
0.252771	0.154302		0.185711	0.427874
0.259982	0.185135		0.354439	0.459768
0.231066	0.135238		0.257691	0.0804656
0.213355			0.150241
0.1799	0.132458		0.0880178	0.0555403
0.255004	0.123804		0.108484	0.0274824
0.303159	0.127269		0.183653	0.486368
0.27579	0.114026		0.35603	0.461642
0.208782	0.11586		0.160689	0.505395
0.2249	0.122879		0.15082	0.0275029
0.254691	0.124519		0.277923	0.0563486
0.217135	0.148873		0.241398	0.47243
0.289516	0.121456		0.159792	0.0476011
0.224787	0.124074		0.220118	0.10609
0.292751	0.113914		0.156518	0.0255593
0.271631	0.127713		0.178445	0.0308285
0.306397	0.127011		0.220095	0.041598
0.262113	0.125952		0.225008	0.27058
0.301648	0.116978		0.222886	0.0334219
0.208361	0.116163		0.133168	0.0187418
0.311258	0.122963		0.255398	0.0271944
0.220332	0.11179		0.271858	0.494529
0.244859	0.148945		0.13516	0.31223
0.282927	0.13514		0.204683	0.52087
0.234934	0.127114		0.153529	0.0305827
0.279404	0.117359		0.186231	0.0261303
0.23883	0.116474		0.254535	0.0411615
0.236851	0.115176		0.156562	0.487769
0.252739	0.124839		0.105918	0.0269296
0.277871	0.119423		0.235634	0.0296371
0.234487	0.12664		0.43992	0.03237
0.219622	0.125549		0.206048	0.458542
0.233623	0.134546		0.356087	0.403149
0.277221	0.123074		0.281093	0.036177
0.222022	0.125506		0.243101	0.0510263
0.301671	0.114877		0.196746	0.0288719
0.230649	0.121529		0.120155	0.0205742
0.214153	0.17413		0.38638	0.416215
0.244738	0.126829		0.136987	0.0349846
0.291305	0.119021		0.297486	0.0278757
0.307638	0.132511		0.373232	0.0467581
	0.119565			0.0291224
0.184138	0.114989			0.251853
0.272459	0.121177		0.490387	0.0325698
0.253963	0.122735		0.538713	0.0342637
0.225846	0.114701		0.481359	0.032094
0.222001	0.119503		0.371745	0.0348649
0.269504	0.119762		0.48439	0.0225988
0.222904	0.117721		0.510086	0.394621
0.189335	0.118117		0.261041	0.0360871
0.224584			0.314486
0.218925	0.129913		0.27573	0.170046
0.218031	0.12721		0.542759	0.061272
0.265909	0.12343		0.326909	0.0344445
0.187904	0.124198		0.19174	0.492147
0.208805	0.124549		0.304383	0.0352405
0.235049	0.136406		0.41049	0.375121
0.238701	0.125478		0.536112	0.0376578
0.338257	0.128949		0.371209	0.0236511
0.253203	0.143054		0.390056	0.314776
0.213827	0.139966		0.499491	0.361047
0.186304	0.127698		0.464052	0.0252344
0.394232	0.129724		0.244491	0.0373019
0.252033	0.119899		0.480225	0.287383
0.355044	0.128978		0.419814	0.05053
0.268193	0.125326		0.345195	0.442762
0.272044	0.128525		0.480999	0.16544
0.252596	0.145961		0.511877	0.218847
0.184748	0.13053		0.30406	0.0550796
0.212372	0.127397		0.32451	0.0369178
0.374124	0.133819		0.279279	0.0357243
0.381117	0.123038		0.51512	0.0264998
0.284171	0.14752		0.462857	0.134121
0.265401	0.131125		0.476311	0.176734
0.301085	0.140179		0.53473	0.30183
0.231647	0.12691		0.558359	0.0215328
0.216675	0.116293		0.328323	0.0184391
0.240551	0.123603		0.295088	0.0196563
0.270964	0.146803		0.24802	0.0542975
0.238127	0.131585		0.428212	0.0296357
0.254873	0.139594		0.244535	0.151784
0.279762	0.13572		0.416369	0.183221
0.26725	0.133307		0.529501	0.20707
0.253392	0.127787		0.475547	0.0234456
0.265101	0.135086		0.394669	0.0376921
0.276625	0.120156		0.424836	0.0325991
0.240648	0.125504		0.13601	0.0345782
0.26914	0.123865		0.421284	0.023453
0.29733	0.137525		0.572003	0.0645734
0.212269	0.117953		0.500901	0.0220835
0.279877	0.128647		0.203037	0.0505409
0.275443	0.123632		0.566691	0.0257812
0.258414	0.145766		0.519069	0.0381372
0.332744	0.119886		0.523031	0.0278421
0.2037	0.130579		0.412856	0.0452011
0.22413	0.124488		0.223438	0.0165119
0.250306	0.1233		0.309598	0.447131
0.209929	0.128838		0.500522	0.364429
0.25592	0.140383		0.304517	0.335792
0.216114	0.124347		0.431732	0.0255056
0.245042	0.127531		0.475807	0.0277133
0.165265	0.124708		0.446438	0.0190538
0.224616	0.129037		0.273523	0.189429
0.233887	0.132405		0.235809	0.032009
0.243494	0.114368		0.140068	0.0526242
0.17602	0.124985		0.467074	0.0296284
0.535905	0.142188		0.281763	0.194429
0.211902	0.122987		0.491755	0.0294254
0.195193	0.122858		0.496599	0.0402932
	0.145017		0.248384	0.0352528
0.205365	0.128178			0.0331156
0.186186	0.118988		0.144405	0.0304051
0.175021	0.119581		0.0889257	0.0365825
0.263069			0.244428
0.278065	0.191017		0.174239	0.44065
0.267036	0.18996		0.276272	0.47832
0.19144	0.144286		0.254252	0.400722
0.251409	0.149773		0.0749271	0.467085
0.184602	0.143148		0.143564	0.0747568
0.240283	0.123217		0.0881554	0.507968
0.200231	0.134636		0.285057	0.118781
0.223535	0.174214		0.276202	0.330421
0.243106	0.130197		0.316232	0.366699
0.259086	0.153714		0.140697	0.39574
0.19333	0.121943		0.166092	0.377842
0.257659	0.158852		0.141039	0.410752
0.226628	0.132769		0.300652	0.4223
0.228872	0.19601		0.122022	0.345021
0.227806	0.134418		0.305361	0.0328196
0.209518	0.132871		0.202864	0.107257
0.205763	0.133698		0.087478	0.0831806
0.295611	0.131061		0.046439	0.0706946
0.230134	0.177706		0.240034	0.113354
0.191135	0.139092		0.143904	0.0367024
0.251648	0.122988		0.101581	0.0554514
0.196079	0.141031		0.284244	0.162289
0.254158	0.138563		0.102466	0.108472
0.230989	0.133777		0.191634	0.0953892
0.217459	0.144343		0.241468	0.0417375
0.239333	0.183033		0.138769	0.110049
0.224536	0.161977		0.104802	0.132208
0.215041	0.166002		0.212674	0.300693
0.290366	0.190531		0.134827	0.482761
0.219746	0.143506		0.253706	0.291901
0.222368	0.121307		0.181546	0.298476
0.277784	0.133377		0.099906	0.274317
0.181375	0.138194		0.21246	0.0621726
0.262143	0.137429		0.108267	0.319654
0.237704	0.126199		0.148916	0.0535181
0.190333	0.13166		0.131489	0.46375
0.179565	0.187586		0.0819052	0.199305
0.248914	0.186331		0.0590201	0.456842
0.23258	0.120093		0.14968	0.411182
0.246001	0.144309		0.279671	0.468487
0.250161	0.134979		0.182672	0.397914
0.240244	0.136759		0.141768	0.098366
0.222717	0.126048		0.168012	0.0591583
0.280062	0.157608		0.12166	0.410045
0.212691	0.104884		0.180606	0.0719403
0.280095	0.132796		0.0856147	0.351628
0.232058	0.125083		0.215314	0.0485495
0.272866	0.146429		0.33845	0.287397
0.260295	0.131924		0.238183	0.0662008
0.266222	0.156555		0.23618	0.283852
0.315824	0.125225		0.215637	0.0378038
0.256042	0.121018		0.172634	0.0552336
0.257035	0.178629		0.17368	0.417552
0.243922	0.139058		0.183702	0.147732
0.271158	0.196709		0.177586	0.218846
0.249322			0.448165
0.241807	0.214617		0.0741361	0.479874
0.2833	0.185612		0.10505	0.498683
0.315546	0.146244		0.0971624	0.556249
0.237177	0.157468		0.177136	0.531771
0.298406	0.153061		0.404364	0.5417
0.182391	0.14362		0.286483	0.533692
0.271108	0.120059		0.295504	0.0249631
0.255493	0.147576		0.155183	0.537224
0.20726	0.158209		0.123449	0.506752
0.232722	0.117365		0.357027	0.506977
0.214957	0.186184		0.351921	0.535962
0.247842	0.147091		0.114227	0.501476
0.182928	0.118215		0.170282	0.036934
0.199329	0.147862		0.152016	0.304716
	0.17912		0.0617401	0.492794
0.152268	0.148373			0.542731
0.123425	0.192368		0.181569	0.483577
0.155002	0.129996		0.0310008	0.0650877
0.150974	0.179124		0.152984	0.530961
0.123966	0.125372		0.120394	0.0350052
0.176692	0.217691		0.0554109	0.499082
0.149461	0.203676		0.175232	0.351067
0.175075	0.127904		0.118963	0.220272
0.174285	0.129192		0.29314	0.291598
0.162111	0.231113		0.173237	0.289748
0.15853	0.11979		0.236635	0.0311652
0.125862	0.126028		0.337305	0.140004
0.167793	0.115784		0.0840503	0.0260576
0.137294	0.133278		0.113863	0.37246
0.138236	0.130641		0.0643238	0.22367
0.178257	0.123503		0.05182	0.0634976
0.125871	0.169175		0.225547	0.434402
0.137987	0.131615		0.245464	0.105106
0.126588	0.12379		0.24152	0.194596
0.172891	0.122689		0.110103	0.0335379
0.18374	0.108162		0.375634	0.017625
0.122364	0.107594		0.1483	0.0210439
0.120987	0.117737		0.0531299	0.0309304
0.148194	0.125142		0.029518	0.019658
0.130734	0.119177		0.0554032	0.0161559
0.127812	0.179082		0.0268879	0.541927
0.12955	0.196578		0.113368	0.439414
0.103815	0.166799		0.126986	0.440164
0.182587	0.274732		0.0138052	0.289652
0.114008	0.136239		0.187989	0.50214
0.148758	0.182658		0.0502004	0.383153
0.145971	0.244538		0.169863	0.489875
0.110867	0.126204		0.0692318	0.063866
0.155291	0.132304		0.0168834	0.34787
0.145845	0.123192		0.0459677	0.365927
0.127138			0.0886454
0.118578			0.0944358
0.137651			0.121381
0.114035			0.128706
0.11613			0.0265887
			0.024623
0.190207
0.131957			0.457692
0.156934			0.0397742
0.128982			0.318002
0.132253			0.038623
0.129343			0.0854165
0.136664			0.351679
0.169707			0.485359
0.195122			0.484696
0.24995			0.295639
0.173662			0.473582
0.166605			0.550214
0.131477			0.318388
0.218099			0.0465158
0.125626			0.552279
0.129886			0.310359
0.135093			0.0409912
0.152545			0.0470325
0.129853			0.172746
0.152901			0.0368594
0.128112			0.349566
0.130621			0.216535
0.158319			0.0400218
0.1562			0.508622
0.130014			0.347918
0.123537			0.0345186
0.142004			0.530445
0.150612			0.3771
0.133329			0.22008
0.176423			0.0459015
0.138298			0.467524
0.179371			0.222913
0.204677			0.503082
0.158738			0.304562
0.127316			0.177255
0.134813			0.0406949
0.137213			0.350453
0.137625			0.145058
0.120394			0.399951
0.131862			0.0208765
0.146746			0.0337613
0.178368			0.495271
0.13121			0.333353
0.130309			0.0397442
0.133778			0.0310165
0.135055			0.0529959
0.131943			0.544925
0.129772			0.0389308
0.20975			0.0394633
0.225356			0.4318
0.228767			0.458927
0.130535			0.381755
0.222826			0.0551978
0.233437			0.435828
0.141999			0.39693
0.148279			0.431141
0.200178			0.556419
0.137949			0.267204
0.133139			0.0516048
0.129049			0.056083
0.158945			0.040933
0.226732			0.373759
0.17038			0.241196
0.125316			0.365652
			0.0322262
0.219747
0.271219
0.200713			0.0987785
0.207502			0.172192
0.247573			0.156745
0.1968			0.174523
0.203585			0.290003
0.22285			0.0682698
0.25299			0.134235
0.247775			0.124076
0.209379			0.134215
0.230324			0.110034
0.24739			0.144114
0.284772			0.130946
0.276576			0.131238
0.247083			0.132734
0.227057			0.138804
0.329733			0.131696
0.309825			0.127546
0.154803			0.130829
0.263176			0.303904
0.156474			0.179641
0.200596			0.173876
0.148407			0.25378
0.150151			0.107793
0.192971			0.022817
0.165128			0.0259624
0.218091			0.207249
0.172744			0.104207
0.18774			0.237998
0.156597			0.111389
0.163172			0.17278
0.205577			0.0433044
0.181087			0.0759252
0.156183			0.141094
0.230798			0.302942
0.188421			0.0419564
0.291661			0.136271
0.244197			0.296768
0.250278			0.250592
0.234192			0.180035
0.175021			0.161275
0.246882			0.281838
0.157462			0.117855
0.171645			0.167761
0.14771			0.0500778
0.143094			0.133651
0.147874			0.107762
0.161851			0.0418003
0.185481			0.0630879
0.168732			0.134399
0.153457			0.159698
0.147			0.0841606
0.219315			0.124004
0.151952			0.0240249
0.167906			0.172892
0.168786			0.174619
0.158622			0.24078
0.232742			0.0900853
0.210647			0.112692
0.262693			0.241785
0.171644			0.218766
0.146346			0.19622
0.162527			0.292271
0.183252			0.115957
0.162141			0.250568
0.182836			0.187328
0.198429			0.0368245
0.24911			0.0899181
0.189849			0.27088
0.260738			0.234754
0.155506			0.146206
0.248963			0.172864
			0.182211
			0.193585
