# Supplementary material for: Inheritance of H3K9 methylation regulates genome architecture in Drosophila early embryos
Source: EMBO J. 2024 Jun 3;43(13):8. doi: 10.1038/s44318-024-00127-z (PMC11217351; doi:10.1038/s44318-024-00127-z)
Supplement: Supplementary file 10 — Source data Fig. 3 [file 44318_2024_127_MOESM10_ESM.zip › figure3/figure3d/figure 3d_numerical.xlsx]

## Sheet: Sheet1
DAPI dense quantification
ctr	TM
0.49	0.23
0.61	0.24
0.26	0.3
0.48	0.37
0.23	0.55
0.33	0.21
0.32	0.34
0.25	0.38
0.61	0.29
0.31	0.36
1.34	0.21
0.23	0.56
2.44	0.31
1.34	0.38
0.24	0.51
0.59	0.3
1.71	0.3
0.27	0.31
0.24	0.54
0.29	0.36
0.26	0.23
0.33	0.31
0.95	0.87
0.99	0.28
0.31	0.2
2.61	0.32
1.4	0.25
1.65	0.54
0.27	0.23
2.04	0.35
1.37	0.64
0.22	0.23
0.35	0.24
0.83	0.58
0.37	0.26
0.47	0.39
0.88	0.28
0.23	0.34
0.22	0.39
2	0.24
0.98	0.43
2.36	0.23
0.6	0.24
1.01	0.22
0.8	0.62
0.5	0.62
0.38	0.31
1.95	0.23
0.74	0.57
2.51	0.37
0.68	0.25
0.25	0.23
1.06	0.29
0.73	0.3
0.84	0.23
0.29	0.4
0.22	0.41
0.33	0.26
2.51	0.25
1.67	0.26
0.78	0.3
0.21	0.5
0.79	0.27
2.39	0.4
1	0.21
0.48	0.45
0.48	0.34
0.29	0.53
0.6	0.37
0.23	0.23
0.6	0.34
0.56	0.29
1.57	0.46
0.69	0.25
0.92	0.49
0.64	0.31
0.24	0.24
0.33	0.24
3.1	0.32
1.12	0.21
0.33	0.34
3.32	0.26
1.2	0.27
0.35	0.25
0.88	0.27
0.43	0.61
1.23	0.3
3.1	0.25
0.96	0.28
1.65	0.22
0.27	0.33
0.25	0.24
0.43	0.27
0.33	0.69
0.25	0.93
0.3	0.54
1.67	0.23
0.24	0.29
0.22	0.68
3.24	0.33
0.8	0.37
3.2	0.5
3.22	0.59
2.31	0.43
0.41	0.23
1.81	0.63
0.62	0.79
0.28	0.46
1.17	0.28
0.25	0.46
2.04	0.72
3.91	0.3
2.69	0.71
1.01	0.22
0.46	0.37
0.37	0.52
1.97	0.57
0.21	0.28
0.23	0.94
0.31	0.24
0.2	0.5
0.68	0.88
2.18	0.77
0.22	0.65
3.06	0.74
0.8	0.9
0.95	0.22
1.62	0.95
0.24	0.45
2.85	1.21
0.24	0.33
0.43	0.51
1.93	0.26
2.7	0.49
0.4	0.73
0.28	0.32
0.3	0.84
1.1	0.32
0.64	0.56
0.38	0.45
0.51	0.48
0.8	0.6
0.2	0.31
3.01	0.51
0.27	0.71
1.09	0.44
2.27	0.98
0.31	0.43
0.36	0.41
1.37	0.24
0.61	0.27
2.28	0.84
3.74	0.26
0.27	0.44
0.61	0.28
2.89	0.22
0.32	0.5
0.3	0.43
0.33	0.23
0.45	0.31
0.91	0.35
1.13	0.98
1.3	0.54
0.43	0.56
1.16	0.25
0.33	0.4
0.5	0.29
1.8	0.4
1.86	0.45
1.99	0.25
1.5	0.45
0.52	1.35
0.54	0.51
0.23	0.61
0.98	0.59
0.25	0.51
0.37	0.41
0.53	0.52
1.09	0.49
0.21	0.43
0.34	0.65
0.27	0.27
0.24	0.24
1.36	0.81
0.37	0.82
1.55	0.22
0.37	0.64
0.77	0.43
0.47	0.26
0.3	0.36
0.51	0.62
1.73	0.47
0.68	0.71
0.4	0.25
0.21	0.25
1.06	0.26
3.19	0.61
1.65	0.99
1.48	0.64
1.71	0.21
0.33	0.97
0.5	0.29
0.27	1.14
0.42	0.22
0.41	0.36
0.37	0.21
1.07	0.28
0.65	0.35
1.43	0.26
2.84	0.45
0.38	0.25
1.3	0.4
0.48	0.46
0.63	0.24
0.32	0.56
0.94	0.3
0.65	0.43
0.4	0.36
0.28	0.24
1.3	0.37
1.63	0.32
1.76	0.77
0.48	0.91
0.23	0.57
0.67	0.36
1.81	0.21
0.66	0.57
0.61	0.51
0.29	0.35
0.85	0.24
0.26	0.41
0.67	0.28
0.63	0.26
1.64	0.38
3.22	0.21
1.96	0.27
1.95	0.3
0.49	0.53
0.23	0.73
0.25	0.24
1.28	0.24
0.31	0.21
0.86	0.36
0.3	0.23
0.23	0.6
1.2	0.21
1.31	0.72
0.23	0.21
0.86	0.22
1.39	0.28
0.24	0.54
0.77	0.86
0.27	1.02
0.61	0.53
1.05	0.46
0.74	0.53
0.24	0.43
3.32	0.33
1.72	0.63
1.72	0.32
0.89	0.24
1.92	0.26
1.98	0.25
2.34	0.45
0.9	0.24
0.29	0.84
0.25	0.84
2.14	0.24
1.81	0.62
0.82	0.29
0.36	0.25
0.25	0.75
2.06	0.42
1.31	0.42
2.05	0.4
0.64	0.77
1.29	0.65
0.34	0.86
0.62	0.69
1.36	0.35
0.4	0.44
0.54	0.89
0.29	0.37
0.28	0.35
0.54	0.38
0.53	0.4
0.22	0.71
0.23	0.38
1.22	0.7
0.35	0.36
0.44	0.64
0.4	0.44
0.7	0.42
0.46	0.4
0.38	0.67
0.22	0.55
0.53	0.69
0.22	0.29
0.29	0.26
0.98	0.46
0.27	0.35
0.74	0.93
1.08	0.35
0.27	0.32
0.91	0.24
0.21	0.29
0.69	0.27
0.39	0.26
0.53	0.24
0.73	0.45
0.24	0.47
0.41	0.57
0.82	0.21
0.25	0.22
2.41	0.28
0.46	0.22
0.89	0.38
0.6	0.32
0.42	0.28
0.44	0.31
1.32	0.3
0.28	0.37
0.62	0.22
0.79	0.46
0.21	0.32
0.21	0.36
1.09	0.23
0.88	0.32
0.81	0.3
0.5	0.25
0.53	0.27
1.27	0.4
0.27	0.7
0.46	0.23
0.29	0.42
2.59	0.61
0.52	0.27
1.09	0.21
0.59	0.3
0.24	0.22
0.3	0.22
0.56	0.26
0.22	0.27
1.78	0.6
1.88	0.43
0.56	0.28
0.23	0.4
0.21	0.29
0.76	0.83
0.21	0.22
1.07	0.36
1.18	0.33
0.72	0.33
1.74	0.53
1.72	0.61
0.24	0.6
0.4	0.8
0.43	0.5
0.3	0.27
0.88	0.25
0.34	0.29
0.44	0.28
0.41	0.3
0.29	0.35
1.54	0.22
0.24	0.38
0.34	0.28
0.58	0.29
0.33	0.36
1.23	0.31
0.64	0.46
0.68	0.28
0.33	0.21
0.28	0.26
0.33	0.21
1.17	0.34
0.88	0.4
0.82	0.26
0.48	0.36
1.28	0.2
2.09	0.21
1.41	0.21
0.24	0.63
0.45	0.47
0.95	0.26
1.25	0.39
0.25	0.31
1.31	0.59
1	0.35
0.31	0.39
0.4	0.25
0.21	0.29
1.11	0.21
1.33	0.25
1.35	0.3
1.81	0.27
0.86	0.27
2.18	0.33
0.29	0.26
0.51	0.64
0.22	0.44
0.27	0.25
0.27	0.38
2.26	0.27
2.67	0.38
1.07	0.38
0.76	0.74
1.27	0.28
1.28	0.2
1.91	0.29
0.22	0.24
1.21	0.53
0.47	0.97
0.74	0.25
2.65	0.47
2.28	0.47
2.03	0.56
0.22	0.25
0.35	0.88
0.22	0.38
0.26
0.58
2.73
1.74
0.65
0.26
1.07
0.23
2.78
0.24
0.33
0.35
0.27
0.7
0.96
0.25
0.26
0.21
0.95
1.14
0.46
0.37
0.31
0.27
0.64
0.21
0.31
0.35
0.29
0.38
0.4
0.71
0.26
0.48
0.72
0.32
1.98
0.27
0.82
0.8
0.26
0.43
0.63
0.52
0.33
0.47
1.18
0.21
0.33
0.22
1.16
0.64
0.48
0.93
0.21
1.23
0.21
0.35
0.36
0.36
0.52
1.15
1.11
1.38
0.32
0.74
0.7
1
2.43
0.46
1.23
0.24
2.72
0.62
0.34
0.22
0.49
0.39
1.25
0.22
0.64
0.2
0.83
1.06
1.01
1.29
1.95
0.21
1.37
0.51
1.27
0.83
0.58
0.61
0.74
0.33
0.54
2.73
0.44
0.42
1.15
2.41
0.32
0.5
0.21
0.36
1.31
0.81
1.28
0.77
1.62
0.83
0.62
1.02
2.73
0.66
0.47
1.75
1.32
2.08
0.31
0.33
0.49
1.38
0.7
1.37
1.83
1.28
2.08
0.7
0.63
0.48
0.56
0.25
0.24
0.63
0.32
0.26
0.56
0.26
0.83
0.29
1.29
0.32
0.32
1.65
1.08
0.23
0.47
0.36
0.54
1.99
0.96
0.86
0.45
0.28
0.51
0.68
0.59
0.42
0.21
0.21
0.41
0.25
0.21
0.87
1.99
0.46
0.46
0.56
0.39
0.36
1.07
0.54
1.62
0.58
0.29
0.27
0.23
0.64
1.07
2.9
0.4
0.31
0.22
0.64
2.52
0.97
0.24
0.41
2.8
0.35
0.53
0.32
0.3
0.32
0.45
0.44
0.78
0.47
2.65
1.31
0.24
2.8
0.5
0.8
1.1
0.39
0.61
1.34
0.47
1.24
0.65
0.72
0.51
0.29
1.93
0.41
0.93
0.36
0.25
0.26
1.39
0.33
0.29
1.24
1.23
0.47
0.24
0.68
0.65
0.23
1.8
0.56
1.53
3.86
0.35
0.83
0.23
0.26
0.21
0.56
1.82
0.83
0.9
0.23
0.23
0.22
0.3
2.76
0.61
1.1
0.31
0.71
0.42
0.28
1.61
0.78
0.66
1.71
1.85
0.43
0.28
0.27
0.4
1.09
0.39
1.54
1.54
0.51
0.96
0.68
0.45
0.68
0.37
0.98
2.56
0.36
0.35
0.31
2.68
1.63
0.25
0.77
0.97
1.16
1.92
0.3
0.65
0.59
0.29
1.98
0.93
0.45
0.21
0.57
0.36
2.19
0.4
2.34
0.28
2.41
3.15
1.43
0.35
0.87
0.49
0.36
2.5
0.2
3.66
0.47
0.31
1.75
0.5
1.13
3.18
1.76
0.57
1.3
1.54
0.26
0.25
0.47
0.78
0.21
0.38
0.2
1.01
0.21
0.77
0.8
1.46
0.58
1
0.21
1.24
1.15
0.34
1.06
0.39
0.48
0.24
0.65
0.24
0.28
0.87
1.21
1.58
0.66
0.37
0.59
0.41
1.7
0.48
0.92
0.3
0.75
0.21
0.3
2.2
0.74
0.8
1.46
2.5
1.2
0.23
0.54
0.28
0.91
0.3
0.33
0.29
1.36
1.21
0.43
1.52
1.6
0.2
1.49
0.31
0.44
1.29
0.75
0.3
0.52
0.47
0.21
0.68
1.47
0.33
2.43
0.49
0.92
0.37
0.42
0.24
0.26
0.24
1.23
0.59
0.84
0.42
2.17
2.05
0.47
0.65
0.46
0.58
2.68
1.93
1.73
2.05
0.97
0.57
0.56
0.6
0.24
0.97
1.99
0.27
1.52
1.9
1.34
2.49
2.88
0.23
0.32
0.4
1.04
0.29
2.05
2.91
1.24
1.81
0.62
2.65
0.96
1.12
0.87
0.48
0.28
0.31
0.58
1.14
0.22
0.61
0.54
0.2
0.31
0.49
0.62
0.45
0.49
0.43
1.1
1.16
0.93
0.41
0.66
0.24
0.38
0.24
0.29
0.54
0.29
1.38
0.22
0.61
0.36
0.32
1.06
0.39
0.33
0.25
1.21
0.35
0.6
0.43
0.21
0.82
0.64
2.24
0.51
0.88
0.34
1.02
1.32
0.33
0.62
0.49
0.66
0.82
0.52
0.3
0.91
0.47
0.31
1.55
1.96
0.77
0.26
0.79
3.39
1
0.48
1.12
0.78
0.43
1.05
0.37
1.24
0.3
0.25
0.21
1.44
1.97
0.25
0.38
0.41
0.25
0.52
2.87
1.63
0.38
0.22
0.22
2.81
0.77
0.46
1.75
1.33
0.23
3.84
0.69
0.24
0.27
0.77
0.31
0.84
0.78
0.73
1.6
0.72
2
0.53
0.36
2.48
0.47
0.57
2.77
0.3
0.32
0.28
0.39
0.55
2.61
0.31
0.23
2.19
0.94
0.23
0.24
0.3
0.48
0.26
0.24
0.52
1.04
3.09
0.39
2.58
0.69
0.39
1.53
1.49
0.68
0.27
1.27
0.93
0.27
0.82
1.03
0.94
0.59
1.37
0.55
0.32
0.22
0.21
0.38
0.67
0.89
0.52
0.38
0.45
0.64
1.28
0.33
0.35
1.1
0.49
0.3
1.11
0.83
0.31
0.99
0.28
0.97
0.32
0.32
0.29
0.69
0.24
0.29
0.82
0.24
0.38
0.55
0.77
0.58
1.48
0.39
0.74
0.22
0.2
0.43
0.3
0.23
1.9
0.59
0.63
0.29
0.34
0.78
1.74
0.59
2
0.41
0.86
1.48
0.21
0.3
0.32
2.08
0.79
0.45
0.72
0.74
1.27
0.49
0.31
0.63
0.41
1.84
1
0.81
0.69
0.43
3.38
0.24
0.76
2.95
1.8
0.29
1.38
1.66
0.85
1.5
2.27
0.61
0.57
0.26
0.66
1.77
0.32
0.31
0.47
0.32
0.24
0.25
1.16
0.66
1.73
0.53
0.37
0.43
2.41
3.16
0.59
0.23
3.23
0.36
0.64
0.74
0.78
0.52
0.92
1.24
0.53
2.14
0.39
1.68
0.36
0.3
2.63
2.19
1.84
1.09
0.42
1.37
0.42
2.36
0.38
2.58
1
0.41
2.76
2.28
0.81
1.8
0.21
3.2
1.94
0.49
2.04
