# Supplementary material for: Inheritance of H3K9 methylation regulates genome architecture in Drosophila early embryos
Source: EMBO J. 2024 Jun 3;43(13):8. doi: 10.1038/s44318-024-00127-z (PMC11217351; doi:10.1038/s44318-024-00127-z)
Supplement: Supplementary file 10 — Source data Fig. 3 [file 44318_2024_127_MOESM10_ESM.zip › figure3/figure3c/figure 3c_numerical.xlsx]

## Sheet: Sheet1
	SATIII_RNA-FISH_quantification
Average foci intensity per embryo	ctr	TM	TM+RNAse
	12.5733	100.02	10.3994
	14.3811	57.0693	11.3682
	15.4639	70.3925	9.29366
	15.4319	84.3748	9.31545
	15.6003	101.115	7.13297
	12.1609	45.3608	8.187
	8.9636	55.1494	8.26502
	10.7442	106.877	7.85885
	12.741	10.5515	8.3446
	12.9376	73.4735
	9.18903	122.414
	16.3101	113.823
	23.784	50.4525
	16.1839	44.4094
	14.3534	57.7053
	15.2238	117.615
	15.4594	97.8997
	9.93659	59.8286
	8.3005	60.2262
		116.051
