# Supplementary material for: Inheritance of H3K9 methylation regulates genome architecture in Drosophila early embryos
Source: EMBO J. 2024 Jun 3;43(13):8. doi: 10.1038/s44318-024-00127-z (PMC11217351; doi:10.1038/s44318-024-00127-z)
Supplement: Supplementary file 10 — Source data Fig. 3 [file 44318_2024_127_MOESM10_ESM.zip › figure3/figure3e/figure 3e.xlsx]

## Sheet: Sheet1
CID foci quantification
ctr	TM
3
4	5
5	5
4	7
4	6
3	7
4	7
4	6
4	7
3	7
2	6
4	6
3	5
4	6
4	5
3	8
5	7
3	6
4	6
3	7
4	7
2	5
3	5
4	6
4	6
4	7
2	6
4	5
4	8
4	5
4	7
2	6
5	5
5	5
3	6
4	7
4	6
5	6
4	6
4	5
4	8
3	7
4	6
4	6
4	7
4	5
2	6
4	8
2	4
5	7
4	6
3	4
5	5
4	5
3	5
3	6
5	7
4	6
3	6
3	7
7	5
3	6
4	6
3	5
4	7
4	8
4	6
4	5
4	6
4	6
4	5
3	8
2	7
5	7
4	7
4	7
3	7
3	7
7	5
4	7
4	4
4	7
4	8
5	5
5	7
4	7
3	7
4	7
4	7
4	7
2	7
3	5
	7
3	5
5	6
5	5
3	8
4	7
4	5
4	6
5	5
2	7
4	5
3	6
2	6
5	7
2	6
5	6
3	6
2	5
3	8
4	8
5	6
3	6
3	6
3	5
3	4
3	7
3	7
3	6
3	6
3	6
3	6
3	7
3	6
2	6
2	6
4	6
4	6
4	6
4	7
4	6
4	5
3	6
3	7
3	5
2	5
2	5
2	7
4	8
4	7
4	7
4	7
4	4
3	6
3	6
3	6
4	8
3	6
4	6
3	6
4	6
5	4
4	8
2	6
3	6
3	7
	7
3	6
3	6
3	8
3	6
4	4
4	4
3	7
4	5
5	7
3	8
6	6
3	6
3	6
4	5
4	5
3	6
3	6
3	5
3	6
4	5
3	6
3	7
5
3
3
5
4
3
2
3
2
