# Supplementary material for: Inheritance of H3K9 methylation regulates genome architecture in Drosophila early embryos
Source: EMBO J. 2024 Jun 3;43(13):8. doi: 10.1038/s44318-024-00127-z (PMC11217351; doi:10.1038/s44318-024-00127-z)
Supplement: Supplementary file 10 — Source data Fig. 3 [file 44318_2024_127_MOESM10_ESM.zip › figure3/figure3f/figure 3f_numerical.xlsx]

## Sheet: Sheet1
SATIII_DNA-FISH_quantification
ctr	TM
0.79	0.94
1.1	1.17
0.82	0.86
1.1	1.01
0.9	1.08
1.35	0.65
0.71	1.17
1.06	1.17
0.95	0.97
1.04	1.19
1.21	1.31
1.03	1.39
0.97	1.05
1.05	1.15
0.81	1.35
0.87	0.95
1	1.01
0.9	1.27
0.74	1.01
0.84	1.21
1.04	1.3
0.96	0.86
0.48	1.14
1.21	1.34
0.96	1.15
0.77	1.07
0.92	1.01
0.8	1
0.63	1.41
0.92	1.25
0.98	0.97
0.92	1.41
0.83	1.06
0.89	1.07
0.89	1.04
0.96	0.9
0.93	1.06
0.81	1
0.78	1.18
1	1.28
0.81	0.97
1.38	1.12
0.94	0.97
1.03	0.94
0.66	1.04
0.99	1.04
1.18	0.57
0.63	0.95
0.96	1.39
1.1	0.95
1.02	0.41
1.26	1
0.59	1.2
0.98	1.12
0.81	1.09
1.44	1.9
1.11	1.72
1.23	1.38
0.97	0.64
0.64	0.91
1.1	2.08
0.94	2.02
0.93	2.32
1.6	2.12
0.75	2.22
1.28	2.84
1.19	1.86
1.43	1.62
1.21	2.12
1.33	1.06
1.08	1.92
0.89	2.14
1.07	1.11
1.25	0.95
1.03	1.14
0.67	1.07
1.06	2.19
1.34	1.72
0.55	1.34
0.6	1.45
0.5	1.89
0.73	2.1
0.72	0.92
0.52	1
1.1	2.52
0.72	1.17
0.53	1.31
0.58	2.12
0.54	2.1
1.15	1.4
1.02	1.5
1.28	0.85
1.18	1.2
0.78	1.11
0.91	1.42
0.86	1.11
1.19	0.86
1.89	2.26
1.21	1.52
2.02	1.28
1.3	2.26
1.86	1.12
2.18	2.3
1.87	1.22
1.42	0.4
2.13	2.51
1.18	2.15
1.71	1.99
1.88	1.76
1.45	1.33
1.48	2.18
0.58	2.16
1.3	1.35
1.13	2.01
1.52	2
1.32	0.94
1.24	0.49
1.37	0.51
1.22	1.35
1.56	1.06
0.5	0.82
1.82	1.33
1.18	0.48
1.26	1.95
1.4	1.88
1.51	1.45
1.31	0.73
1.6	1.69
1.73	0.99
1.19	1.81
1.03	0.77
1.04	2.11
1.11	0.86
1.51	0.9
1.25	0.67
1	1
0.95	0.92
0.75	0.67
1.3	0.82
0.38	1.84
1.05	0.92
0.29	1.03
0.45	1.01
0.58	0.94
0.57	1
0.49	1.05
0.44	0.83
1.54	1.68
1.28	0.79
1.15	1.41
1.05	1
1.34	1.81
1.55	1.94
1.41	1.87
1.31	0.64
1.1	0.56
1.29	1.54
1.1	1.56
1.56	0.96
1.33	1.07
1.35	0.85
1.41	1.84
1.45	1.97
1.3	1.51
1.02	1.06
1.32	1.58
1.31	0.73
1.01	0.69
1.56	0.9
1.41	1.01
1.46	1.34
1.17	1.12
0.8	0.53
1.5	1.1
1.65	0.68
1.18	1.5
1.53	1.29
1.7	1.69
0.99	1.47
1.46	1.8
1.23	1.56
1.7	0.39
1.34	3.64
1.46	1.85
1.71	1.9
1.13	2.01
1.39	2.25
1.29	3.58
1.23	3.59
1.55	1.93
1.21	1.52
1	2.03
1.33	2.93
1.4	3.37
0.89	3.5
0.79	1.44
0.6	1.69
0.72	2.64
0.64	4
0.65	2.46
0.86	1.7
0.58	3.39
0.83	2.84
1.21	3.16
1.16	3.02
0.54	1.74
1.04	3.35
0.95	2.81
1.19	2.01
0.56	1.4
0.89	3.18
0.63	1.6
1.12	0.7
0.9	3.15
0.96	3.31
0.61	4.01
0.87	3.21
0.71	3.31
0.93	3.65
1.29	3.19
0.91	2.73
1.01	1.83
1.34	2.21
0.79	1.57
1.2	3.36
0.65	2.86
1.28	3.18
0.75	3.05
0.74	1.36
1.58	2.96
0.98	0.5
0.44	0.83
0.97	0.76
1.05	1.03
0.86	1.02
1.22	1.06
0.82	0.94
1.1	0.75
0.64	0.62
0.58	0.59
0.45	0.88
0.94	0.55
1.14	1.01
0.71	1.08
0.8	0.72
0.66	0.9
0.42	0.54
0.62	0.48
0.46	1.04
0.71	0.82
0.48	0.55
1.15	0.57
0.52	0.92
0.66	0.8
1.84	0.73
1.11	0.81
0.43	0.9
0.74	0.63
0.73	0.45
1.33	0.7
0.85	0.94
0.89	0.66
1.15	0.57
1.05	0.56
0.48	0.93
0.88	1.03
0.63	0.42
0.8	0.98
1.26	3.58
1.01	0.76
1.28	2.22
1.11	3.04
1.37	2.21
1.08	1.7
1.74	1.82
1.23	3.66
1.23	1.35
0.72	1.73
0.55	3.53
0.9	3.21
0.88	1.94
0.84	3.55
0.54	3.34
1	1.93
0.73	1.04
0.61	3.34
0.9	0.52
1.11	2.88
0.83	1.96
0.56	3.03
0.96	3.57
0.69	3.08
0.5	1.91
1.02	1.02
0.78	2.74
1.13	2.83
0.56	2.91
0.75	1.41
0.69	2.84
0.7	1.91
1	2.06
0.66	3.01
0.56	1.45
0.61	0.39
0.76	1.94
0.49	2.54
0.89	3.02
1.06	2.93
0.72	2.83
0.84	2.36
0.49	3.06
0.71	3.1
0.84	2.95
0.5	1.52
0.92	2.02
0.62	3.08
0.63	1.3
0.6	1.68
0.59	2.54
0.68	1.32
0.81	1.56
0.54	1.61
0.52	1.21
0.63	0.52
0.75	0.52
0.57	0.5
0.6	0.58
1.05	0.67
0.9	0.56
0.78	0.51
1.44	0.55
0.95	0.55
0.84	0.59
1.03	0.54
1.02	0.54
1.48	0.7
0.69	0.56
1.3	0.74
0.7	0.53
1.16	0.46
0.77	0.89
1.19	1.35
1.21	1.8
0.64	1.64
1.39	0.9
1.24	1.83
0.66	0.61
0.63	0.73
1.25	1.62
1.16	0.79
0.52	0.77
1.37	0.59
1.27	0.78
1.13	1.92
1.21	1.44
1.12	0.75
0.58	1.53
0.73	1.72
0.92	1.36
1.16	0.86
1.68	1.55
1.08	1.14
0.86	0.59
0.64	0.59
0.83	0.54
0.93	0.63
0.5	0.71
0.73	0.71
0.54	1.36
1.16	1.04
1.06	0.81
1.18	1.61
1.05	1.57
2.13	1.08
1.35	0.96
1.92	1.74
2.08	1.38
1.06	1.47
1.99	1.96
1.92	1.51
1.4	1.52
1.61	1.87
1.76	1.14
1.92	1.05
1.46	0.58
1.94	0.7
2.02	0.57
1.97	0.84
0.98	1.56
1.39	0.9
2.07	0.93
1.76	1.07
1.06	1.67
1.27	0.83
2.02	1.01
1.66	1.01
1.72	0.68
1.92	0.92
2.2	0.62
1.87	0.86
1.09	1.03
1.07	1
2.01	0.96
2.13	0.95
1.85	0.89
1.87	0.99
1.77	1
1.94	0.94
1.67	0.98
1.98	0.51
1.47	0.81
2.1	0.65
0.68	0.87
2.1	0.51
1.62	0.92
1.93	0.93
1.57	0.97
	1.17
	0.69
	1.26
	0.86
	0.84
	0.6
	0.63
	0.51
	0.8
	0.93
	0.56
	1.05
	0.52
	0.91
	0.95
	0.79
	0.72
	0.85
	0.79
	1
	0.87
	0.91
	1.03
	0.87
	0.58
	1.17
	0.79
	0.6
	0.41
	0.72
	0.58
	0.73
	0.89
	0.98
	0.75
	1.03
	0.52
	0.79
	0.67
	0.58
	0.78
	0.8
	0.66
	0.6
	0.58
	0.76
	0.62
	0.7
	0.81
	0.59
	0.7
	0.86
	0.76
	0.95
	0.63
	0.69
