# Supplementary material for: Inheritance of H3K9 methylation regulates genome architecture in Drosophila early embryos
Source: EMBO J. 2024 Jun 3;43(13):8. doi: 10.1038/s44318-024-00127-z (PMC11217351; doi:10.1038/s44318-024-00127-z)
Supplement: Supplementary file 10 — Source data Fig. 3 [file 44318_2024_127_MOESM10_ESM.zip › figure3/figure3a/figure 3a_numerical.xlsx]

## Sheet: Sheet1
WT_Mitosis								WT_Cytokinesis
normal	fibre	lagging	bridge	multipolar	arrest	non-condensed		normal	fuse	micronuclei	apoptosis
1	0	0	0	0	0	0		1	0	0	0
0.52	0.28	0	0.08	0	0.12	0		0.66	0.19	0	0.15
1	0	0	0	0	0	0		1	0	0	0
0.95	0.05	0	0	0	0	0		0.97	0	0	0.04
0.88	0.08	0.04	0	0	0	0		0.76	0	0	0.2
0.92	0.08	0	0	0	0	0		0.94	0	0	0.0625
0.67	0.17	0	0.17	0	0	0		0.69	0.07	0	0.24
0.74	0.22	0	0.04	0	0	0		0.7	0.06	0	0.24
1	0	0	0	0	0	0		1	0	0	0
0.97	0	0	0.03	0	0	0		1	0	0	0.094
1	0	0	0	0	0	0		1	0	0	0
0.93	0.07	0	0	0	0	0		0.98	0.02	0	0.2
0.96	0	0	0	0	0.035	0.022		1	0	0	0
TM_Mitosis								TM_Cytokinesis
normal	fibre	lagging	bridge	multipolar	arrest	non-condensed		normal	fuse	micronuclei	apoptosis
0.5	0.063	0	0	0.0625	0.375	0.375		0.462	0.538	0	0.423
0.5	0.083	0	0.083	0.083	0.25	0.25		0.556	0.444	0	0.444
0.636	0.09	0	0.18	0.09	0	0		0.545	0.545	0	0.364
0.409	0.091	0	0.045	0	0.5	0.454		0.333	0.667	0	0.53
0.353	0.117	0	0.176	0.059	0.294	0.294		0.5	0.5	0
1	0	0	0	0	0	0		0.75	0.25	0.042	0.042
0.389	0.055	0	0.111	0.055	0.333	0.278		0.389	0.6111	0	0.333
0.5	0	0	0.055	0	0.444	0.5		0.519	0.481	0	0.519
0.35	0.2	0	0.05	0.1	0.3	0		0.571	0.429	0	0.476
0.25	0.1	0.05	0.2	0	0.4	0.035		0.385	0.192	0	0.154
0.764	0.176	0	0	0.059	0.059	0		0.769	0.038	0	0.192
0.708	0.125	0	0	0	0.167	0.167		0.833	0.133	0	0.267
0.5	0	0	0.111	0.167	0.22	0.167		0.583	0.25	0.042	0.333
0.667	0	0	0.167	0	0.167	0.083		0.563	0.25	0	0.5
0.588	0	0	0.353	0.058	0	0		0.559	0.294	0	0.147
