# Supplementary material for: Inheritance of H3K9 methylation regulates genome architecture in Drosophila early embryos
Source: EMBO J. 2024 Jun 3;43(13):8. doi: 10.1038/s44318-024-00127-z (PMC11217351; doi:10.1038/s44318-024-00127-z)
Supplement: Supplementary file 11 — Source data Fig. 4 [file 44318_2024_127_MOESM11_ESM.zip]

Archive with 12 entries (10 files):
- figure4/
- figure4/.DS_Store
- __MACOSX/figure4/._.DS_Store
- figure4/figure4c/
- figure4/figure4c/figure 4c_ctr_HP1_cycle14.tif
- __MACOSX/figure4/figure4c/._figure 4c_ctr_HP1_cycle14.tif
- figure4/figure4c/figure 4c_ctr_H3K9me3_cycle14.tif
- __MACOSX/figure4/figure4c/._figure 4c_ctr_H3K9me3_cycle14.tif
- figure4/figure4c/figure 4c_TM_H3K9me3_cycle14.tif
- __MACOSX/figure4/figure4c/._figure 4c_TM_H3K9me3_cycle14.tif
- figure4/figure4c/figure 4c_TM_HP1_cycle14.tif
- __MACOSX/figure4/figure4c/._figure 4c_TM_HP1_cycle14.tif
