# Supplementary material for: Inheritance of H3K9 methylation regulates genome architecture in Drosophila early embryos
Source: EMBO J. 2024 Jun 3;43(13):8. doi: 10.1038/s44318-024-00127-z (PMC11217351; doi:10.1038/s44318-024-00127-z)
Supplement: Supplementary file 12 — Source data Fig. 5 [file 44318_2024_127_MOESM12_ESM.zip]

Archive with 56 entries (54 files):
- figure5/
- figure5/figure5g.txt
- __MACOSX/figure5/._figure5g.txt
- figure5/.DS_Store
- __MACOSX/figure5/._.DS_Store
- figure5/figure5a_numerical.xlsx
- __MACOSX/figure5/._figure5a_numerical.xlsx
- figure5/figure5j.imaging.csv
- __MACOSX/figure5/._figure5j.imaging.csv
- figure5/figure5i.csv
- __MACOSX/figure5/._figure5i.csv
- figure5/figure5d.csv
- __MACOSX/figure5/._figure5d.csv
- figure5/figure5e.csv
- __MACOSX/figure5/._figure5e.csv
- figure5/figure5b/
- figure5/figure5c.csv
- __MACOSX/figure5/._figure5c.csv
- figure5/figure5j.simulation.csv
- __MACOSX/figure5/._figure5j.simulation.csv
- figure5/figure5h.txt
- __MACOSX/figure5/._figure5h.txt
- figure5/figure5b/figure 5b_ctr_0min.tif
- __MACOSX/figure5/figure5b/._figure 5b_ctr_0min.tif
- figure5/figure5b/figure 5b_TM_30min.tif
- __MACOSX/figure5/figure5b/._figure 5b_TM_30min.tif
- figure5/figure5b/figure 5b_ctr_35min.tif
- __MACOSX/figure5/figure5b/._figure 5b_ctr_35min.tif
- figure5/figure5b/.DS_Store
- __MACOSX/figure5/figure5b/._.DS_Store
- figure5/figure5b/figure 5b_ctr_25min.tif
- __MACOSX/figure5/figure5b/._figure 5b_ctr_25min.tif
- figure5/figure5b/figure 5b_TM_20min.tif
- __MACOSX/figure5/figure5b/._figure 5b_TM_20min.tif
- figure5/figure5b/figure 5b_TM_0min.tif
- __MACOSX/figure5/figure5b/._figure 5b_TM_0min.tif
- figure5/figure5b/figure 5b_TM_10min.tif
- __MACOSX/figure5/figure5b/._figure 5b_TM_10min.tif
- figure5/figure5b/figure 5b_ctr_15min.tif
- __MACOSX/figure5/figure5b/._figure 5b_ctr_15min.tif
- figure5/figure5b/figure 5b_ctr_10min.tif
- __MACOSX/figure5/figure5b/._figure 5b_ctr_10min.tif
- figure5/figure5b/figure 5b_TM_15min.tif
- __MACOSX/figure5/figure5b/._figure 5b_TM_15min.tif
- figure5/figure5b/figure 5b_TM_5min.tif
- __MACOSX/figure5/figure5b/._figure 5b_TM_5min.tif
- figure5/figure5b/figure 5b_TM_25min.tif
- __MACOSX/figure5/figure5b/._figure 5b_TM_25min.tif
- figure5/figure5b/figure 5b_ctr_20min.tif
- __MACOSX/figure5/figure5b/._figure 5b_ctr_20min.tif
- figure5/figure5b/figure 5b_ctr_30min.tif
- __MACOSX/figure5/figure5b/._figure 5b_ctr_30min.tif
- figure5/figure5b/figure 5b_ctr_5min.tif
- __MACOSX/figure5/figure5b/._figure 5b_ctr_5min.tif
- figure5/figure5b/figure 5b_TM_35min.tif
- __MACOSX/figure5/figure5b/._figure 5b_TM_35min.tif
