# Supplementary material for: Inheritance of H3K9 methylation regulates genome architecture in Drosophila early embryos
Source: EMBO J. 2024 Jun 3;43(13):8. doi: 10.1038/s44318-024-00127-z (PMC11217351; doi:10.1038/s44318-024-00127-z)
Supplement: Supplementary file 12 — Source data Fig. 5 [file 44318_2024_127_MOESM12_ESM.zip › figure5/figure5g.txt]

position norm_signal type
18510000 0.151156 exp
18520000 0.12444 exp
18530000 0.162756 exp
18540000 0.0540177 exp
18550000 0.0673756 exp
18560000 0.107801 exp
18570000 0.0674928 exp
18580000 0.774527 exp
18590000 0.409761 exp
18600000 0.265284 exp
18610000 0.454522 exp
18620000 0.196268 exp
18630000 1.37751 exp
18640000 0.1651 exp
18650000 0.17213 exp
18660000 0.183613 exp
18670000 0.277236 exp
18680000 0.351877 exp
18690000 0.292821 exp
18700000 0.493073 exp
18710000 0.272901 exp
18720000 0.173419 exp
18730000 0.261535 exp
18740000 0.0807336 exp
18750000 0.101005 exp
18760000 0.0908107 exp
18770000 0.246888 exp
18780000 0.434602 exp
18790000 0.161116 exp
18800000 0.286962 exp
18810000 0.130767 exp
18820000 0.196151 exp
18830000 0.465068 exp
18840000 0.339222 exp
18850000 0.166154 exp
18860000 0.176231 exp
18870000 0.23435 exp
18880000 0.299968 exp
18890000 0.271377 exp
18900000 0.114129 exp
18910000 0.183379 exp
18920000 0.167912 exp
18930000 0.171193 exp
18940000 0.330551 exp
18950000 0.274424 exp
18960000 0.269386 exp
18970000 0.262589 exp
18980000 0.235053 exp
18990000 0.184668 exp
19000000 0.324692 exp
19010000 0.182442 exp
19020000 0.153031 exp
19030000 0.27958 exp
19040000 0.268331 exp
19050000 0.33805 exp
19060000 0.324106 exp
19070000 0.179395 exp
19080000 0.224859 exp
19090000 0.178692 exp
19100000 0.14061 exp
19110000 0.222867 exp
19120000 0.301492 exp
19130000 0.493658 exp
19140000 0.296805 exp
19150000 0.813196 exp
19160000 0.682779 exp
19170000 0.286727 exp
19180000 0.401559 exp
19190000 0.272081 exp
19200000 0.339105 exp
19210000 0.208103 exp
19220000 0.282041 exp
19230000 0.111785 exp
19240000 0.103934 exp
19250000 0.0932714 exp
19260000 0.0698363 exp
19270000 0.108153 exp
19280000 0.116238 exp
19290000 0.178926 exp
19300000 0.128541 exp
19310000 0.14143 exp
19320000 0.327973 exp
19330000 0.614232 exp
19340000 1.6285 exp
19350000 1.52562 exp
19360000 0.263058 exp
19370000 0.243841 exp
19380000 0.167795 exp
19390000 0.186543 exp
19400000 0.14975 exp
19410000 0.226968 exp
19420000 0.229898 exp
19430000 0.238803 exp
19440000 0.564316 exp
19450000 0.354572 exp
19460000 0.113894 exp
19470000 0.203065 exp
19480000 0.222516 exp
19490000 0.281689 exp
19500000 0.273604 exp
19510000 0.13897 exp
19520000 0.192753 exp
19530000 0.307936 exp
19540000 0.290829 exp
19550000 0.182324 exp
19560000 0.363126 exp
19570000 0.760349 exp
19580000 0.378241 exp
19590000 0.170607 exp
19600000 0.201541 exp
19610000 0.104872 exp
19620000 0.196971 exp
19630000 0.131705 exp
19640000 0.203533 exp
19650000 1.46176 exp
19660000 3.30071 exp
19670000 0.926269 exp
19680000 0.151507 exp
19690000 0.104989 exp
19700000 0.865221 exp
19710000 0.402497 exp
19720000 0.135572 exp
19730000 0.309811 exp
19740000 0.205525 exp
19750000 0.204119 exp
19760000 0.157718 exp
19770000 0.159358 exp
19780000 0.171896 exp
19790000 0.439992 exp
19800000 0.156429 exp
19810000 0.859596 exp
19820000 0.114129 exp
19830000 0.114597 exp
19840000 0.0933885 exp
19850000 0.0858894 exp
19860000 0.231772 exp
19870000 0.147289 exp
19880000 0.178106 exp
19890000 0.153499 exp
19900000 0.168029 exp
19910000 0.182207 exp
19920000 0.0803821 exp
19930000 0.301843 exp
19940000 0.229429 exp
19950000 0.190995 exp
19960000 0.19744 exp
19970000 0.102294 exp
19980000 0.0758123 exp
19990000 0.075988 exp
20000000 0.853387 exp
20010000 0.317662 exp
20020000 0.0931542 exp
20030000 0.0823741 exp
20040000 0.0848348 exp
20050000 0.154202 exp
20060000 0.538185 exp
20070000 0.491081 exp
20080000 0.339339 exp
20090000 0.487097 exp
20100000 0.7914 exp
20110000 0.844481 exp
20120000 0.359727 exp
20130000 0.191464 exp
20140000 0.251692 exp
20150000 0.474325 exp
20160000 0.982045 exp
20170000 0.6645 exp
20180000 1.35794 exp
20190000 1.64631 exp
20200000 1.55972 exp
20210000 1.11105 exp
20220000 0.29575 exp
20230000 0.164045 exp
20240000 0.171544 exp
20250000 0.136743 exp
20260000 0.148226 exp
20270000 1.08211 exp
20280000 0.777222 exp
20290000 0.180801 exp
20300000 1.53324 exp
20310000 0.423471 exp
20320000 0.209626 exp
20330000 0.139907 exp
20340000 0.258723 exp
20350000 0.194745 exp
20360000 0.188418 exp
20370000 0.130885 exp
20380000 0.0842489 exp
20390000 0.114597 exp
20400000 0.598179 exp
20410000 0.771013 exp
20420000 0.255559 exp
20430000 0.154671 exp
20440000 0.189941 exp
20450000 0.277939 exp
20460000 0.173302 exp
20470000 0.141079 exp
20480000 0.300788 exp
20490000 0.231655 exp
20500000 0.0983099 exp
20510000 0.0894046 exp
20520000 0.169787 exp
20530000 0.149515 exp
20540000 0.0663211 exp
20550000 0.0827256 exp
20560000 0.189238 exp
20570000 0.998098 exp
20580000 0.762576 exp
20590000 0.0817882 exp
20600000 0.0987786 exp
20610000 0.0585875 exp
20620000 0.113074 exp
20630000 0.23892 exp
20640000 0.348127 exp
20650000 0.334066 exp
20660000 0.187129 exp
20670000 0.280049 exp
20680000 0.256379 exp
20690000 0.172599 exp
20700000 0.115066 exp
20710000 0.140024 exp
20720000 0.159007 exp
20730000 0.294578 exp
20740000 0.482058 exp
20750000 0.323638 exp
20760000 0.335824 exp
20770000 0.304187 exp
20780000 0.356212 exp
20790000 0.26341 exp
20800000 0.154788 exp
20810000 0.213845 exp
20820000 0.267511 exp
20830000 0.263996 exp
20840000 0.0783901 exp
20850000 0.123503 exp
20860000 0.127487 exp
20870000 0.174357 exp
20880000 0.12901 exp
20890000 1.04755 exp
20900000 0.164865 exp
20910000 0.206814 exp
20920000 0.349651 exp
20930000 0.190527 exp
20940000 0.189003 exp
20950000 0.158772 exp
20960000 0.240678 exp
20970000 1.02669 exp
20980000 0.369453 exp
20990000 0.318599 exp
21000000 0.250872 exp
21010000 0.200369 exp
21020000 0.197323 exp
21030000 0.258605 exp
21040000 1.5289 exp
21050000 0.30653 exp
21060000 0.152913 exp
21070000 0.123268 exp
21080000 0.118933 exp
21090000 0.25427 exp
21100000 0.497408 exp
21110000 0.151039 exp
21120000 0.175763 exp
21130000 0.3111 exp
21140000 0.52764 exp
21150000 0.409058 exp
21160000 0.468115 exp
21170000 0.32188 exp
21180000 0.192987 exp
21190000 0.177989 exp
21200000 0.261418 exp
21210000 0.345667 exp
21220000 0.342269 exp
21230000 0.372968 exp
21240000 0.179981 exp
21250000 0.332895 exp
21260000 0.558222 exp
21270000 0.291883 exp
21280000 0.310514 exp
21290000 0.338285 exp
21300000 0.409293 exp
21310000 0.422885 exp
21320000 0.193222 exp
21330000 0.262003 exp
21340000 0.968101 exp
21350000 1.00384 exp
21360000 0.19369 exp
21370000 0.178692 exp
21380000 0.161233 exp
21390000 0.315787 exp
21400000 0.524007 exp
21410000 2.30741 exp
21420000 4.94444 exp
21430000 6.49021 exp
21440000 1.74228 exp
21450000 5.8536 exp
21460000 5.13696 exp
21470000 4.88398 exp
21480000 6.79182 exp
21490000 6.45799 exp
21500000 4.91421 exp
21510000 4.84531 exp
21520000 5.23128 exp
21530000 4.26107 exp
21540000 1.78598 exp
21550000 1.11867 exp
21560000 0.950174 exp
21570000 0.650088 exp
21580000 0.364766 exp
21590000 0.599702 exp
21600000 0.709613 exp
21610000 0.459913 exp
21620000 0.510766 exp
21630000 0.528577 exp
21640000 0.274307 exp
21650000 1.43493 exp
21660000 0.159944 exp
21670000 0.343792 exp
21680000 0.452413 exp
21690000 0.620794 exp
21700000 0.430501 exp
21710000 0.262707 exp
21720000 0.371094 exp
21730000 0.326333 exp
21740000 0.335004 exp
21750000 0.477254 exp
21760000 0.229429 exp
21770000 0.184785 exp
21780000 0.226968 exp
21790000 0.338167 exp
21800000 0.17588 exp
21810000 0.21279 exp
21820000 0.292118 exp
21830000 0.265988 exp
21840000 0.35258 exp
21850000 0.318482 exp
21860000 0.37332 exp
21870000 0.395935 exp
21880000 0.168966 exp
21890000 0.274541 exp
21900000 0.276182 exp
21910000 0.367579 exp
21920000 0.237866 exp
21930000 0.233764 exp
21940000 0.216657 exp
21950000 0.288134 exp
21960000 0.256145 exp
21970000 0.278291 exp
21980000 1.07309 exp
21990000 0.380585 exp
22000000 0.13358 exp
22010000 0.380468 exp
22020000 0.383865 exp
22030000 0.291649 exp
22040000 0.336878 exp
22050000 0.241498 exp
22060000 0.176231 exp
22070000 0.324341 exp
22080000 0.447375 exp
22090000 0.259894 exp
22100000 0.367696 exp
22110000 0.501275 exp
22120000 0.598648 exp
22130000 0.573338 exp
22140000 0.470224 exp
22150000 0.520492 exp
22160000 0.497291 exp
22170000 0.7566 exp
22180000 0.571814 exp
22190000 0.685123 exp
22200000 0.958258 exp
22210000 0.60685 exp
22220000 0.773239 exp
22230000 1.26526 exp
22240000 1.04778 exp
22250000 0.801126 exp
22260000 0.750858 exp
22270000 1.1721 exp
22280000 1.36802 exp
22290000 0.726134 exp
22300000 0.34262 exp
22310000 0.442102 exp
22320000 0.39324 exp
22330000 0.373437 exp
22340000 0.432376 exp
22350000 0.620208 exp
22360000 0.648447 exp
22370000 1.53722 exp
22380000 1.58983 exp
22390000 0.648447 exp
22400000 0.830537 exp
22410000 2.45529 exp
22420000 3.3648 exp
22430000 3.60958 exp
22440000 3.47026 exp
22450000 2.69069 exp
22460000 1.4668 exp
22470000 1.76981 exp
22480000 1.75927 exp
22490000 2.29464 exp
22500000 1.55152 exp
22510000 0.971733 exp
22520000 1.16074 exp
22530000 1.51543 exp
22540000 0.773942 exp
22550000 1.43575 exp
22560000 0.494128 exp
22570000 1.22249 exp
22580000 1.04813 exp
22590000 1.09969 exp
22600000 1.29912 exp
22610000 1.08375 exp
22620000 1.64537 exp
22630000 1.13086 exp
22640000 1.04766 exp
22650000 1.66143 exp
22660000 0.912443 exp
22670000 0.752264 exp
22680000 1.72845 exp
22690000 0.714534 exp
22700000 1.1475 exp
22710000 0.881625 exp
22720000 0.604155 exp
22730000 0.788588 exp
22740000 0.828663 exp
22750000 0.489675 exp
22760000 4.79223 exp
22770000 2.97543 exp
22780000 0.420073 exp
22790000 0.647744 exp
22800000 1.11703 exp
22810000 0.531389 exp
22820000 0.804875 exp
22830000 1.4709 exp
22840000 0.821397 exp
22850000 0.66825 exp
22860000 0.996457 exp
22870000 1.03149 exp
22880000 0.926269 exp
22890000 1.45988 exp
22900000 2.64535 exp
22910000 1.46012 exp
22920000 0.893695 exp
22930000 1.42883 exp
22940000 0.730118 exp
22950000 1.37482 exp
22960000 1.17175 exp
22970000 0.938808 exp
22980000 1.0438 exp
22990000 0.548497 exp
23000000 0.71301 exp
23010000 0.581657 exp
23020000 0.571346 exp
23030000 0.785308 exp
23040000 1.89343 exp
23050000 0.82503 exp
23060000 1.26994 exp
23070000 1.2976 exp
23080000 1.15945 exp
23090000 0.671882 exp
23100000 0.938924 exp
23110000 1.3413 exp
23120000 1.27123 exp
23130000 1.32631 exp
23140000 0.710433 exp
23150000 1.11855 exp
23160000 0.879048 exp
23170000 1.75306 exp
23180000 1.93632 exp
23190000 1.1175 exp
23200000 0.561034 exp
23210000 0.787417 exp
23220000 1.3222 exp
23230000 3.24798 exp
23240000 0.674929 exp
23250000 0.943025 exp
23260000 0.747577 exp
23270000 0.775699 exp
23280000 0.818585 exp
23290000 1.51882 exp
23300000 1.04145 exp
23310000 1.61526 exp
23320000 1.02481 exp
23330000 1.27381 exp
23340000 1.25788 exp
23350000 2.16985 exp
23360000 1.37692 exp
23370000 3.42983 exp
23380000 1.72529 exp
23390000 1.73407 exp
23400000 1.01872 exp
23410000 0.954626 exp
23420000 0.984037 exp
23430000 1.02786 exp
23440000 0.880337 exp
23450000 0.86569 exp
23460000 1.85664 exp
23470000 1.78587 exp
23480000 1.10977 exp
23490000 1.9846 exp
23500000 1.53394 exp
18510000 0.18660537881537034 simulation
18520000 0.19466956977541228 simulation
18530000 0.19253255917100118 simulation
18540000 0.2077335591306802 simulation
18550000 0.20164509495584856 simulation
18560000 0.21402362807951292 simulation
18570000 0.24289343171646305 simulation
18580000 0.8824644167573888 simulation
18590000 0.2314826015080037 simulation
18600000 0.2310390710052014 simulation
18610000 0.22301520099995967 simulation
18620000 0.24833676061449136 simulation
18630000 0.8779484698197654 simulation
18640000 0.24357888794806662 simulation
18650000 0.23196645296560622 simulation
18660000 0.2172896254183299 simulation
18670000 0.23031329381879762 simulation
18680000 0.21216886415870329 simulation
18690000 0.2118462965203016 simulation
18700000 0.21793476069513326 simulation
18710000 0.22422482964396598 simulation
18720000 0.22535381637837185 simulation
18730000 0.21124148219829847 simulation
18740000 0.22196685617515421 simulation
18750000 0.2097092859158905 simulation
18760000 0.19870166525543326 simulation
18770000 0.21196725938470223 simulation
18780000 0.19426636022741017 simulation
18790000 0.20293536550945526 simulation
18800000 0.20091931776944477 simulation
18810000 0.20245151405185274 simulation
18820000 0.21402362807951292 simulation
18830000 0.20712874480867707 simulation
18840000 0.20374178460545947 simulation
18850000 0.19297608967380347 simulation
18860000 0.20216926736825128 simulation
18870000 0.2093867182774888 simulation
18880000 0.20922543445828798 simulation
18890000 0.204427240837063 simulation
18900000 0.19862102334583284 simulation
18910000 0.20918511350348776 simulation
18920000 0.21551550340712067 simulation
18930000 0.20595943711947098 simulation
18940000 0.19366154590540705 simulation
18950000 0.20733034958267813 simulation
18960000 0.2010402806338454 simulation
18970000 0.215192935768719 simulation
18980000 0.21164469174630055 simulation
18990000 0.19696786419902423 simulation
19000000 0.2181363654691343 simulation
19010000 0.21543486149752025 simulation
19020000 0.22168460949155275 simulation
19030000 0.2201524132091448 simulation
19040000 0.22160396758195233 simulation
19050000 0.23829684286923913 simulation
19060000 0.21938631506794082 simulation
19070000 0.22035401798314583 simulation
19080000 0.22035401798314583 simulation
19090000 0.2205959437119471 simulation
19100000 0.22148300471755172 simulation
19110000 0.2277730736663844 simulation
19120000 0.22789403653078505 simulation
19130000 0.24208701262045884 simulation
19140000 0.2580541107213419 simulation
19150000 0.8992782549090762 simulation
19160000 0.8957300108866578 simulation
19170000 0.2715213096246119 simulation
19180000 0.2532559171001169 simulation
19190000 0.24168380307245677 simulation
19200000 0.22232974476835612 simulation
19210000 0.22922462803919197 simulation
19220000 0.2326519091972098 simulation
19230000 0.2327325511068102 simulation
19240000 0.24136123543405508 simulation
19250000 0.21769283496633202 simulation
19260000 0.23430506834401837 simulation
19270000 0.2310390710052014 simulation
19280000 0.22829724607878715 simulation
19290000 0.2218458933107536 simulation
19300000 0.2259989516551752 simulation
19310000 0.2330551187452119 simulation
19320000 0.2347485988468207 simulation
19330000 0.24345792508366598 simulation
19340000 0.8999233901858796 simulation
19350000 0.9030281037054958 simulation
19360000 0.25970726986815046 simulation
19370000 0.23640175799362928 simulation
19380000 0.22575702592637395 simulation
19390000 0.2356356598524253 simulation
19400000 0.22414418773436556 simulation
19410000 0.23297447683561145 simulation
19420000 0.2318454901012056 simulation
19430000 0.22426515059876617 simulation
19440000 0.2122495060683037 simulation
19450000 0.2259989516551752 simulation
19460000 0.22212813999435507 simulation
19470000 0.2310793919600016 simulation
19480000 0.23753074472803515 simulation
19490000 0.23007136808999637 simulation
19500000 0.21612031772912382 simulation
19510000 0.22700697552518043 simulation
19520000 0.21922503124873996 simulation
19530000 0.2227329543163582 simulation
19540000 0.2414418773436555 simulation
19550000 0.23886133623644207 simulation
19560000 0.2739808878674247 simulation
19570000 0.8993992177734769 simulation
19580000 0.28164186927946455 simulation
19590000 0.24873997016249344 simulation
19600000 0.25825571549534293 simulation
19610000 0.2565219144389339 simulation
19620000 0.2539413733317205 simulation
19630000 0.25450586669892344 simulation
19640000 0.2878512963186968 simulation
19650000 0.9104471593887343 simulation
19660000 0.9203257933147857 simulation
19670000 0.9129873795411475 simulation
19680000 0.30224587718237167 simulation
19690000 0.2785371557598484 simulation
19700000 0.9048828676263054 simulation
19710000 0.2761985403814362 simulation
19720000 0.2693036571106004 simulation
19730000 0.249425426394097 simulation
19740000 0.24317567840006452 simulation
19750000 0.23454699407281965 simulation
19760000 0.23962743437764605 simulation
19770000 0.2406354582476513 simulation
19780000 0.2570460868513366 simulation
19790000 0.24801419297608968 simulation
19800000 0.2587395669529454 simulation
19810000 0.893270432643845 simulation
19820000 0.27260997540421755 simulation
19830000 0.24507076327567437 simulation
19840000 0.23043425668319825 simulation
19850000 0.240191927744849 simulation
19860000 0.23995000201604774 simulation
19870000 0.23567598080722552 simulation
19880000 0.22757146889238336 simulation
19890000 0.21995080843514375 simulation
19900000 0.24273214789726222 simulation
19910000 0.2410789887504536 simulation
19920000 0.21148340792709971 simulation
19930000 0.22293455909035925 simulation
19940000 0.23285351397121085 simulation
19950000 0.23466795693722028 simulation
19960000 0.2248296439659691 simulation
19970000 0.23386153784121608 simulation
19980000 0.23539373412362405 simulation
19990000 0.264424821579775 simulation
20000000 0.8939155679206484 simulation
20010000 0.25708640780613684 simulation
20020000 0.24402241845086892 simulation
20030000 0.23511148744002258 simulation
20040000 0.2564815934841337 simulation
20050000 0.26127978710535865 simulation
20060000 0.2602314422805532 simulation
20070000 0.26910205233659934 simulation
20080000 0.26349743961937017 simulation
20090000 0.2819644369178662 simulation
20100000 0.9041570904399017 simulation
20110000 0.9103261965243337 simulation
20120000 0.3055521954759889 simulation
20130000 0.29256884803032135 simulation
20140000 0.30224587718237167 simulation
20150000 0.32022902302326517 simulation
20160000 0.9220192734163944 simulation
20170000 0.9250836659812104 simulation
20180000 0.9281883795008266 simulation
20190000 0.9266965041732188 simulation
20200000 0.9299625015120359 simulation
20210000 0.9252449498004113 simulation
20220000 0.2913592193863151 simulation
20230000 0.2826095721946696 simulation
20240000 0.2849481875730817 simulation
20250000 0.26962622474900205 simulation
20260000 0.3132534978428289 simulation
20270000 0.9158904882867627 simulation
20280000 0.9122616023547437 simulation
20290000 0.3350268134349421 simulation
20300000 0.9090762469255272 simulation
20310000 0.2935365509455264 simulation
20320000 0.26914237329139956 simulation
20330000 0.2621265271561631 simulation
20340000 0.25087698076690457 simulation
20350000 0.23922422482964398 simulation
20360000 0.22866013467198903 simulation
20370000 0.24426434417967016 simulation
20380000 0.24265150598766178 simulation
20390000 0.25345752187411796 simulation
20400000 0.25019152453530097 simulation
20410000 0.899600822547478 simulation
20420000 0.2602314422805532 simulation
20430000 0.24740937865408652 simulation
20440000 0.24708681101568486 simulation
20450000 0.23216805773960728 simulation
20460000 0.230958429095601 simulation
20470000 0.23740978186363454 simulation
20480000 0.2217652514011532 simulation
20490000 0.21991048748034353 simulation
20500000 0.21410426998911333 simulation
20510000 0.2230958429095601 simulation
20520000 0.22003145034474417 simulation
20530000 0.23200677392040644 simulation
20540000 0.22817628321438652 simulation
20550000 0.2389419781460425 simulation
20560000 0.26115882424095804 simulation
20570000 0.9021007217450909 simulation
20580000 0.90000403209548 simulation
20590000 0.2763598242006371 simulation
20600000 0.2526511027781138 simulation
20610000 0.23438571025361882 simulation
20620000 0.22736986411838234 simulation
20630000 0.22454739728236764 simulation
20640000 0.2122495060683037 simulation
20650000 0.22656344502237813 simulation
20660000 0.2335389702028144 simulation
20670000 0.21503165194951818 simulation
20680000 0.23003104713519615 simulation
20690000 0.220192734163945 simulation
20700000 0.2256763840167735 simulation
20710000 0.21587839200032258 simulation
20720000 0.20874158300068546 simulation
20730000 0.20825773154308294 simulation
20740000 0.21696705777992822 simulation
20750000 0.21220918511350348 simulation
20760000 0.2068464981250756 simulation
20770000 0.20942703923228903 simulation
20780000 0.2139429861699125 simulation
20790000 0.21672513205112698 simulation
20800000 0.21297528325470746 simulation
20810000 0.2239425829603645 simulation
20820000 0.240191927744849 simulation
20830000 0.22833756703358735 simulation
20840000 0.23325672351921292 simulation
20850000 0.22882141849118987 simulation
20860000 0.24337728317406557 simulation
20870000 0.23986936010644733 simulation
20880000 0.2630135881617677 simulation
20890000 0.8939558888754485 simulation
20900000 0.2547074714729245 simulation
20910000 0.23503084553042217 simulation
20920000 0.24442562799887102 simulation
20930000 0.24188540784645782 simulation
20940000 0.23341800733841378 simulation
20950000 0.2364823999032297 simulation
20960000 0.25994919559695173 simulation
20970000 0.8928672230958429 simulation
20980000 0.26386032821257205 simulation
20990000 0.2410386677956534 simulation
21000000 0.2485383653884924 simulation
21010000 0.23724849804443368 simulation
21020000 0.23712753518003307 simulation
21030000 0.24208701262045884 simulation
21040000 0.8926252973670417 simulation
21050000 0.2677311398733922 simulation
21060000 0.24833676061449136 simulation
21070000 0.24132091447925486 simulation
21080000 0.2473287367444861 simulation
21090000 0.23426474738921818 simulation
21100000 0.23781299141163662 simulation
21110000 0.22366033627676304 simulation
21120000 0.2189427845651385 simulation
21130000 0.2301116890447966 simulation
21140000 0.2323293415588081 simulation
21150000 0.23249062537800896 simulation
21160000 0.2367646465868312 simulation
21170000 0.23724849804443368 simulation
21180000 0.24244990121366075 simulation
21190000 0.23833716382403936 simulation
21200000 0.21757187210193138 simulation
21210000 0.23430506834401837 simulation
21220000 0.2218458933107536 simulation
21230000 0.2389016571912423 simulation
21240000 0.2444659489536712 simulation
21250000 0.2578525059473408 simulation
21260000 0.24333696221926535 simulation
21270000 0.24369985081246723 simulation
21280000 0.25954598604894963 simulation
21290000 0.25035280835450185 simulation
21300000 0.2506350550381033 simulation
21310000 0.2630539091165679 simulation
21320000 0.2785371557598484 simulation
21330000 0.2898270231039071 simulation
21340000 0.9179871779363735 simulation
21350000 0.9135115519535503 simulation
21360000 0.32829321398330713 simulation
21370000 0.28994798596830773 simulation
21380000 0.29139954034111526 simulation
21390000 0.30220555622757145 simulation
21400000 0.320954800209669 simulation
21410000 0.92883351477763 simulation
21420000 0.9318575863876457 simulation
21430000 0.9333494617152535 simulation
21440000 0.9356880770936655 simulation
21450000 0.934034917946857 simulation
21460000 0.9411314059916939 simulation
21470000 0.9403249868956897 simulation
21480000 0.9433490585057054 simulation
21490000 0.9447199709689126 simulation
21500000 0.9424619975001008 simulation
21510000 0.9427845651385025 simulation
21520000 0.9394379258900851 simulation
21530000 0.9416958993588969 simulation
21540000 0.9393976049352849 simulation
21550000 0.9400830611668884 simulation
21560000 0.9345590903592597 simulation
21570000 0.931938228297246 simulation
21580000 0.362686988427886 simulation
21590000 0.3539776621910407 simulation
21600000 0.9135518729083505 simulation
21610000 0.306923107939196 simulation
21620000 0.3038587153743801 simulation
21630000 0.29494778436353375 simulation
21640000 0.30861658804080483 simulation
21650000 0.9073424458691182 simulation
21660000 0.283657917019475 simulation
21670000 0.2657957340429821 simulation
21680000 0.293657513809927 simulation
21690000 0.9120196766259425 simulation
21700000 0.28087577113826057 simulation
21710000 0.2501512035805008 simulation
21720000 0.24918350066529577 simulation
21730000 0.24124027256965444 simulation
21740000 0.24845772347889197 simulation
21750000 0.2297891214063949 simulation
21760000 0.2335389702028144 simulation
21770000 0.23749042377323495 simulation
21780000 0.23067618241199953 simulation
21790000 0.23995000201604774 simulation
21800000 0.23120035482440224 simulation
21810000 0.22833756703358735 simulation
21820000 0.223458731502762 simulation
21830000 0.23269223015201 simulation
21840000 0.23607919035522762 simulation
21850000 0.22551510019757268 simulation
21860000 0.23946615055844522 simulation
21870000 0.24789323011168904 simulation
21880000 0.22245070763275673 simulation
21890000 0.23640175799362928 simulation
21900000 0.23321640256441273 simulation
21910000 0.2472884157896859 simulation
21920000 0.23196645296560622 simulation
21930000 0.23160356437240434 simulation
21940000 0.2181766864239345 simulation
21950000 0.2339421797508165 simulation
21960000 0.24172412402725696 simulation
21970000 0.2739405669126245 simulation
21980000 0.8927462602314423 simulation
21990000 0.260191121325753 simulation
22000000 0.25087698076690457 simulation
22010000 0.2397887181968469 simulation
22020000 0.2414821982984557 simulation
22030000 0.23378089593161566 simulation
22040000 0.2452320470948752 simulation
22050000 0.2380549171404379 simulation
22060000 0.24220797548485948 simulation
22070000 0.24615942905528002 simulation
22080000 0.2477319462924882 simulation
22090000 0.2418450868916576 simulation
22100000 0.23736946090883432 simulation
22110000 0.26115882424095804 simulation
22120000 0.2672472884157897 simulation
22130000 0.28345631224547396 simulation
22140000 0.2856739647594855 simulation
22150000 0.2847062618442805 simulation
22160000 0.3147856941252369 simulation
22170000 0.9181484617555744 simulation
22180000 0.3712753518003306 simulation
22190000 0.937099310511673 simulation
22200000 0.9283899842748277 simulation
22210000 0.3961937018668602 simulation
22220000 0.9351639046812629 simulation
22230000 0.9456876738841176 simulation
22240000 0.940566912624491 simulation
22250000 0.9366154590540704 simulation
22260000 0.9400830611668884 simulation
22270000 0.9423410346357002 simulation
22280000 0.9345187694044595 simulation
22290000 0.9358493609128664 simulation
22300000 0.3645014313938954 simulation
22310000 0.3180920124188541 simulation
22320000 0.33002701503971615 simulation
22330000 0.34474416354179266 simulation
22340000 0.364622394258296 simulation
22350000 0.9348816579976614 simulation
22360000 0.9448812547881134 simulation
22370000 0.9449215757429136 simulation
22380000 0.9448006128785129 simulation
22390000 0.9468166606185234 simulation
22400000 0.9499616950929398 simulation
22410000 0.9464134510705213 simulation
22420000 0.9503245836861417 simulation
22430000 0.950203620821741 simulation
22440000 0.9510503608725455 simulation
22450000 0.9498004112737389 simulation
22460000 0.949235917906536 simulation
22470000 0.9470989073021249 simulation
22480000 0.9464940929801218 simulation
22490000 0.9484294988105318 simulation
22500000 0.9522196685617516 simulation
22510000 0.950768114188944 simulation
22520000 0.9539534696181605 simulation
22530000 0.9559291964033708 simulation
22540000 0.9542760372565622 simulation
22550000 0.9535502600701584 simulation
22560000 0.448651264061933 simulation
22570000 0.9475424378049272 simulation
22580000 0.9520180637877504 simulation
22590000 0.9558888754485706 simulation
22600000 0.9506874722793436 simulation
22610000 0.9537921857989597 simulation
22620000 0.9510100399177452 simulation
22630000 0.9510100399177452 simulation
22640000 0.954034111527761 simulation
22650000 0.9547598887141647 simulation
22660000 0.9554856659005685 simulation
22670000 0.9528244828837547 simulation
22680000 0.9518971009233499 simulation
22690000 0.9481875730817306 simulation
22700000 0.9516954961493488 simulation
22710000 0.9466956977541228 simulation
22720000 0.4196604975605822 simulation
22730000 0.9456876738841176 simulation
22740000 0.9445586871497117 simulation
22750000 0.40901576549332685 simulation
22760000 0.9440345147373089 simulation
22770000 0.9427442441837023 simulation
22780000 0.4239748397242047 simulation
22790000 0.9453651062457159 simulation
22800000 0.9431071327769042 simulation
22810000 0.4349421394298617 simulation
22820000 0.9441957985565098 simulation
22830000 0.9542760372565622 simulation
22840000 0.9515745332849482 simulation
22850000 0.9506874722793436 simulation
22860000 0.9552437401717673 simulation
22870000 0.9497600903189387 simulation
22880000 0.9560098383129713 simulation
22890000 0.9534696181605581 simulation
22900000 0.9539131486633603 simulation
22910000 0.9566549735897746 simulation
22920000 0.9566952945445748 simulation
22930000 0.9534292972057579 simulation
22940000 0.9575823555501795 simulation
22950000 0.9558485544937704 simulation
22960000 0.9511713237369461 simulation
22970000 0.9468166606185234 simulation
22980000 0.9446393290593121 simulation
22990000 0.4197814604249829 simulation
23000000 0.9412926898108948 simulation
23010000 0.41804765936857385 simulation
23020000 0.4165154630861659 simulation
23030000 0.9474617958953268 simulation
23040000 0.9552437401717673 simulation
23050000 0.9538728277085602 simulation
23060000 0.9569775412281762 simulation
23070000 0.9552840611265675 simulation
23080000 0.9512922866013467 simulation
23090000 0.9556872706745696 simulation
23100000 0.9558082335389702 simulation
23110000 0.955203419216967 simulation
23120000 0.9504858675053425 simulation
23130000 0.9562517640417725 simulation
23140000 0.9543566791661626 simulation
23150000 0.9539534696181605 simulation
23160000 0.9582274908269828 simulation
23170000 0.9556469497197694 simulation
23180000 0.9539534696181605 simulation
23190000 0.9493568807709366 simulation
23200000 0.4278456513850248 simulation
23210000 0.9531470505221563 simulation
23220000 0.9524212733357525 simulation
23230000 0.9566146526349744 simulation
23240000 0.9501632998669408 simulation
23250000 0.9570178621829765 simulation
23260000 0.9572194669569776 simulation
23270000 0.9571388250473771 simulation
23280000 0.9529051247933551 simulation
23290000 0.9532276924317568 simulation
23300000 0.9550018144429661 simulation
23310000 0.9535502600701584 simulation
23320000 0.9562114430869723 simulation
23330000 0.9575823555501795 simulation
23340000 0.9542760372565622 simulation
23350000 0.9558082335389702 simulation
23360000 0.9537921857989597 simulation
23370000 0.9576226765049797 simulation
23380000 0.9576226765049797 simulation
23390000 0.9580258860529818 simulation
23400000 0.961170920527398 simulation
23410000 0.9588323051489859 simulation
23420000 0.955969517358171 simulation
23430000 0.959235514696988 simulation
23440000 0.9538728277085602 simulation
23450000 0.9551630982621668 simulation
23460000 0.956171122132172 simulation
23470000 0.9498004112737389 simulation
23480000 0.9480262892625297 simulation
23490000 0.9432684165961049 simulation
23500000 0.9359703237772671 simulation
