# Supplementary material for: Inheritance of H3K9 methylation regulates genome architecture in Drosophila early embryos
Source: EMBO J. 2024 Jun 3;43(13):8. doi: 10.1038/s44318-024-00127-z (PMC11217351; doi:10.1038/s44318-024-00127-z)
Supplement: Supplementary file 12 — Source data Fig. 5 [file 44318_2024_127_MOESM12_ESM.zip › figure5/figure5a_numerical.xlsx]

## Sheet: Sheet1
	rescue_hatching rate
	rep	ctr	TM	TM+ZR	TM+MR	TM+MT_Cat.dead
Hatching rate	1	97.5	23.3	17.5	92.52	5
	2	99.1	24.2	24.4	88.31	14.17
	3	93.1	31.54	10.7	90.81
