# Supplementary material for: Inheritance of H3K9 methylation regulates genome architecture in Drosophila early embryos
Source: EMBO J. 2024 Jun 3;43(13):8. doi: 10.1038/s44318-024-00127-z (PMC11217351; doi:10.1038/s44318-024-00127-z)
Supplement: Supplementary file 12 — Source data Fig. 5 [file 44318_2024_127_MOESM12_ESM.zip › figure5/figure5j.imaging.csv]

	Time	Mean size	embryo
0	0.0	0.0031398741437447986	WT
1	0.0	0.003812529114140553	WT
2	0.5	0.005846138386147494	WT
3	0.5	0.01568277482302802	WT
4	1.0	0.002900799436046903	WT
5	1.0	0.008351077904291565	WT
6	1.0	0.008089097269107495	WT
7	1.0	0.006086494792257436	WT
8	1.0	0.005555680373848641	WT
9	1.0	0.004674814634033788	WT
10	1.0	0.0036207891772017226	WT
11	1.0	0.005373172262445611	WT
12	1.0	0.01337824467626136	WT
13	1.0	0.0023728071779050112	WT
14	1.0	0.011125975061752044	WT
15	1.5	0.003858125295409683	WT
16	1.5	0.015608742700225879	WT
17	1.5	0.004995125241375335	WT
18	1.5	0.0029967836051889548	WT
19	1.5	0.00602600794094258	WT
20	1.5	0.00946041736096192	WT
21	1.5	0.03809442505487274	WT
22	1.5	0.014371281500115676	WT
23	1.5	0.011698389982493682	WT
24	1.5	0.004498193315895069	WT
25	1.5	0.009028560030679441	WT
26	1.5	0.054582876781451864	WT
27	2.0	0.007893083655146575	WT
28	2.0	0.005856350917879215	WT
29	2.0	0.00785393084193483	WT
30	2.0	0.007693337821004482	WT
31	2.0	0.03824532145023447	WT
32	2.0	0.006220026743312781	WT
33	2.0	0.00447400923010532	WT
34	2.0	0.003596206470152154	WT
35	2.0	0.012229514682785176	WT
36	2.0	0.036339094555848925	WT
37	2.0	0.012143747837680388	WT
38	2.0	0.010912185649156771	WT
39	2.0	0.017351715819766127	WT
40	2.0	0.006993412550665029	WT
41	2.0	0.004569901407943825	WT
42	2.0	0.0023449593159892528	WT
43	2.0	0.011846095295105255	WT
44	2.5	0.011426113190777428	WT
45	2.5	0.008365677126465078	WT
46	2.5	0.014177936462457701	WT
47	2.5	0.005016675512719354	WT
48	2.5	0.008564101320599272	WT
49	2.5	0.00679735074049411	WT
50	2.5	0.016714427296498576	WT
51	2.5	0.009236443151325425	WT
52	2.5	0.005263671720858827	WT
53	2.5	0.005681561367165099	WT
54	2.5	0.0028258703583617004	WT
55	2.5	0.013817215683626014	WT
56	2.5	0.006658683428588133	WT
57	2.5	0.0050554518673320325	WT
58	2.5	0.026392460382328984	WT
59	2.5	0.0021068695513454445	WT
60	2.5	0.010724985604714497	WT
61	2.5	0.012658895004341046	WT
62	2.5	0.006097288698665232	WT
63	2.5	0.048265368157348075	WT
64	2.5	0.006964004249278455	WT
65	2.5	0.003954058811568248	WT
66	2.5	0.0032455215843935127	WT
67	2.5	0.0029540153119916287	WT
68	2.5	0.013828232465040067	WT
69	2.5	0.005706996197809226	WT
70	3.0	0.012297309488360985	WT
71	3.0	0.0071564689603234475	WT
72	3.0	0.011183961880227073	WT
73	3.0	0.029820284945180794	WT
74	3.0	0.030024766182350948	WT
75	3.0	0.006954094834598889	WT
76	3.0	0.039821372421973776	WT
77	3.0	0.007910423189985253	WT
78	3.0	0.011258030472576307	WT
79	3.0	0.004235652378405097	WT
80	3.0	0.018730437835860647	WT
81	3.0	0.007593644529839987	WT
82	3.0	0.014996246918530801	WT
83	3.0	0.010814786017134027	WT
84	3.0	0.007394695744587902	WT
85	3.0	0.024688963344674488	WT
86	3.0	0.003980022290929967	WT
87	3.0	0.013694171920033619	WT
88	3.0	0.009220767279527588	WT
89	3.0	0.00527502870925795	WT
90	3.0	0.01614647053510953	WT
91	3.0	0.009004896369355026	WT
92	3.0	0.057969799658149794	WT
93	3.0	0.010188592670234222	WT
94	3.0	0.005554677395123026	WT
95	3.0	0.004770829209565735	WT
96	3.0	0.004923313630953384	WT
97	3.0	0.008433504123672924	WT
98	3.0	0.008650125399139898	WT
99	3.5	0.03485687631552136	WT
100	3.5	0.009983937552175085	WT
101	3.5	0.010453788477374656	WT
102	3.5	0.027677449702715497	WT
103	3.5	0.014997461012314577	WT
104	3.5	0.007095272198766729	WT
105	3.5	0.027976867322705344	WT
106	3.5	0.008037285751697251	WT
107	3.5	0.016613079205743595	WT
108	3.5	0.0038923074180857663	WT
109	3.5	0.03515447088061568	WT
110	3.5	0.0035045604166824957	WT
111	3.5	0.008147003527706679	WT
112	3.5	0.03380043518300106	WT
113	3.5	0.006283871609120474	WT
114	3.5	0.006162767674262713	WT
115	3.5	0.00522190238992741	WT
116	3.5	0.006275415455132104	WT
117	3.5	0.02890892472384082	WT
118	3.5	0.011948804332669883	WT
119	3.5	0.008053281284742444	WT
120	3.5	0.015618750016141662	WT
121	3.5	0.0054368948788049406	WT
122	3.5	0.010552833187483067	WT
123	3.5	0.007694626951270143	WT
124	3.5	0.007631471061072653	WT
125	4.0	0.00906232837256323	WT
126	4.0	0.007320091983045668	WT
127	4.0	0.025685066933206397	WT
128	4.0	0.06078174735591363	WT
129	4.0	0.012938752691085876	WT
130	4.0	0.011817789429495847	WT
131	4.0	0.019569048528438403	WT
132	4.0	0.008366791811116074	WT
133	4.0	0.008260418717117813	WT
134	4.0	0.010691854607419407	WT
135	4.0	0.009262935545413117	WT
136	4.0	0.024189242630544984	WT
137	4.0	0.006342360674047673	WT
138	4.0	0.01759255911931325	WT
139	4.0	0.011107504913807525	WT
140	4.0	0.012851303287537037	WT
141	4.0	0.019490726232066782	WT
142	4.0	0.013536432617446964	WT
143	4.0	0.006832147607889443	WT
144	4.0	0.0090775290537517	WT
145	4.0	0.013391146427315577	WT
146	4.0	0.0049328632573680045	WT
147	4.0	0.007824341162850823	WT
148	4.0	0.010712798482425151	WT
149	4.0	0.012590260724113247	WT
150	4.0	0.011142532381079094	WT
151	4.5	0.009974760088527714	WT
152	4.5	0.010449639284620858	WT
153	4.5	0.01455308777126223	WT
154	4.5	0.0120178983587593	WT
155	4.5	0.008244148625327588	WT
156	4.5	0.008459956055538785	WT
157	4.5	0.01210322463946155	WT
158	4.5	0.008168244761094547	WT
159	4.5	0.01162189257375086	WT
160	4.5	0.015817215106945334	WT
161	4.5	0.03029378708585756	WT
162	4.5	0.012511251831637468	WT
163	4.5	0.011981730121680094	WT
164	4.5	0.01881037081135592	WT
165	4.5	0.06399453451826831	WT
166	4.5	0.014610183365294835	WT
167	4.5	0.009870884348038922	WT
168	4.5	0.01869211738313183	WT
169	4.5	0.006675129655000068	WT
170	4.5	0.0116561776671834	WT
171	4.5	0.009820755526609572	WT
172	4.5	0.00843630311293105	WT
173	4.5	0.01278121835437708	WT
174	4.5	0.009115933446279742	WT
175	4.5	0.009862666590549539	WT
176	4.5	0.006975021084832897	WT
177	4.5	0.013753642390700592	WT
178	4.5	0.00986815545731605	WT
179	4.5	0.011811645963305103	WT
180	4.5	0.012276256689693087	WT
181	4.5	0.009606713186371959	WT
182	4.5	0.004396545407669036	WT
183	4.5	0.019057342282060057	WT
184	4.5	0.01029463126252066	WT
185	4.5	0.012817859476073334	WT
186	5.0	0.012597511249901699	WT
187	5.0	0.04601752618133734	WT
188	5.0	0.01321553862288989	WT
189	5.0	0.025386736440458562	WT
190	5.0	0.012178249616186562	WT
191	5.0	0.008696890870626896	WT
192	5.0	0.008672421371279083	WT
193	5.0	0.021443741040765716	WT
194	5.0	0.009240676318718735	WT
195	5.0	0.013993783630666633	WT
196	5.0	0.017270020658136136	WT
197	5.0	0.030095217628365888	WT
198	5.0	0.03464918485539515	WT
199	5.0	0.015108597570126425	WT
200	5.0	0.018719970102537196	WT
201	5.0	0.012019449109997181	WT
202	5.0	0.019389436667718366	WT
203	5.0	0.012408309855035047	WT
204	5.0	0.00889569708760034	WT
205	5.0	0.03216789790554582	WT
206	5.0	0.008087026866194622	WT
207	5.0	0.015175292060680613	WT
208	5.0	0.009036497929006883	WT
209	5.0	0.008844138511476947	WT
210	5.0	0.005389741863526175	WT
211	5.0	0.005663055898185568	WT
212	5.0	0.008587319484967096	WT
213	5.0	0.008992103687831066	WT
214	5.0	0.00902467184475689	WT
215	5.0	0.011041085712042452	WT
216	5.5	0.011743663377217821	WT
217	5.5	0.007235322668919884	WT
218	5.5	0.020478402287202758	WT
219	5.5	0.01833301977104632	WT
220	5.5	0.040422375587018944	WT
221	5.5	0.010968999287325167	WT
222	5.5	0.010518703470887977	WT
223	5.5	0.007656157193967414	WT
224	5.5	0.015174760464218022	WT
225	5.5	0.02730167616654373	WT
226	5.5	0.013134397453305812	WT
227	5.5	0.02230473916205715	WT
228	5.5	0.009867391818915378	WT
229	5.5	0.009114694122913727	WT
230	5.5	0.017673035618943768	WT
231	5.5	0.00973846649899813	WT
232	5.5	0.023384185318347465	WT
233	5.5	0.015706372659379707	WT
234	5.5	0.02031678663168604	WT
235	5.5	0.007817196957777895	WT
236	5.5	0.014328685998116167	WT
237	5.5	0.006436508610023798	WT
238	5.5	0.013176229604948894	WT
239	5.5	0.017292577613061258	WT
240	5.5	0.009093078558537457	WT
241	5.5	0.01392882864710978	WT
242	6.0	0.019147997644521752	WT
243	6.0	0.015396413532774112	WT
244	6.0	0.019144657012462707	WT
245	6.0	0.013901051584048118	WT
246	6.0	0.013913346427917255	WT
247	6.0	0.029804675745307898	WT
248	6.0	0.02346542554194372	WT
249	6.0	0.007303222207692995	WT
250	6.0	0.011493033031663035	WT
251	6.0	0.008534056667876535	WT
252	6.0	0.011320552734984637	WT
253	6.0	0.022586839908519493	WT
254	6.0	0.01618950729980961	WT
255	6.0	0.018739228964892322	WT
256	6.0	0.019074700311328612	WT
257	6.0	0.017642177558436008	WT
258	6.0	0.010724298410906406	WT
259	6.0	0.01223683225547667	WT
260	6.0	0.019737677471066698	WT
261	6.0	0.028608677922727865	WT
262	6.0	0.01782430930588555	WT
263	6.0	0.009050710267826554	WT
264	6.0	0.009929455191380025	WT
265	6.0	0.012715269826592499	WT
266	6.0	0.004887544986759974	WT
267	6.0	0.010701345664346457	WT
268	6.0	0.011170695611509919	WT
269	6.0	0.0062356600176199295	WT
270	6.0	0.0107468648172051	WT
271	6.0	0.012187975649310064	WT
272	6.5	0.019440452472553087	WT
273	6.5	0.018293884756664512	WT
274	6.5	0.023166529806451324	WT
275	6.5	0.01971099431372154	WT
276	6.5	0.011160514448882991	WT
277	6.5	0.010021112975572581	WT
278	6.5	0.00749689201088042	WT
279	6.5	0.012201935211940443	WT
280	6.5	0.023627973086517932	WT
281	6.5	0.012764195111413922	WT
282	6.5	0.02152742519713955	WT
283	6.5	0.011124861266590057	WT
284	6.5	0.009838744800998018	WT
285	6.5	0.030114805384421246	WT
286	6.5	0.020041724434241705	WT
287	6.5	0.031119928683999917	WT
288	6.5	0.014358620906559873	WT
289	6.5	0.00852863716048016	WT
290	6.5	0.027560620618771486	WT
291	6.5	0.010481113860389104	WT
292	6.5	0.007958382967018191	WT
293	6.5	0.013369061675952807	WT
294	6.5	0.013908142385093058	WT
295	6.5	0.012979307799200484	WT
296	7.0	0.03229460700330701	WT
297	7.0	0.020048301771960597	WT
298	7.0	0.022383982504733335	WT
299	7.0	0.013285599144561715	WT
300	7.0	0.01650843556768094	WT
301	7.0	0.015374095139610409	WT
302	7.0	0.014164290910891468	WT
303	7.0	0.03279512740799118	WT
304	7.0	0.010821160941089588	WT
305	7.0	0.023753517307579845	WT
306	7.0	0.012155967254053223	WT
307	7.0	0.03082528122606891	WT
308	7.0	0.011186153383944455	WT
309	7.0	0.013366258537089806	WT
310	7.0	0.011734268649733549	WT
311	7.0	0.009188015820060243	WT
312	7.0	0.012004655629778255	WT
313	7.0	0.008709959330125132	WT
314	7.0	0.011966083370598707	WT
315	7.0	0.007151796014335992	WT
316	7.0	0.009291315728437437	WT
317	7.0	0.011018180728308537	WT
318	7.0	0.012735287265588351	WT
319	7.5	0.01968308343631956	WT
320	7.5	0.02005034476354569	WT
321	7.5	0.009998920926813844	WT
322	7.5	0.016370349371483513	WT
323	7.5	0.01499599887712665	WT
324	7.5	0.013140483266140713	WT
325	7.5	0.01427702522076986	WT
326	7.5	0.02649325976837187	WT
327	7.5	0.021775575147582063	WT
328	7.5	0.026020602740860876	WT
329	7.5	0.018441530572121462	WT
330	7.5	0.03200371147030349	WT
331	7.5	0.020039105692561367	WT
332	7.5	0.014276123980001068	WT
333	7.5	0.018248259257763553	WT
334	7.5	0.0092855974025176	WT
335	7.5	0.03030929244088952	WT
336	7.5	0.009354850154883167	WT
337	7.5	0.019710451944596495	WT
338	7.5	0.010567713935564034	WT
339	7.5	0.007224056560992831	WT
340	7.5	0.03297209308505279	WT
341	7.5	0.009319628777249359	WT
342	7.5	0.011385220127276045	WT
343	8.0	0.018143881324693426	WT
344	8.0	0.021729770482958804	WT
345	8.0	0.01305652248432285	WT
346	8.0	0.018029142262394885	WT
347	8.0	0.007079880120313633	WT
348	8.0	0.03840586864358531	WT
349	8.0	0.03447006670787083	WT
350	8.0	0.01658624233053719	WT
351	8.0	0.015615844944605323	WT
352	8.0	0.022995959785321138	WT
353	8.0	0.03440750061293478	WT
354	8.0	0.022409076987615368	WT
355	8.0	0.01763248783884875	WT
356	8.0	0.01994181783739977	WT
357	8.0	0.0352213519065303	WT
358	8.0	0.022194236343885277	WT
359	8.0	0.010956737808772694	WT
360	8.0	0.00858290422436917	WT
361	8.0	0.03246656835641521	WT
362	8.0	0.019972043062184367	WT
363	8.0	0.010206256431974809	WT
364	8.0	0.01114374872183049	WT
365	8.0	0.015430821887432026	WT
366	8.0	0.012606305139694875	WT
367	8.0	0.013042037657719323	WT
368	8.0	0.03329804438845751	WT
369	8.0	0.013018713191061387	WT
370	8.0	0.013414459062327253	WT
371	8.5	0.0401679523891961	WT
372	8.5	0.012582972741580245	WT
373	8.5	0.02770944100520391	WT
374	8.5	0.0326412849113949	WT
375	8.5	0.09005929156238168	WT
376	8.5	0.012336559670004198	WT
377	8.5	0.022769713317967406	WT
378	8.5	0.01569051336476139	WT
379	8.5	0.021330934545266935	WT
380	8.5	0.026634251940411448	WT
381	8.5	0.017316119475207385	WT
382	8.5	0.026353114642399197	WT
383	8.5	0.021011489239583278	WT
384	8.5	0.03389118885060446	WT
385	8.5	0.014151972865992984	WT
386	8.5	0.019196327185964486	WT
387	8.5	0.00833039078377374	WT
388	8.5	0.01623029417358129	WT
389	8.5	0.009404097142713608	WT
390	8.5	0.028016320881967226	WT
391	8.5	0.014373822848452197	WT
392	8.5	0.020507403745394132	WT
393	8.5	0.011918114175902416	WT
394	8.5	0.015192677463543072	WT
395	9.0	0.02679956042681609	WT
396	9.0	0.030042003762367462	WT
397	9.0	0.02884403310639755	WT
398	9.0	0.022775168652586383	WT
399	9.0	0.01731363035863321	WT
400	9.0	0.015575819654614041	WT
401	9.0	0.028627256634290884	WT
402	9.0	0.017973041721734737	WT
403	9.0	0.03468995942795072	WT
404	9.0	0.030731693983326817	WT
405	9.0	0.020775212082714215	WT
406	9.0	0.02243932373297867	WT
407	9.0	0.034846351948198885	WT
408	9.0	0.013865987588723918	WT
409	9.0	0.01942032586497145	WT
410	9.0	0.018049868162764625	WT
411	9.0	0.014253958210720384	WT
412	9.0	0.02886407744824972	WT
413	9.0	0.020487804144832016	WT
414	9.0	0.01276714318293078	WT
415	9.0	0.013805500388964347	WT
416	9.0	0.016947278152356166	WT
417	9.5	0.032675335252745547	WT
418	9.5	0.017406894107663724	WT
419	9.5	0.016726003884812643	WT
420	9.5	0.043951637208444284	WT
421	9.5	0.019100790396445997	WT
422	9.5	0.01993123387035231	WT
423	9.5	0.025660405652312	WT
424	9.5	0.026948584125228842	WT
425	9.5	0.03947872882760261	WT
426	9.5	0.01867536362085302	WT
427	9.5	0.049303994498300543	WT
428	9.5	0.028869592415689215	WT
429	9.5	0.01775987176232763	WT
430	9.5	0.03424048541364432	WT
431	9.5	0.02878181559069889	WT
432	9.5	0.011639357592445674	WT
433	9.5	0.020976377568665047	WT
434	9.5	0.012236264966355938	WT
435	9.5	0.021732063997077767	WT
436	9.5	0.008150337831754223	WT
437	9.5	0.01267329351149309	WT
438	9.5	0.016777082283965867	WT
439	9.5	0.022327566064301262	WT
440	9.5	0.02439837661462723	WT
441	10.0	0.034109256675773615	WT
442	10.0	0.020746666189941643	WT
443	10.0	0.0339787176959861	WT
444	10.0	0.022733178945087223	WT
445	10.0	0.0201429438181161	WT
446	10.0	0.04220065524075197	WT
447	10.0	0.03630861482451149	WT
448	10.0	0.030373145441788978	WT
449	10.0	0.011830145627394784	WT
450	10.0	0.03266436644978272	WT
451	10.0	0.025448705773895942	WT
452	10.0	0.029830149652905397	WT
453	10.0	0.019091253053847554	WT
454	10.0	0.030957055497652045	WT
455	10.0	0.019735947532800478	WT
456	10.0	0.03420705394335214	WT
457	10.0	0.012920713667381935	WT
458	10.0	0.02773197563068541	WT
459	10.0	0.0173094343755212	WT
460	10.0	0.015235472419689328	WT
461	10.0	0.0160022369070376	WT
462	10.5	0.03462544150512303	WT
463	10.5	0.029554541459415815	WT
464	10.5	0.03570585502830413	WT
465	10.5	0.022305705488125313	WT
466	10.5	0.0299826754122623	WT
467	10.5	0.024672536642950257	WT
468	10.5	0.019875538243572383	WT
469	10.5	0.025047345099912462	WT
470	10.5	0.03836571055940924	WT
471	10.5	0.05517192592007147	WT
472	10.5	0.03300389109251513	WT
473	10.5	0.03291786584181715	WT
474	10.5	0.02492879227874878	WT
475	10.5	0.020328111521445782	WT
476	10.5	0.03860001795283915	WT
477	10.5	0.02000938852001969	WT
478	10.5	0.02692774123423211	WT
479	10.5	0.0167908318281737	WT
480	10.5	0.014585541641944208	WT
481	10.5	0.01566926165394402	WT
482	10.5	0.04113592901239885	WT
483	10.5	0.011224210169852984	WT
484	11.0	0.03178036482046778	WT
485	11.0	0.021374791337475354	WT
486	11.0	0.03841254003146252	WT
487	11.0	0.036843278333753726	WT
488	11.0	0.014189833639011362	WT
489	11.0	0.022318501060685336	WT
490	11.0	0.025095838157159517	WT
491	11.0	0.04896333227421838	WT
492	11.0	0.01886322654903442	WT
493	11.0	0.04521617049257873	WT
494	11.0	0.04868561649404866	WT
495	11.0	0.032887187252926636	WT
496	11.0	0.054052457764329216	WT
497	11.0	0.026522140830697715	WT
498	11.0	0.026908376441119538	WT
499	11.0	0.02517470703025801	WT
500	11.0	0.02483308671397052	WT
501	11.0	0.02215902804415472	WT
502	11.0	0.015451201035712903	WT
503	11.0	0.01682534492890648	WT
504	11.0	0.03195886851694681	WT
505	11.0	0.023777593048143114	WT
506	11.0	0.02172083477003066	WT
507	11.5	0.04502473913667562	WT
508	11.5	0.030331432627686183	WT
509	11.5	0.027722534547129925	WT
510	11.5	0.030638518833347186	WT
511	11.5	0.032300163274471966	WT
512	11.5	0.02002686169813263	WT
513	11.5	0.04630988569366167	WT
514	11.5	0.033009174513700466	WT
515	11.5	0.023760396800415067	WT
516	11.5	0.026692753843807652	WT
517	11.5	0.028697170577179503	WT
518	11.5	0.016953669277397925	WT
519	11.5	0.01880223392924917	WT
520	11.5	0.04019357836001201	WT
521	11.5	0.01601759215471387	WT
522	11.5	0.047397577669222715	WT
523	11.5	0.011768229535114558	WT
524	11.5	0.01529348236040333	WT
525	12.0	0.03741889279327013	WT
526	12.0	0.06948377056774822	WT
527	12.0	0.024741024326299935	WT
528	12.0	0.031818537984537806	WT
529	12.0	0.026304607521785688	WT
530	12.0	0.028778088984804714	WT
531	12.0	0.04731632198169903	WT
532	12.0	0.02944141154302328	WT
533	12.0	0.046170680251792294	WT
534	12.0	0.03368717920812258	WT
535	12.0	0.023439171867129256	WT
536	12.0	0.0332824873379043	WT
537	12.0	0.02797203238405195	WT
538	12.0	0.03233270768907945	WT
539	12.0	0.02964338796899603	WT
540	12.0	0.019063954735567126	WT
541	12.0	0.03639991600529771	WT
542	12.0	0.02340631031181859	WT
543	12.0	0.03125130560128194	WT
544	12.0	0.016018858577496208	WT
545	12.0	0.020831430233192217	WT
546	12.0	0.05243426113810591	WT
547	12.0	0.012622641394538824	WT
548	12.0	0.011684838339645719	WT
549	12.5	0.04499732972138968	WT
550	12.5	0.023245529290596624	WT
551	12.5	0.028637702112370413	WT
552	12.5	0.03247622944427359	WT
553	12.5	0.029135741343522405	WT
554	12.5	0.03918326767702785	WT
555	12.5	0.04869565781540305	WT
556	12.5	0.09697619721362863	WT
557	12.5	0.04606013328766934	WT
558	12.5	0.06839065334467916	WT
559	12.5	0.04938657662408408	WT
560	12.5	0.023330496943701904	WT
561	12.5	0.0607743908185334	WT
562	12.5	0.039789974071293845	WT
563	12.5	0.032679543661473444	WT
564	12.5	0.0312251935527828	WT
565	12.5	0.02866773351244684	WT
566	12.5	0.039866946308601416	WT
567	12.5	0.012912730708495631	WT
568	13.0	0.062185787148546515	WT
569	13.0	0.0233162510237962	WT
570	13.0	0.021977730272540016	WT
571	13.0	0.02985815477350976	WT
572	13.0	0.030145168982222116	WT
573	13.0	0.03313972635537532	WT
574	13.0	0.02858642887376152	WT
575	13.0	0.029133450836208673	WT
576	13.0	0.05570527642844028	WT
577	13.0	0.04839662311780665	WT
578	13.0	0.02354172990115995	WT
579	13.0	0.02988595059775079	WT
580	13.0	0.035761120976561464	WT
581	13.0	0.027905059847122046	WT
582	13.0	0.03931197566329803	WT
583	13.0	0.03903506322869482	WT
584	13.0	0.043346553434779216	WT
585	13.0	0.03409869005902556	WT
586	13.0	0.03043488018135023	WT
587	13.0	0.04511122417475083	WT
588	13.0	0.040495134007571175	WT
589	13.0	0.00922466002881259	WT
590	13.0	0.027170465261753093	WT
591	13.0	0.01172476910745271	WT
592	13.0	0.024554295708300002	WT
593	13.5	0.05181412532555804	WT
594	13.5	0.03209462508893822	WT
595	13.5	0.029541445199676507	WT
596	13.5	0.0674210778751285	WT
597	13.5	0.041402082430701884	WT
598	13.5	0.017184120187441795	WT
599	13.5	0.04591551336759304	WT
600	13.5	0.04908775311245806	WT
601	13.5	0.05329469970706645	WT
602	13.5	0.04879749812757886	WT
603	13.5	0.04518629891719246	WT
604	13.5	0.03464982641062308	WT
605	13.5	0.03361552904655147	WT
606	13.5	0.02995008670234114	WT
607	13.5	0.03409794015714698	WT
608	13.5	0.06551974516703332	WT
609	13.5	0.013816271471901377	WT
610	13.5	0.014683356290923226	WT
611	13.5	0.028179474995527056	WT
612	13.5	0.03146371408680795	WT
613	13.5	0.01697318672839794	WT
614	14.0	0.03407241376092763	WT
615	14.0	0.053810352490317875	WT
616	14.0	0.029032026372447856	WT
617	14.0	0.035241370418088405	WT
618	14.0	0.0657426648862141	WT
619	14.0	0.052872726451863666	WT
620	14.0	0.05528033272622285	WT
621	14.0	0.03203163735226165	WT
622	14.0	0.07101399902724415	WT
623	14.0	0.049100204001990215	WT
624	14.0	0.032905730920876196	WT
625	14.0	0.040996633915941945	WT
626	14.0	0.02537919378069178	WT
627	14.0	0.03163114987621457	WT
628	14.0	0.030207393052325213	WT
629	14.0	0.010984707678783952	WT
630	14.5	0.07298458089125567	WT
631	14.5	0.11197877767216663	WT
632	14.5	0.03399629609588583	WT
633	14.5	0.04515551209806825	WT
634	14.5	0.017640500358849905	WT
635	14.5	0.04233048099672828	WT
636	14.5	0.0472653948079923	WT
637	14.5	0.025880156421333258	WT
638	14.5	0.029616396347436923	WT
639	14.5	0.027525761748980325	WT
640	14.5	0.04936472291356094	WT
641	14.5	0.054994303161915115	WT
642	14.5	0.03840793862900047	WT
643	14.5	0.041668175952953634	WT
644	14.5	0.024036610561637816	WT
645	14.5	0.03394782510377879	WT
646	14.5	0.020494258676824702	WT
647	14.5	0.017630028519263336	WT
648	14.5	0.04234182676821918	WT
649	14.5	0.039305503596973684	WT
650	14.5	0.053255784367111314	WT
651	14.5	0.010326795564979282	WT
652	15.0	0.054942822081629886	WT
653	15.0	0.027763416013317138	WT
654	15.0	0.01729993611646531	WT
655	15.0	0.05468730836565902	WT
656	15.0	0.02304128776302829	WT
657	15.0	0.07283789465905033	WT
658	15.0	0.06108156090255934	WT
659	15.0	0.04954387139918849	WT
660	15.0	0.04733801765903245	WT
661	15.0	0.037586700972622386	WT
662	15.0	0.03054026694341401	WT
663	15.0	0.04219905370245388	WT
664	15.0	0.03590755021243217	WT
665	15.0	0.029258075172734453	WT
666	15.0	0.029638762664529167	WT
667	15.0	0.10242943351884565	WT
668	15.0	0.05331219895242082	WT
669	15.0	0.042553360332084206	WT
670	15.0	0.03592017108563983	WT
671	15.0	0.013728779164069841	WT
672	15.5	0.03134834758441231	WT
673	15.5	0.06659851908893583	WT
674	15.5	0.02360200660465048	WT
675	15.5	0.07241573812588553	WT
676	15.5	0.040774156853402674	WT
677	15.5	0.040851173760833255	WT
678	15.5	0.03218516532078333	WT
679	15.5	0.0352834891454578	WT
680	15.5	0.03191080410896572	WT
681	15.5	0.07163850725938264	WT
682	15.5	0.021199010058332753	WT
683	15.5	0.03830063044012104	WT
684	15.5	0.05970683844567126	WT
685	15.5	0.04450185571494074	WT
686	15.5	0.02753773339918498	WT
687	15.5	0.03032839623381748	WT
688	15.5	0.07132195504234458	WT
689	15.5	0.035805982791225065	WT
690	15.5	0.014624642511764114	WT
691	15.5	0.012397974803855079	WT
692	16.0	0.02834949244946277	WT
693	16.0	0.04442306978567044	WT
694	16.0	0.0322411663553819	WT
695	16.0	0.03022281901915864	WT
696	16.0	0.04543362349941397	WT
697	16.0	0.07039745201731762	WT
698	16.0	0.04007484345781507	WT
699	16.0	0.05104335058603172	WT
700	16.0	0.03519984065019114	WT
701	16.0	0.03517194578525109	WT
702	16.0	0.03328289306842861	WT
703	16.0	0.04532898696544715	WT
704	16.0	0.04624630604136264	WT
705	16.0	0.037910933117854755	WT
706	16.0	0.03406281728327258	WT
707	16.0	0.058853766799985094	WT
708	16.0	0.03464619568314706	WT
709	16.0	0.02843589557126284	WT
710	16.0	0.0356523321745964	WT
711	16.0	0.05529034691376076	WT
712	16.0	0.0711611489191561	WT
713	16.0	0.08384498126580658	WT
714	16.0	0.031251697220378245	WT
715	16.0	0.05962488951343061	WT
716	16.0	0.014992963345292779	WT
717	16.5	0.047451205307315884	WT
718	16.5	0.05733674856397519	WT
719	16.5	0.0735322224149087	WT
720	16.5	0.030174074035397576	WT
721	16.5	0.053991510392861986	WT
722	16.5	0.045332019261764195	WT
723	16.5	0.034738285413413915	WT
724	16.5	0.04329182726828848	WT
725	16.5	0.035248716103796415	WT
726	16.5	0.1145997266072168	WT
727	16.5	0.057829149501913014	WT
728	16.5	0.024336547009238374	WT
729	16.5	0.018861900793641705	WT
730	16.5	0.043968896183167794	WT
731	16.5	0.019735690174936	WT
732	16.5	0.03283666089639274	WT
733	16.5	0.04521339985944381	WT
734	16.5	0.02428272502189634	WT
735	16.5	0.048474867792627135	WT
736	16.5	0.044311797450595936	WT
737	16.5	0.024035079999642193	WT
738	16.5	0.047167480968560896	WT
739	16.5	0.03562771714066112	WT
740	16.5	0.023714367415444294	WT
741	16.5	0.01737618259916917	WT
742	17.0	0.04032856922058154	WT
743	17.0	0.07966981681553441	WT
744	17.0	0.021377784327618575	WT
745	17.0	0.04760274771032392	WT
746	17.0	0.07571298309057377	WT
747	17.0	0.05225626774400654	WT
748	17.0	0.043202893526475224	WT
749	17.0	0.04049827004616467	WT
750	17.0	0.07509858116087811	WT
751	17.0	0.02765364209081078	WT
752	17.0	0.02924880450613103	WT
753	17.0	0.042170074351389635	WT
754	17.0	0.03191103398861309	WT
755	17.0	0.04262907018170138	WT
756	17.0	0.04596707066685229	WT
757	17.0	0.01943242580667415	WT
758	17.0	0.05543666380232944	WT
759	17.0	0.03866813145491449	WT
760	17.0	0.044291411004032964	WT
761	17.0	0.08308667013874169	WT
762	17.0	0.020389413172754646	WT
763	17.5	0.1299284482416772	WT
764	17.5	0.059101195451989816	WT
765	17.5	0.043009333311142	WT
766	17.5	0.046379971522248334	WT
767	17.5	0.10875420137097165	WT
768	17.5	0.04111556072724544	WT
769	17.5	0.04323941009241589	WT
770	17.5	0.04569525792470569	WT
771	17.5	0.060410882065114135	WT
772	17.5	0.0669836203081964	WT
773	17.5	0.036281937612210345	WT
774	17.5	0.07731358951229626	WT
775	17.5	0.04508895648277603	WT
776	17.5	0.03768968982456166	WT
777	17.5	0.032423953861443915	WT
778	17.5	0.02717686936197123	WT
779	17.5	0.03567430535574332	WT
780	17.5	0.045501271049965125	WT
781	17.5	0.05890800356923215	WT
782	17.5	0.021228554328993357	WT
783	17.5	0.039171365244592284	WT
784	17.5	0.03008290862580112	WT
785	17.5	0.03858292532767984	WT
786	17.5	0.031700069929835206	WT
787	17.5	0.018513477782787224	WT
788	18.0	0.03050976578028834	WT
789	18.0	0.08256424488701763	WT
790	18.0	0.05208390530298501	WT
791	18.0	0.040595240488653025	WT
792	18.0	0.03523219232626694	WT
793	18.0	0.07641481331079467	WT
794	18.0	0.026919963653847696	WT
795	18.0	0.054891101894321614	WT
796	18.0	0.04365203788168471	WT
797	18.0	0.06824240041748272	WT
798	18.0	0.058418044129422406	WT
799	18.0	0.04740010521162369	WT
800	18.0	0.029545236694836628	WT
801	18.0	0.05298045874419845	WT
802	18.0	0.04623824082216924	WT
803	18.0	0.0559161006105704	WT
804	18.0	0.03932067813905659	WT
805	18.0	0.03440936589766591	WT
806	18.0	0.02953870276484022	WT
807	18.0	0.12156961368358775	WT
808	18.5	0.06273276626755242	WT
809	18.5	0.05517712172949049	WT
810	18.5	0.025987448560474143	WT
811	18.5	0.03174167392316718	WT
812	18.5	0.043785685217779154	WT
813	18.5	0.06862397735022376	WT
814	18.5	0.022736053908535513	WT
815	18.5	0.0598371170358715	WT
816	18.5	0.05854185556467454	WT
817	18.5	0.08154946037234677	WT
818	18.5	0.04476033696280391	WT
819	18.5	0.05989946505285655	WT
820	18.5	0.028258240699577334	WT
821	18.5	0.0943214338799151	WT
822	18.5	0.04466219899074625	WT
823	18.5	0.0763439570419194	WT
824	18.5	0.084527061887744	WT
825	18.5	0.04056770634719404	WT
826	18.5	0.03844527959420274	WT
827	18.5	0.017566852573729714	WT
828	18.5	0.0676590095791572	WT
829	18.5	0.048073087805236565	WT
830	18.5	0.033645248325398246	WT
831	18.5	0.06352174123662134	WT
832	18.5	0.0225390815055905	WT
833	19.0	0.03270424002180532	WT
834	19.0	0.08811423181516156	WT
835	19.0	0.0889632476063724	WT
836	19.0	0.036348778627162674	WT
837	19.0	0.028779094966193138	WT
838	19.0	0.04887353756654823	WT
839	19.0	0.062087335270577484	WT
840	19.0	0.12496181054629911	WT
841	19.0	0.056282804245826344	WT
842	19.0	0.055394038851383526	WT
843	19.0	0.05521768617014715	WT
844	19.0	0.03223208192847642	WT
845	19.0	0.08920384541565257	WT
846	19.0	0.03550976747180343	WT
847	19.0	0.06271471108877281	WT
848	19.0	0.041615014444895834	WT
849	19.0	0.02380358795318886	WT
850	19.0	0.062173719492783025	WT
851	19.0	0.030151587385343896	WT
852	19.0	0.0205149839956292	WT
853	19.5	0.0473301582415491	WT
854	19.5	0.048885389967602375	WT
855	19.5	0.06540689388354648	WT
856	19.5	0.047639421451691484	WT
857	19.5	0.036212924966061204	WT
858	19.5	0.04824821051575235	WT
859	19.5	0.05373785796281161	WT
860	19.5	0.08303674427167441	WT
861	19.5	0.12183989836222069	WT
862	19.5	0.06409297778571163	WT
863	19.5	0.04759271610780422	WT
864	19.5	0.04707341553343179	WT
865	19.5	0.07770486328913917	WT
866	19.5	0.03394184965324031	WT
867	19.5	0.044957522857694304	WT
868	19.5	0.040068055872913295	WT
869	19.5	0.033717847372408044	WT
870	19.5	0.14377212466222397	WT
871	19.5	0.026186046497868043	WT
872	19.5	0.06240307610029825	WT
873	19.5	0.02034478024591947	WT
874	20.0	0.039048059117211785	WT
875	20.0	0.033291171905801914	WT
876	20.0	0.04591867926392987	WT
877	20.0	0.06692595492381552	WT
878	20.0	0.03760580743386179	WT
879	20.0	0.06305117183642728	WT
880	20.0	0.053104145879090535	WT
881	20.0	0.12872724177477257	WT
882	20.0	0.029313850052031933	WT
883	20.0	0.06573530671159115	WT
884	20.0	0.045872531649827186	WT
885	20.0	0.03423511467576823	WT
886	20.0	0.03372466777386608	WT
887	20.0	0.03637325430230933	WT
888	20.0	0.05741616455709729	WT
889	20.0	0.08671112661660663	WT
890	20.0	0.060451441464764215	WT
891	20.0	0.04589100837609068	WT
892	20.0	0.03735773006696748	WT
893	20.0	0.042429696994115966	WT
894	20.0	0.03693156897360515	WT
895	20.0	0.039697127910665674	WT
896	20.0	0.06595377258858907	WT
897	20.5	0.0438209293441112	WT
898	20.5	0.2733818469044953	WT
899	20.5	0.05041132292393053	WT
900	20.5	0.038384665191432875	WT
901	20.5	0.035883931216397415	WT
902	20.5	0.054815898028537535	WT
903	20.5	0.024852534708393995	WT
904	20.5	0.027188123413243115	WT
905	20.5	0.06998648013431835	WT
906	20.5	0.04891680140983429	WT
907	20.5	0.059432611612703155	WT
908	20.5	0.08569779666665474	WT
909	20.5	0.03568329393889803	WT
910	20.5	0.08640521454822524	WT
911	20.5	0.023580978873883576	WT
912	20.5	0.05175380147433478	WT
913	20.5	0.03428213530830078	WT
914	20.5	0.05645310766310003	WT
915	20.5	0.08600240334851064	WT
916	20.5	0.0822670869969137	WT
917	20.5	0.04245169800799081	WT
918	20.5	0.044980442242282384	WT
919	20.5	0.03149344713131522	WT
920	20.5	0.05811173025113773	WT
921	20.5	0.08257787213009887	WT
922	20.5	0.04131747017895405	WT
923	20.5	0.133987958635641	WT
924	20.5	0.027145980675517746	WT
925	21.0	0.06926827062510302	WT
926	21.0	0.039201214202199006	WT
927	21.0	0.04915274322803187	WT
928	21.0	0.05411010474083002	WT
929	21.0	0.03306443456076836	WT
930	21.0	0.04280804397973651	WT
931	21.0	0.04530206335511898	WT
932	21.0	0.03619101915821891	WT
933	21.0	0.03453560850482934	WT
934	21.0	0.03131254939582722	WT
935	21.0	0.043292427452666815	WT
936	21.0	0.04878182962444001	WT
937	21.0	0.04778121189836966	WT
938	21.0	0.04862807615572608	WT
939	21.0	0.09269786402032874	WT
940	21.0	0.05215540230269739	WT
941	21.0	0.09697035019647096	WT
942	21.0	0.046644797594048854	WT
943	21.0	0.05158912027495798	WT
944	21.0	0.11900441647063806	WT
945	21.0	0.08136282527459422	WT
946	21.0	0.027563255854435083	WT
947	21.0	0.05967448493792451	WT
948	21.0	0.10422058638935851	WT
949	21.5	0.025909720728985848	WT
950	21.5	0.2799093951650897	WT
951	21.5	0.054977640440296634	WT
952	21.5	0.04382002711196515	WT
953	21.5	0.06438199769875816	WT
954	21.5	0.03703032538416167	WT
955	21.5	0.05766648963635002	WT
956	21.5	0.039706602849928815	WT
957	21.5	0.06811158387056941	WT
958	21.5	0.050728326919247904	WT
959	21.5	0.13342338936450576	WT
960	21.5	0.09073756880073423	WT
961	21.5	0.040541009648485164	WT
962	21.5	0.03596124280091274	WT
963	21.5	0.0515199079492899	WT
964	21.5	0.08404147068239808	WT
965	21.5	0.05052602772806203	WT
966	21.5	0.0326503662135946	WT
967	21.5	0.08415519334874644	WT
968	21.5	0.028959482792730567	WT
969	21.5	0.05123872602811731	WT
970	22.0	0.05359073570354085	WT
971	22.0	0.12652938315827783	WT
972	22.0	0.04006159141006635	WT
973	22.0	0.09108075410191328	WT
974	22.0	0.03322639319833704	WT
975	22.0	0.03355095758930448	WT
976	22.0	0.06197626213612377	WT
977	22.0	0.06367848516383967	WT
978	22.0	0.05598340294526989	WT
979	22.0	0.05137320868679168	WT
980	22.0	0.04001121725731715	WT
981	22.0	0.08593336336635723	WT
982	22.0	0.08921616093234937	WT
983	22.0	0.13317308434202837	WT
984	22.0	0.0940030391781705	WT
985	22.0	0.04172911161579012	WT
986	22.0	0.03595943095240462	WT
987	22.0	0.08834663166667438	WT
988	22.0	0.03957984686525676	WT
989	22.0	0.04610817710400837	WT
990	22.0	0.03780056476145733	WT
991	22.5	0.033761590430190065	WT
992	22.5	0.08885526231253464	WT
993	22.5	0.03544466127543184	WT
994	22.5	0.05913222602355544	WT
995	22.5	0.05670532301404015	WT
996	22.5	0.028873697719233506	WT
997	22.5	0.05222328797985457	WT
998	22.5	0.08562782263981347	WT
999	22.5	0.05393151973472105	WT
1000	22.5	0.05246208727331283	WT
1001	22.5	0.04222834683149229	WT
1002	22.5	0.02778109642957383	WT
1003	22.5	0.05177977889308958	WT
1004	22.5	0.03484501352259926	WT
1005	22.5	0.12625441232618273	WT
1006	22.5	0.05068019387403759	WT
1007	22.5	0.14136082477929088	WT
1008	22.5	0.04730645687195784	WT
1009	22.5	0.07384700097962459	WT
1010	22.5	0.04036358892213833	WT
1011	22.5	0.04771789060205366	WT
1012	22.5	0.02772563069838512	WT
1013	23.0	0.027809188289013263	WT
1014	23.0	0.04402899235073471	WT
1015	23.0	0.2731039008664538	WT
1016	23.0	0.03731782164379963	WT
1017	23.0	0.030306094316584688	WT
1018	23.0	0.03328220982689704	WT
1019	23.0	0.08444359770685209	WT
1020	23.0	0.04916724278895719	WT
1021	23.0	0.039160184902727636	WT
1022	23.0	0.040763998585674255	WT
1023	23.0	0.05280505677273412	WT
1024	23.0	0.07585371674204422	WT
1025	23.0	0.061157796479814425	WT
1026	23.0	0.03970357250020546	WT
1027	23.0	0.043125648534388945	WT
1028	23.0	0.08667799002566179	WT
1029	23.0	0.057074512015510094	WT
1030	23.0	0.08984195176626862	WT
1031	23.0	0.039683029852126135	WT
1032	23.0	0.04853940810582829	WT
1033	23.0	0.04361652891401496	WT
1034	23.0	0.05613396657974958	WT
1035	23.0	0.054759538001916575	WT
1036	23.0	0.07067781441379252	WT
1037	23.0	0.05030796098404585	WT
1038	23.0	0.04271442040366267	WT
1039	23.0	0.052465657967377385	WT
1040	23.0	0.02405730973688297	WT
1041	23.0	0.06584612844666618	WT
1042	23.5	0.15066873730883573	WT
1043	23.5	0.0551297477081435	WT
1044	23.5	0.06513562462786127	WT
1045	23.5	0.04571815151136452	WT
1046	23.5	0.06042204570809495	WT
1047	23.5	0.06397673239836418	WT
1048	23.5	0.09037341453796806	WT
1049	23.5	0.036900976722469635	WT
1050	23.5	0.06455748786731919	WT
1051	23.5	0.04658720968773484	WT
1052	23.5	0.05203414188562633	WT
1053	23.5	0.23860270916132179	WT
1054	23.5	0.09057606353927722	WT
1055	23.5	0.05321886200743493	WT
1056	23.5	0.09541315174672643	WT
1057	23.5	0.05259883422155186	WT
1058	23.5	0.13556889679589054	WT
1059	23.5	0.05216841446773549	WT
1060	23.5	0.048081572554730195	WT
1061	23.5	0.08099999387326703	WT
1062	23.5	0.12358709041410382	WT
1063	23.5	0.06402642012055566	WT
1064	23.5	0.05110360933718717	WT
1065	23.5	0.2370958967577464	WT
1066	23.5	0.10195996630307586	WT
1067	23.5	0.02729482759830417	WT
1068	23.5	0.05092667917059207	WT
1069	23.5	0.03307294051455269	WT
1070	23.5	0.046259165974682666	WT
1071	24.0	0.04468322184432003	WT
1072	24.0	0.14139412001037538	WT
1073	24.0	0.07346888035516268	WT
1074	24.0	0.04243714277705393	WT
1075	24.0	0.09152693381546187	WT
1076	24.0	0.024945321569839033	WT
1077	24.0	0.07148114245472505	WT
1078	24.0	0.041594014368484505	WT
1079	24.0	0.15912617548959115	WT
1080	24.0	0.03461426473107223	WT
1081	24.0	0.0650075545095443	WT
1082	24.0	0.1285754078433057	WT
1083	24.0	0.09799956017314096	WT
1084	24.0	0.07019061432808274	WT
1085	24.0	0.07084029733068624	WT
1086	24.0	0.05190056556714958	WT
1087	24.0	0.06884114531691338	WT
1088	24.0	0.08860519114163394	WT
1089	24.0	0.025548239463052323	WT
1090	24.0	0.0635308879066324	WT
1091	24.0	0.06084899553080631	WT
1092	24.0	0.04779409396183558	WT
1093	24.0	0.1353245237592222	WT
1094	24.5	0.07108972221433643	WT
1095	24.5	0.0357331253515062	WT
1096	24.5	0.06851725622813638	WT
1097	24.5	0.04963864668999813	WT
1098	24.5	0.03208725113854564	WT
1099	24.5	0.037227854510934445	WT
1100	24.5	0.04903165937927237	WT
1101	24.5	0.06363183553229464	WT
1102	24.5	0.041145774761825904	WT
1103	24.5	0.0533374840277273	WT
1104	24.5	0.28131296047961335	WT
1105	24.5	0.0533231432293613	WT
1106	24.5	0.07400645247901573	WT
1107	24.5	0.06548541009337874	WT
1108	24.5	0.06910357314300307	WT
1109	24.5	0.03454023476440975	WT
1110	24.5	0.04393138963042769	WT
1111	24.5	0.055686259702707096	WT
1112	24.5	0.08407608107565191	WT
1113	24.5	0.05000097940574209	WT
1114	24.5	0.14508153505436072	WT
1115	24.5	0.08083614608129776	WT
1116	24.5	0.06268042318751754	WT
1117	24.5	0.13233436370991636	WT
1118	25.0	0.028245147050963024	WT
1119	25.0	0.03556119930218855	WT
1120	25.0	0.04988875282690028	WT
1121	25.0	0.050357165219921084	WT
1122	25.0	0.12810949477503175	WT
1123	25.0	0.03515693865672149	WT
1124	25.0	0.06460717152713914	WT
1125	25.0	0.0667184080287114	WT
1126	25.0	0.06866471056998585	WT
1127	25.0	0.07006387589823229	WT
1128	25.0	0.13419631501040835	WT
1129	25.0	0.0768065569235629	WT
1130	25.0	0.08967337266285574	WT
1131	25.0	0.08680823378554475	WT
1132	25.0	0.050396985399453975	WT
1133	25.0	0.042202943931363916	WT
1134	25.0	0.051973215143906855	WT
1135	25.0	0.09002483394914379	WT
1136	25.0	0.045693744578957814	WT
1137	25.0	0.05562597615246389	WT
1138	25.0	0.13486586187632357	WT
1139	25.0	0.0853321194017609	WT
1140	25.0	0.05438932207351292	WT
1141	25.0	0.31074437444994685	WT
1142	25.0	0.13149154560736365	WT
1143	25.0	0.0838037445236664	WT
1144	25.0	0.06892199108438334	WT
1145	25.5	0.06827032301696734	WT
1146	25.5	0.07187399507282269	WT
1147	25.5	0.04786037464731058	WT
1148	25.5	0.09163618812004812	WT
1149	25.5	0.0316902348704182	WT
1150	25.5	0.04497787662735912	WT
1151	25.5	0.054291929410089715	WT
1152	25.5	0.06055799361106258	WT
1153	25.5	0.0494492758140126	WT
1154	25.5	0.13430418057003168	WT
1155	25.5	0.07423192279329405	WT
1156	25.5	0.09645713616460592	WT
1157	25.5	0.036715442513457895	WT
1158	25.5	0.05485250967980174	WT
1159	25.5	0.039310920781403566	WT
1160	25.5	0.09119955976146596	WT
1161	25.5	0.0640381363250064	WT
1162	25.5	0.31018025685255235	WT
1163	25.5	0.03361552070172521	WT
1164	26.0	0.048233691492538505	WT
1165	26.0	0.08801916030137667	WT
1166	26.0	0.042589694618504495	WT
1167	26.0	0.12562350386146268	WT
1168	26.0	0.06574574032491959	WT
1169	26.0	0.09294948007503402	WT
1170	26.0	0.0935221327065473	WT
1171	26.0	0.05969503805471312	WT
1172	26.0	0.037556512582999024	WT
1173	26.0	0.03871931953469889	WT
1174	26.0	0.06815307495054818	WT
1175	26.0	0.03009276313000542	WT
1176	26.0	0.09324756061696557	WT
1177	26.0	0.08965601245032191	WT
1178	26.0	0.0836803934911609	WT
1179	26.0	0.06702717332963704	WT
1180	26.0	0.045814593000740214	WT
1181	26.0	0.06149537837309197	WT
1182	26.0	0.10405537608460329	WT
1183	26.0	0.0498797853623383	WT
1184	26.0	0.09130130981018937	WT
1185	26.0	0.06185383644485212	WT
1186	26.0	0.053417266793657825	WT
1187	26.0	0.07147574745819563	WT
1188	26.0	0.034858606950431796	WT
1189	26.5	0.03174875308984293	WT
1190	26.5	0.09163744229012884	WT
1191	26.5	0.09891375203770353	WT
1192	26.5	0.06105557906939771	WT
1193	26.5	0.09516322733650565	WT
1194	26.5	0.05101385646252375	WT
1195	26.5	0.05707862118073095	WT
1196	26.5	0.1285527287458985	WT
1197	26.5	0.051369870912377956	WT
1198	26.5	0.05322682872497402	WT
1199	26.5	0.12467467084394235	WT
1200	26.5	0.05236442119618887	WT
1201	26.5	0.05284123716336158	WT
1202	26.5	0.14105008787751488	WT
1203	26.5	0.0878047220582247	WT
1204	26.5	0.28489830189924026	WT
1205	26.5	0.057994829636990416	WT
1206	26.5	0.09422051279940886	WT
1207	26.5	0.1415425320462186	WT
1208	26.5	0.03878240067146367	WT
1209	26.5	0.1438152354157889	WT
1210	26.5	0.05829281100772547	WT
1211	26.5	0.08680029288835664	WT
1212	26.5	0.13929642388424351	WT
1213	26.5	0.05131048456128791	WT
1214	26.5	0.14971896970774562	WT
1215	26.5	0.0831850491434477	WT
1216	26.5	0.04565891524043795	WT
1217	27.0	0.045571750541449775	WT
1218	27.0	0.06923850457667673	WT
1219	27.0	0.07049268197925002	WT
1220	27.0	0.047048784582320036	WT
1221	27.0	0.045100015695787615	WT
1222	27.0	0.14258657858631635	WT
1223	27.0	0.06856299167633884	WT
1224	27.0	0.14677766447706553	WT
1225	27.0	0.05070145534397866	WT
1226	27.0	0.07401372568707322	WT
1227	27.0	0.0425425708100056	WT
1228	27.0	0.04394506842303903	WT
1229	27.0	0.09428789493561561	WT
1230	27.0	0.06793560776656747	WT
1231	27.0	0.030190244556280933	WT
1232	27.0	0.05579961302046355	WT
1233	27.0	0.0945241084994499	WT
1234	27.0	0.042319049022907625	WT
1235	27.0	0.14961095090650622	WT
1236	27.0	0.0691805025872137	WT
1237	27.0	0.09059177712693295	WT
1238	27.0	0.06167301814404259	WT
1239	27.0	0.13295746944678868	WT
1240	27.0	0.07677034938362481	WT
1241	27.0	0.04713148378404579	WT
1242	27.0	0.2530376424795339	WT
1243	27.5	0.033295163548326324	WT
1244	27.5	0.02637164538189252	WT
1245	27.5	0.08981597007842713	WT
1246	27.5	0.05411487613103687	WT
1247	27.5	0.06471359931101303	WT
1248	27.5	0.09688024086343927	WT
1249	27.5	0.13974596916581955	WT
1250	27.5	0.052848062980454094	WT
1251	27.5	0.08784380506760842	WT
1252	27.5	0.09001682984811728	WT
1253	27.5	0.13302711088003474	WT
1254	27.5	0.14920492615798822	WT
1255	27.5	0.046615635687504584	WT
1256	27.5	0.07356752766667553	WT
1257	27.5	0.285714305637132	WT
1258	27.5	0.0912916250037852	WT
1259	27.5	0.03270639599940437	WT
1260	27.5	0.028545124363612086	WT
1261	27.5	0.07190656988674313	WT
1262	27.5	0.05382658725082688	WT
1263	27.5	0.09660248749126917	WT
1264	27.5	0.06308092456797443	WT
1265	27.5	0.07744383913214603	WT
1266	27.5	0.13600376665979605	WT
1267	27.5	0.04654379976373247	WT
1268	27.5	0.07450184414850067	WT
1269	27.5	0.2828786090221313	WT
1270	28.0	0.10750926182395046	WT
1271	28.0	0.07632613030304686	WT
1272	28.0	0.055747902990684106	WT
1273	28.0	0.04869389245220636	WT
1274	28.0	0.055942132646487654	WT
1275	28.0	0.08773912464935842	WT
1276	28.0	0.06654119960649249	WT
1277	28.0	0.08848896755466316	WT
1278	28.0	0.13771412394967678	WT
1279	28.0	0.2836988544857113	WT
1280	28.0	0.0901518180257456	WT
1281	28.0	0.058524196855410104	WT
1282	28.0	0.051288110117023375	WT
1283	28.0	0.2969899462656636	WT
1284	28.0	0.059836375901387164	WT
1285	28.0	0.06448658488995423	WT
1286	28.0	0.03539847853162931	WT
1287	28.0	0.04522787396908252	WT
1288	28.0	0.054126379698509114	WT
1289	28.0	0.14012431920695648	WT
1290	28.0	0.09053653169861758	WT
1291	28.0	0.08954336778115693	WT
1292	28.0	0.051191094158221956	WT
1293	28.0	0.14982326933313278	WT
1294	28.5	0.02546614430599279	WT
1295	28.5	0.06057576440531213	WT
1296	28.5	0.059519854096369916	WT
1297	28.5	0.05587057090991085	WT
1298	28.5	0.09478555876302719	WT
1299	28.5	0.06837863602797939	WT
1300	28.5	0.0525183343584489	WT
1301	28.5	0.07079783424368181	WT
1302	28.5	0.06559349625723546	WT
1303	28.5	0.13903865758185066	WT
1304	28.5	0.09915235057354327	WT
1305	28.5	0.06723593963570185	WT
1306	28.5	0.0507472566645986	WT
1307	28.5	0.053490125948896586	WT
1308	28.5	0.09248159069518751	WT
1309	28.5	0.07427905705920941	WT
1310	28.5	0.058180392799968485	WT
1311	28.5	0.06897218886643863	WT
1312	28.5	0.050758711973323975	WT
1313	28.5	0.0396120050895568	WT
1314	28.5	0.058947444896662815	WT
1315	28.5	0.1377820561822699	WT
1316	28.5	0.09173356965358927	WT
1317	28.5	0.09768322506783976	WT
1318	28.5	0.07366066612512949	WT
1319	28.5	0.06809006371760945	WT
1320	28.5	0.14605542811265354	WT
1321	28.5	0.04811692589660417	WT
1322	28.5	0.08389466762144529	WT
1323	28.5	0.07141999347459851	WT
1324	28.5	0.07484481701409146	WT
1325	28.5	0.0542938822126893	WT
1326	29.0	0.04603996025547471	WT
1327	29.0	0.14390272395828335	WT
1328	29.0	0.05137013627577891	WT
1329	29.0	0.06680099232049433	WT
1330	29.0	0.07541066756997152	WT
1331	29.0	0.07615877328437039	WT
1332	29.0	0.06910378530303489	WT
1333	29.0	0.15506675364799802	WT
1334	29.0	0.06525880985502326	WT
1335	29.0	0.030978491694519633	WT
1336	29.0	0.06879107323888996	WT
1337	29.0	0.14480743012152786	WT
1338	29.0	0.05338343073949252	WT
1339	29.0	0.0950773182878811	WT
1340	29.0	0.047514611292010685	WT
1341	29.0	0.12735771480301047	WT
1342	29.0	0.06734162115865917	WT
1343	29.0	0.05777508807427077	WT
1344	29.0	0.06990881079085122	WT
1345	29.0	0.08934273841363345	WT
1346	29.0	0.04988894565230032	WT
1347	29.0	0.0541774908660555	WT
1348	29.0	0.053442560252288	WT
1349	29.0	0.14053974218638687	WT
1350	29.0	0.08585767217701822	WT
1351	29.0	0.04821984897549991	WT
1352	29.0	0.05514959495365073	WT
1353	29.0	0.050761353163853176	WT
1354	29.0	0.08677496938796214	WT
1355	29.0	0.06840744960044377	WT
1356	29.0	0.052575197884790176	WT
1357	29.0	0.14027481709295303	WT
1358	29.0	0.04592261107407567	WT
1359	29.0	0.05320231585316475	WT
1360	29.0	0.07143233226845679	WT
1361	29.5	0.06459609059332466	WT
1362	29.5	0.09819904059638614	WT
1363	29.5	0.05646489114319967	WT
1364	29.5	0.08698499661628252	WT
1365	29.5	0.09681818468952207	WT
1366	29.5	0.1350209111270735	WT
1367	29.5	0.07051414119602256	WT
1368	29.5	0.0688946162581466	WT
1369	29.5	0.2905094177500329	WT
1370	29.5	0.039203458897817275	WT
1371	29.5	0.14060989374832542	WT
1372	29.5	0.13445802483434985	WT
1373	29.5	0.06597089769913594	WT
1374	29.5	0.2668767431426619	WT
1375	29.5	0.07163603342143082	WT
1376	29.5	0.07447154347727981	WT
1377	29.5	0.07960420615344237	WT
1378	29.5	0.04691666805192413	WT
1379	29.5	0.04296057633473936	WT
1380	29.5	0.09985019812765047	WT
1381	29.5	0.03173062185402279	WT
1382	29.5	0.13965793137095672	WT
1383	29.5	0.032993488582365386	WT
1384	29.5	0.05284653875458703	WT
1385	29.5	0.059008500786116455	WT
1386	29.5	0.05974150205669607	WT
1387	29.5	0.09809665719298291	WT
1388	29.5	0.09775375163461829	WT
1389	29.5	0.051626656564895027	WT
1390	29.5	0.06595013431767247	WT
1391	29.5	0.05580380832356669	WT
1392	30.0	0.0380762384126783	WT
1393	30.0	0.3044446180433747	WT
1394	30.0	0.06186145690845443	WT
1395	30.0	0.06212741276856248	WT
1396	30.0	0.08846500889152552	WT
1397	30.0	0.05573324853629632	WT
1398	30.0	0.07560269733520911	WT
1399	30.0	0.09632129900362849	WT
1400	30.0	0.09182813971157895	WT
1401	30.0	0.13306920790393909	WT
1402	30.0	0.1384658708258511	WT
1403	30.0	0.14540430431468412	WT
1404	30.0	0.09850439920754127	WT
1405	30.0	0.07551396449600804	WT
1406	30.0	0.03985666632229613	WT
1407	30.0	0.09151018030616051	WT
1408	30.0	0.03785634884271156	WT
1409	30.0	0.06095214019943534	WT
1410	30.0	0.1309809339864054	WT
1411	30.0	0.10007578296478213	WT
1412	30.0	0.05346984110579738	WT
1413	30.0	0.15148580988815308	WT
1414	30.0	0.14006012470499146	WT
1415	30.0	0.055551350738766776	WT
1416	30.0	0.09886909730091066	WT
1417	30.0	0.07554350372851609	WT
1418	30.0	0.049448481996034736	WT
1419	30.0	0.046138898795029505	WT
1420	30.0	0.06294181994786323	WT
1421	30.0	0.08973625894491441	WT
1422	30.0	0.08559307252063185	WT
1423	30.0	0.030607388907004835	WT
1424	30.0	0.048648502208966694	WT
1425	30.0	0.09465100131304854	WT
1426	30.5	0.09357001986911767	WT
1427	30.5	0.0979665603142844	WT
1428	30.5	0.09043414179734388	WT
1429	30.5	0.05830729892984565	WT
1430	30.5	0.1421659469785459	WT
1431	30.5	0.06981920337559691	WT
1432	30.5	0.09168179744778564	WT
1433	30.5	0.07176570954567793	WT
1434	30.5	0.07333608408014448	WT
1435	30.5	0.04106553484725536	WT
1436	30.5	0.046520958806912226	WT
1437	30.5	0.04897116457620632	WT
1438	30.5	0.057492900796177776	WT
1439	30.5	0.06880161184258117	WT
1440	30.5	0.09433785454387884	WT
1441	30.5	0.06924251501075888	WT
1442	30.5	0.07349968836439409	WT
1443	30.5	0.09359135043712746	WT
1444	30.5	0.07048800819107809	WT
1445	30.5	0.04954830958753891	WT
1446	30.5	0.06540448623227987	WT
1447	30.5	0.07861083880148206	WT
1448	30.5	0.07547185010299609	WT
1449	30.5	0.13420251420608217	WT
1450	30.5	0.057024145845273905	WT
1451	30.5	0.055695271107837445	WT
1452	30.5	0.1475060810023724	WT
1453	30.5	0.08875675815001187	WT
1454	30.5	0.04398425258728635	WT
1455	30.5	0.09053251247490002	WT
1456	30.5	0.2505494629649784	WT
1457	30.5	0.05769468427119026	WT
1458	30.5	0.1375137815712895	WT
1459	31.0	0.09395553080836927	WT
1460	31.0	0.04226079671409031	WT
1461	31.0	0.041657071204985914	WT
1462	31.0	0.09170324287552327	WT
1463	31.0	0.05623992319223271	WT
1464	31.0	0.07724247221382843	WT
1465	31.0	0.13352556858938763	WT
1466	31.0	0.1528305316573038	WT
1467	31.0	0.05648391421439538	WT
1468	31.0	0.026102556298280493	WT
1469	31.0	0.07165779249782604	WT
1470	31.0	0.06342660083257949	WT
1471	31.0	0.03948749337366341	WT
1472	31.0	0.056595892075838705	WT
1473	31.0	0.1345866739480664	WT
1474	31.0	0.09135717003785387	WT
1475	31.0	0.08988019214988167	WT
1476	31.0	0.0537548615993052	WT
1477	31.0	0.05796207696172745	WT
1478	31.0	0.056574556861829155	WT
1479	31.0	0.08754293402507374	WT
1480	31.0	0.06007820573795281	WT
1481	31.0	0.15898596730968137	WT
1482	31.0	0.27390696973978257	WT
1483	31.0	0.08854790405886143	WT
1484	31.0	0.09383676800029317	WT
1485	31.0	0.05458503811869953	WT
1486	31.0	0.07318241630183266	WT
1487	31.0	0.04800256736683056	WT
1488	31.0	0.038425962426341755	WT
1489	31.0	0.050946452851085074	WT
1490	31.0	0.02278055837239601	WT
1491	31.0	0.09588887199854898	WT
1492	31.0	0.08599384699889064	WT
1493	31.5	0.026587778717538098	WT
1494	31.5	0.02895762080577758	WT
1495	31.5	0.04689232764381987	WT
1496	31.5	0.03219452749149625	WT
1497	31.5	0.09880145078928206	WT
1498	31.5	0.043626306145524714	WT
1499	31.5	0.05441553829077079	WT
1500	31.5	0.13008911580864443	WT
1501	31.5	0.0980128140785767	WT
1502	31.5	0.058990666065819056	WT
1503	31.5	0.07096829447056957	WT
1504	31.5	0.0642866266846882	WT
1505	31.5	0.057956364273800624	WT
1506	31.5	0.08818787072363692	WT
1507	31.5	0.14695411893127236	WT
1508	31.5	0.0907594433716021	WT
1509	31.5	0.09611198322823346	WT
1510	31.5	0.045432391714104556	WT
1511	31.5	0.059491260664548316	WT
1512	31.5	0.0433968845918936	WT
1513	31.5	0.1459783683655224	WT
1514	31.5	0.051209927779785926	WT
1515	31.5	0.1510690574648181	WT
1516	31.5	0.06987873057397237	WT
1517	31.5	0.31457699802840905	WT
1518	31.5	0.0531397212458843	WT
1519	31.5	0.14402808730146519	WT
1520	31.5	0.06843334819922271	WT
1521	31.5	0.12881717087322167	WT
1522	31.5	0.28978872761314006	WT
1523	31.5	0.09173888013564654	WT
1524	31.5	0.08881846933887583	WT
1525	31.5	0.10445407554136879	WT
1526	31.5	0.04761218783034124	WT
1527	31.5	0.04193632210960986	WT
1528	31.5	0.04166594000265473	WT
1529	31.5	0.08661908400498118	WT
1530	32.0	0.03635791703767629	WT
1531	32.0	0.06234308746450984	WT
1532	32.0	0.061806588150320516	WT
1533	32.0	0.0593784970780306	WT
1534	32.0	0.0293938230952202	WT
1535	32.0	0.045390770057227754	WT
1536	32.0	0.0884329638517504	WT
1537	32.0	0.07988710384262562	WT
1538	32.0	0.07484638680509573	WT
1539	32.0	0.07317069238889012	WT
1540	32.0	0.09219094664179334	WT
1541	32.0	0.1443126740977658	WT
1542	32.0	0.05621023297913045	WT
1543	32.0	0.08195516025588542	WT
1544	32.0	0.14865457022112916	WT
1545	32.0	0.06965234060128814	WT
1546	32.0	0.14247188182145237	WT
1547	32.0	0.0379100877007605	WT
1548	32.0	0.07178580662248023	WT
1549	32.0	0.0899248744665397	WT
1550	32.0	0.03837052728303529	WT
1551	32.0	0.05756904412238916	WT
1552	32.0	0.0680302976378618	WT
1553	32.0	0.14788134202281752	WT
1554	32.0	0.08374695579891406	WT
1555	32.0	0.05553424510565516	WT
1556	32.0	0.044332189544351704	WT
1557	32.0	0.04812095339839303	WT
1558	32.0	0.04760246536535962	WT
1559	32.0	0.031967289453720606	WT
1560	32.0	0.1536543971128874	WT
1561	32.5	0.03516746524792261	WT
1562	32.5	0.04568319584386591	WT
1563	32.5	0.04432301543783616	WT
1564	32.5	0.07689919198573662	WT
1565	32.5	0.08231192996716466	WT
1566	32.5	0.07699841806368164	WT
1567	32.5	0.2980951968742815	WT
1568	32.5	0.13301826092059338	WT
1569	32.5	0.1393695390217859	WT
1570	32.5	0.032445434239221214	WT
1571	32.5	0.05620768689625965	WT
1572	32.5	0.061623445661019106	WT
1573	32.5	0.09017789001228829	WT
1574	32.5	0.05177443038283666	WT
1575	32.5	0.05473675152349769	WT
1576	32.5	0.05925717675651272	WT
1577	32.5	0.03801814091567875	WT
1578	32.5	0.13861266777691655	WT
1579	32.5	0.06831347984586497	WT
1580	32.5	0.06569786284575728	WT
1581	32.5	0.06886459292075894	WT
1582	32.5	0.047828295685277765	WT
1583	32.5	0.06908564990810469	WT
1584	32.5	0.07963738513487846	WT
1585	32.5	0.05231258912619455	WT
1586	32.5	0.1262324435413988	WT
1587	32.5	0.35219869123064196	WT
1588	32.5	0.27619949796620824	WT
1589	32.5	0.0965023428043463	WT
1590	32.5	0.04461265874622693	WT
1591	32.5	0.08105058518612131	WT
1592	32.5	0.05113173634732944	WT
1593	32.5	0.07073753053701891	WT
1594	32.5	0.25616110822532184	WT
1595	33.0	0.03048977404802708	WT
1596	33.0	0.09667623074294857	WT
1597	33.0	0.03860266505264976	WT
1598	33.0	0.09314235666199912	WT
1599	33.0	0.09165412410138692	WT
1600	33.0	0.04415738414024038	WT
1601	33.0	0.14191974486220274	WT
1602	33.0	0.13765020026354355	WT
1603	33.0	0.05152236993049857	WT
1604	33.0	0.045957426155551546	WT
1605	33.0	0.07374318159584209	WT
1606	33.0	0.05557863452767565	WT
1607	33.0	0.2687442310385785	WT
1608	33.0	0.05179221413577513	WT
1609	33.0	0.0480518767685242	WT
1610	33.0	0.03509518412786107	WT
1611	33.0	0.09611385555035414	WT
1612	33.0	0.09652329640727846	WT
1613	33.0	0.03648016678416386	WT
1614	33.0	0.09867012684914776	WT
1615	33.0	0.09307793923415578	WT
1616	33.0	0.09019519348160197	WT
1617	33.0	0.05397185355400449	WT
1618	33.0	0.13569346921812367	WT
1619	33.0	0.07370516869249176	WT
1620	33.0	0.06961159674225532	WT
1621	33.0	0.07977697011104111	WT
1622	33.0	0.1338979773607322	WT
1623	33.0	0.29947908620784136	WT
1624	33.0	0.06700042246475386	WT
1625	33.0	0.09915042411503454	WT
1626	33.0	0.05386438049429172	WT
1627	33.0	0.06198741156633832	WT
1628	33.0	0.12890032192119308	WT
1629	33.0	0.10006590208343205	WT
1630	33.0	0.0285005635443864	WT
1631	33.0	0.10136980598490196	WT
1632	33.5	0.03419919911218419	WT
1633	33.5	0.14017439822145641	WT
1634	33.5	0.07259482386512207	WT
1635	33.5	0.040456980468197866	WT
1636	33.5	0.09315388168516436	WT
1637	33.5	0.03160123580111078	WT
1638	33.5	0.09122607471132292	WT
1639	33.5	0.09274535420859822	WT
1640	33.5	0.06743326565904349	WT
1641	33.5	0.2628594359593274	WT
1642	33.5	0.09939233177967824	WT
1643	33.5	0.13485724748774283	WT
1644	33.5	0.1422784851772349	WT
1645	33.5	0.0520144783908198	WT
1646	33.5	0.03657192837272046	WT
1647	33.5	0.05775783987703457	WT
1648	33.5	0.03554588964597484	WT
1649	33.5	0.04662595648359931	WT
1650	33.5	0.1522302145840303	WT
1651	33.5	0.04473499216224963	WT
1652	33.5	0.022442673440340812	WT
1653	33.5	0.06927725398346773	WT
1654	33.5	0.05053640431641715	WT
1655	33.5	0.13662496701251464	WT
1656	33.5	0.05520358863143192	WT
1657	33.5	0.07050299022668789	WT
1658	33.5	0.1343468293760764	WT
1659	33.5	0.1330815900436288	WT
1660	33.5	0.05473043804995398	WT
1661	33.5	0.06652923951979554	WT
1662	33.5	0.11241989459658311	WT
1663	33.5	0.05298850416597374	WT
1664	33.5	0.08122070608818995	WT
1665	33.5	0.13619223722523624	WT
1666	33.5	0.2599035667021842	WT
1667	33.5	0.07352234204424045	WT
1668	33.5	0.07074684319218524	WT
1669	33.5	0.044231322403527056	WT
1670	33.5	0.06696623937458918	WT
1671	33.5	0.2578477520305657	WT
1672	33.5	0.13788935534217783	WT
1673	33.5	0.07600823706950759	WT
1674	33.5	0.03131283991487605	WT
1675	33.5	0.04517446374227444	WT
1676	33.5	0.05930368948328087	WT
1677	33.5	0.043943913017047906	WT
1678	34.0	0.05402274861981723	WT
1679	34.0	0.07346866165311772	WT
1680	34.0	0.09972904923892427	WT
1681	34.0	0.03367129490485059	WT
1682	34.0	0.05883532837646446	WT
1683	34.0	0.05325501820347369	WT
1684	34.0	0.13715298144864418	WT
1685	34.0	0.09928223574014097	WT
1686	34.0	0.05900742011267829	WT
1687	34.0	0.037680808734586194	WT
1688	34.0	0.13112322183978942	WT
1689	34.0	0.0748150200714073	WT
1690	34.0	0.09296069638611093	WT
1691	34.0	0.04229173832898149	WT
1692	34.0	0.050930763393366794	WT
1693	34.0	0.05977826377141241	WT
1694	34.0	0.05406100859959167	WT
1695	34.0	0.06604911070613026	WT
1696	34.0	0.04792198855481681	WT
1697	34.0	0.13344455520752416	WT
1698	34.0	0.038068234718146805	WT
1699	34.0	0.048513062714991874	WT
1700	34.0	0.14121020781330326	WT
1701	34.0	0.04628539783284997	WT
1702	34.0	0.06970475633263086	WT
1703	34.0	0.10437589186693871	WT
1704	34.0	0.13446497976278035	WT
1705	34.0	0.16216350604261331	WT
1706	34.0	0.0546712133837606	WT
1707	34.0	0.09161532227371477	WT
1708	34.0	0.05476060026819271	WT
1709	34.0	0.07017134935309528	WT
1710	34.0	0.07633294587936623	WT
1711	34.0	0.07003073311537905	WT
1712	34.0	0.07882974495051949	WT
1713	34.0	0.035167903376584764	WT
1714	34.0	0.09038034754545567	WT
1715	34.0	0.05537860249867203	WT
1716	34.0	0.035069053470848426	WT
1717	34.5	0.05802214931437017	WT
1718	34.5	0.056292575585337755	WT
1719	34.5	0.06868774393589708	WT
1720	34.5	0.09655625188772997	WT
1721	34.5	0.046770231950492056	WT
1722	34.5	0.05655550618238277	WT
1723	34.5	0.14354097967646726	WT
1724	34.5	0.037603898245648054	WT
1725	34.5	0.06514436936380197	WT
1726	34.5	0.14123538167722688	WT
1727	34.5	0.04166312731819183	WT
1728	34.5	0.035824937096821066	WT
1729	34.5	0.07338946719305889	WT
1730	34.5	0.04324211626902122	WT
1731	34.5	0.06021439438393018	WT
1732	34.5	0.046419498638530975	WT
1733	34.5	0.09829616355587882	WT
1734	34.5	0.05166630047975456	WT
1735	34.5	0.05591163446562225	WT
1736	34.5	0.09226088029183378	WT
1737	34.5	0.06740699910576035	WT
1738	34.5	0.09006179573271166	WT
1739	34.5	0.05536825871144301	WT
1740	34.5	0.04478665567344432	WT
1741	34.5	0.14350483507645267	WT
1742	34.5	0.08587548939083475	WT
1743	34.5	0.06490255148894793	WT
1744	34.5	0.09502653211607641	WT
1745	34.5	0.159530459337454	WT
1746	34.5	0.06908180001389774	WT
1747	34.5	0.053908977626826525	WT
1748	34.5	0.13567283607236724	WT
1749	34.5	0.05482270937539784	WT
1750	34.5	0.09363970609060795	WT
1751	34.5	0.10077493919553673	WT
1752	34.5	0.06748465080116196	WT
1753	34.5	0.050070377848191	WT
1754	34.5	0.1489617851568234	WT
1755	34.5	0.0353223305945346	WT
1756	35.0	0.22338426092651428	WT
1757	35.0	0.03862103049526712	WT
1758	35.0	0.05349749251617355	WT
1759	35.0	0.14568606076232493	WT
1760	35.0	0.0613864886953267	WT
1761	35.0	0.10318150564218513	WT
1762	35.0	0.10446440161315826	WT
1763	35.0	0.223480675571121	WT
1764	35.0	0.07596046863435171	WT
1765	35.0	0.18814541642744823	WT
1766	35.0	0.09044762240709343	WT
1767	35.0	0.1358039909194601	WT
1768	35.0	0.4523033032091101	WT
1769	35.0	0.1522431015324787	WT
1770	35.0	0.07221591436843491	WT
1771	35.0	0.10863683078595346	WT
1772	35.0	0.06643992693291716	WT
1773	35.0	0.08953335292695119	WT
1774	35.0	0.12040782610599601	WT
1775	35.0	0.1055109746445532	WT
1776	35.0	0.3893673277603559	WT
1777	35.0	0.10843921847096341	WT
1778	35.0	0.11309198667857581	WT
1779	35.0	0.16070682433018665	WT
1780	35.0	0.14703041574373177	WT
1781	35.0	0.23597429305041437	WT
1782	35.0	0.2022698700104848	WT
1783	35.0	0.08170993620037771	WT
1784	35.0	0.11344207748420358	WT
1785	35.0	0.2168609291343682	WT
1786	35.0	0.12443880225215198	WT
1787	35.0	0.13491414736030438	WT
1788	35.0	0.22085281269864057	WT
1789	35.0	0.3996172409249796	WT
1790	35.0	0.22894197665339422	WT
1791	35.0	0.06937866118343676	WT
1792	35.0	0.13129778384564397	WT
1793	35.0	0.1476353830270417	WT
1794	35.0	0.14591951281359705	WT
1795	35.0	0.14845361293121004	WT
1796	35.0	0.12728353759880628	WT
1797	35.0	0.04851622810730689	WT
1798	35.0	0.07725921934985784	WT
1799	35.0	0.10189463236713034	WT
1800	35.0	0.24355908179076483	WT
1801	35.0	0.08779135346453369	WT
1802	35.0	0.07333816043950052	WT
1803	35.0	0.06912999733921242	WT
1804	35.0	0.2291896392792773	WT
1805	35.0	0.10392327909176362	WT
1806	35.0	0.22474214540432155	WT
1807	35.0	0.16099098088326416	WT
1808	35.0	0.07488043483643894	WT
1809	35.0	0.21611032819379286	WT
1810	28.0	0.09178590307020243	WT
1811	28.0	0.040839660954960964	WT
1812	5.5	0.010585968118464044	WT
1813	14.0	0.032887246448699774	WT
1814	14.0	0.035744713618152416	WT
1815	0.5	0.0049408218293809526	WT
1816	0.5	0.014768196893355453	WT
1817	5.5	0.017251044920716288	WT
1818	19.0	0.08023026564817864	WT
1819	19.0	0.039873071451857506	WT
1820	14.0	0.02341005973229824	WT
1821	14.0	0.020913104975041456	WT
1822	0.5	0.003055121341628618	WT
1823	5.5	0.008263396623407209	WT
1824	5.5	0.009435402487851572	WT
1825	9.5	0.024688279503907562	WT
1826	9.5	0.020805170477818498	WT
1827	14.0	0.043940561306126516	WT
1828	32.0	0.04785898175701492	WT
1829	19.0	0.057541845106422275	WT
1830	19.0	0.03040185273038205	WT
1831	19.0	0.03333588810438608	WT
1832	5.5	0.047450386344455336	WT
1833	5.5	0.02775276692713772	WT
1834	24.0	0.07790963488738137	WT
1835	24.0	0.04483851410555839	WT
1836	24.0	0.030950421503325776	WT
1837	5.5	0.01760270355835284	WT
1838	5.5	0.019027656520594786	WT
1839	9.5	0.025075703874648164	WT
1840	9.5	0.036989127511167744	WT
1841	5.5	0.004013663665254928	WT
1842	5.5	0.011368028667012057	WT
1843	19.0	0.02308285737569005	WT
1844	19.0	0.030990026502432908	WT
1845	9.5	0.009198323570006066	WT
1846	9.5	0.01840809833093269	WT
1847	5.5	0.010262907989208417	WT
1848	5.5	0.006306516543211429	WT
1849	14.0	0.03127974297671386	WT
1850	14.0	0.027669506247822398	WT
1851	14.0	0.03735137759465241	WT
1852	1.0	0.004789998109905706	WT
1853	5.5	0.008805103990312221	WT
1854	5.5	0.07906007165670283	WT
1855	5.5	0.018202274317598063	WT
1856	24.0	0.04106645779508553	WT
1857	24.0	0.08944643280638057	WT
1858	24.0	0.12201688457668013	WT
1859	9.5	0.011011196187434392	WT
1860	9.5	0.02288346847709643	WT
1861	9.5	0.03274242714118861	WT
1862	9.5	0.015315809158280855	WT
1863	28.5	0.0615419452872881	WT
1864	19.0	0.056100496438561305	WT
1865	19.0	0.0401305865416737	WT
1866	14.0	0.02735218112876273	WT
1867	1.0	0.0029488488384556504	WT
1868	9.5	0.01969309460244889	WT
1869	9.5	0.02053419602219671	WT
1870	32.0	0.0679077058285017	WT
1871	32.0	0.04006012924470049	WT
1872	32.0	0.028386096916329803	WT
1873	19.0	0.042737531952266254	WT
1874	19.0	0.027743608853721055	WT
1875	1.0	0.02038270751873501	WT
1876	1.0	0.006077295825764343	WT
1877	5.5	0.01992611281126364	WT
1878	5.5	0.008872944634982593	WT
1879	14.0	0.03121942865003974	WT
1880	14.0	0.03901477038514384	WT
1881	5.5	0.011410563850253835	WT
1882	5.5	0.00972461248773593	WT
1883	5.5	0.012154873267691685	WT
1884	5.5	0.012631337721285383	WT
1885	1.5	0.006446866497243556	WT
1886	32.0	0.1323765469049146	WT
1887	32.0	0.08504543569102403	WT
1888	5.5	0.012097069897734295	WT
1889	28.5	0.04191036780220531	WT
1890	28.5	0.058091371478005575	WT
1891	28.5	0.12674413801533366	WT
1892	28.5	0.052044216141141304	WT
1893	14.0	0.03002716864894036	WT
1894	14.0	0.0405003290118453	WT
1895	14.0	0.023736439572853107	WT
1896	14.0	0.049326010584808816	WT
1897	9.5	0.028399478652074154	WT
1898	9.5	0.09151449011310131	WT
1899	9.5	0.01754258780696824	WT
1900	9.5	0.03304702860415588	WT
1901	9.5	0.010302928684945676	WT
1902	9.5	0.022038829701625507	WT
1903	1.5	0.011783983585714287	WT
1904	1.5	0.012725841300913738	WT
1905	5.5	0.01620594043619626	WT
1906	5.5	0.007231901251831198	WT
1907	14.0	0.07975639722060705	WT
1908	1.5	0.002133535906821578	WT
1909	1.5	0.009628000468037893	WT
1910	5.5	0.0327873163830375	WT
1911	5.5	0.006180967248723695	WT
1912	32.0	0.049665820121170316	WT
1913	32.0	0.09509681910845605	WT
1914	32.0	0.030854767335915242	WT
1915	9.5	0.02174051948394966	WT
1916	9.5	0.04136022485432934	WT
1917	9.5	0.023221093828886697	WT
1918	24.0	0.04115219755805251	WT
1919	24.0	0.042803609146939765	WT
1920	24.0	0.032515561543712664	WT
1921	24.0	0.06959992040452219	WT
1922	24.0	0.08468182912077166	WT
1923	24.0	0.12906078024414785	WT
1924	24.0	0.05745457140745377	WT
1925	24.0	0.06689100052015347	WT
1926	24.0	0.03212476343121582	WT
1927	24.0	0.030181463918656865	WT
1928	24.0	0.09651770632096382	WT
1929	14.0	0.02874968907666528	WT
1930	14.0	0.017024957501997586	WT
1931	14.0	0.02147222608829154	WT
1932	5.5	0.009305402100699387	WT
1933	5.5	0.011401886583150344	WT
1934	1.5	0.0037242154458855857	WT
1935	1.5	0.010420710357093231	WT
1936	28.5	0.0226800806465808	WT
1937	28.5	0.07668793548387784	WT
1938	28.5	0.08391050252929906	WT
1939	28.5	0.028726219494945346	WT
1940	19.0	0.04219711337488229	WT
1941	19.0	0.06419788058757402	WT
1942	19.0	0.07137842305991446	WT
1943	19.0	0.04804477697791394	WT
1944	19.0	0.0285154619495684	WT
1945	19.0	0.03361347566674312	WT
1946	19.0	0.04174570698276801	WT
1947	14.0	0.019908790944435276	WT
1948	14.0	0.021912017506496278	WT
1949	14.0	0.03605002470245547	WT
1950	5.5	0.011644631723526836	WT
1951	5.5	0.007716053617706239	WT
1952	1.5	0.012911841352359999	WT
1953	1.5	0.0035967890533536986	WT
1954	32.0	0.056383973749847584	WT
1955	28.5	0.0272279407968619	WT
1956	28.5	0.05574553187183656	WT
1957	28.5	0.03647771452476377	WT
1958	28.5	0.07114559774625374	WT
1959	24.0	0.08094381648484135	WT
1960	24.0	0.05714336565947089	WT
1961	9.5	0.02318344598864645	WT
1962	9.5	0.012152150272207124	WT
1963	9.5	0.026249225085064016	WT
1964	9.5	0.015207983210043935	WT
1965	32.0	0.034798273261962796	WT
1966	32.0	0.046885899346352435	WT
1967	28.5	0.0548019407744512	WT
1968	28.5	0.038806140044626444	WT
1969	1.5	0.011020410522731706	WT
1970	1.5	0.013967989862838063	WT
1971	9.5	0.016568548667224865	WT
1972	14.0	0.024051392944249506	WT
1973	14.0	0.06334910888563564	WT
1974	24.0	0.06150677342143233	WT
1975	24.0	0.049065576447471906	WT
1976	5.5	0.01608084270522296	WT
1977	5.5	0.014492817954976282	WT
1978	32.0	0.03920423397218456	WT
1979	5.5	0.009280602656815596	WT
1980	2.0	0.0071383631887732306	WT
1981	28.5	0.04110869376164652	WT
1982	28.5	0.23930438017969854	WT
1983	28.5	0.02172211486306226	WT
1984	9.5	0.014168874555000863	WT
1985	9.5	0.01619069945697629	WT
1986	2.0	0.018712197402606684	WT
1987	14.0	0.03521906421330631	WT
1988	14.0	0.025521751095039402	WT
1989	24.0	0.07205177894099843	WT
1990	24.0	0.039109243831016736	WT
1991	24.0	0.07402323175195094	WT
1992	24.0	0.23967909545447097	WT
1993	2.0	0.005900619603776765	WT
1994	5.5	0.007405149615995593	WT
1995	5.5	0.013721398552026302	WT
1996	5.5	0.06757920898420126	WT
1997	5.5	0.039349642036555166	WT
1998	2.0	0.009193007822881722	WT
[truncated: 14,437 more rows]
