# Supplementary material for: Inheritance of H3K9 methylation regulates genome architecture in Drosophila early embryos
Source: EMBO J. 2024 Jun 3;43(13):8. doi: 10.1038/s44318-024-00127-z (PMC11217351; doi:10.1038/s44318-024-00127-z)
Supplement: Supplementary file 12 — Source data Fig. 5 [file 44318_2024_127_MOESM12_ESM.zip › figure5/figure5i.csv]

	Mean size	embryo
30	3	WT
109	3	WT
113	3	WT
227	4	WT
315	3	WT
358	4	WT
420	14	WT
423	3	WT
429	3	WT
475	3	WT
671	43	WT
794	5	WT
906	43	WT
908	3	WT
1015	9	WT
1066	19	WT
1132	3	WT
1159	3	WT
1258	12	WT
1261	38	WT
1285	4	WT
1286	4	WT
1316	4	WT
1378	4	WT
1387	14	WT
1390	9	WT
1395	3	WT
1490	3	WT
1506	3	WT
1535	4	WT
1577	4	WT
1588	3	WT
1649	107	WT
1695	3	WT
1774	3	WT
1780	6	WT
1930	3	WT
1947	4	WT
1970	3	WT
1976	3	WT
1999	4	WT
2002	3	WT
2006	139	WT
2019	4	WT
2020	3	WT
2130	3	WT
2163	3	WT
2320	120	WT
2332	4	WT
2364	3	WT
2367	3	WT
2380	3	WT
2404	3	WT
2405	4	WT
2417	4	WT
2438	10	WT
2444	5	WT
2457	10	WT
2470	3	WT
2474	3	WT
2603	5	WT
2610	3	WT
2645	149	WT
2720	24	WT
2749	5	WT
2762	8	WT
2944	171	WT
2949	4	WT
2963	3	WT
2981	3	WT
3104	3	WT
3125	3	WT
3184	3	WT
3232	167	WT
3241	8	WT
3307	4	WT
3450	7	WT
3540	4	WT
3543	191	WT
3551	4	WT
3603	3	WT
3640	3	WT
3716	3	WT
3816	163	WT
3828	7	WT
3841	7	WT
3880	4	WT
3906	5	WT
3945	4	WT
3948	3	WT
3960	3	WT
4119	162	WT
4186	7	WT
4200	3	WT
4217	3	WT
4280	3	WT
4287	4	WT
4425	162	WT
4487	3	WT
4516	4	WT
4607	3	WT
4632	4	WT
4674	4	WT
4690	4	WT
4706	3	WT
4733	147	WT
4745	3	WT
4748	5	WT
4779	3	WT
4780	5	WT
4866	6	WT
4875	3	WT
4943	4	WT
4954	3	WT
4976	4	WT
4979	3	WT
5005	3	WT
5031	7	WT
5042	5	WT
5073	166	WT
5138	7	WT
5222	3	WT
5346	177	WT
5348	3	WT
5374	7	WT
5381	3	WT
5388	3	WT
5545	3	WT
5622	5	WT
5625	174	WT
5638	3	WT
5896	4	WT
5915	159	WT
5928	3	WT
5948	4	WT
5949	4	WT
5999	5	WT
6047	4	WT
6073	3	WT
6244	165	WT
6264	4	WT
6297	3	WT
6313	3	WT
6343	6	WT
6361	4	WT
6518	181	WT
6530	3	WT
6566	6	WT
6600	3	WT
6630	3	WT
6640	4	WT
6674	3	WT
6693	3	WT
6778	4	WT
6809	190	WT
6813	4	WT
6815	4	WT
6827	5	WT
6844	4	WT
6867	3	WT
6923	3	WT
6938	3	WT
7007	3	WT
7010	3	WT
7091	192	WT
7100	4	WT
7121	4	WT
7152	7	WT
7199	5	WT
7225	3	WT
7361	202	WT
7363	3	WT
7397	5	WT
7414	3	WT
7437	3	WT
7450	6	WT
7461	4	WT
7649	3	WT
7823	3	WT
7830	3	WT
7852	3	WT
7929	7	WT
7951	3	WT
8003	3	WT
8009	3	WT
8135	3	WT
8193	3	WT
8304	13	WT
8349	3	WT
8364	4	WT
8376	5	WT
8385	8	WT
8387	3	WT
8401	5	WT
8427	8	WT
8430	3	WT
8471	3	WT
8498	4	WT
8556	3	WT
8572	3	WT
8634	3	WT
8635	3	WT
8646	3	WT
8647	3	WT
8651	5	WT
8708	3	WT
8762	3	WT
8763	15	WT
8801	3	WT
8814	4	WT
8815	4	WT
8836	4	WT
8841	3	WT
8842	3	WT
8851	3	WT
8854	7	WT
8856	3	WT
8909	72	WT
8931	5	WT
9026	4	WT
9057	6	WT
9084	3	WT
9162	3	WT
9168	4	WT
9177	3	WT
9254	3	WT
9305	3	WT
9314	108	WT
9319	3	WT
9375	4	WT
9384	3	WT
9387	4	WT
9433	3	WT
9475	3	WT
9489	3	WT
9565	8	WT
9590	3	WT
9591	4	WT
9647	153	WT
9749	3	WT
9758	3	WT
9781	7	WT
9787	3	WT
9796	3	WT
9868	4	WT
9900	3	WT
9946	168	WT
10010	3	WT
10080	5	WT
10258	171	WT
10344	13	WT
10347	3	WT
10365	3	WT
10555	184	WT
10678	3	WT
10712	3	WT
10766	3	WT
10773	3	WT
10779	3	WT
10816	4	WT
10839	157	WT
10850	3	WT
10878	3	WT
10938	3	WT
10954	3	WT
11040	3	WT
11046	3	WT
11160	193	WT
11231	3	WT
11286	3	WT
11432	3	WT
11439	211	WT
11472	3	WT
11487	3	WT
11507	6	WT
11522	3	WT
11523	3	WT
11544	6	WT
11710	3	WT
11712	177	WT
11742	5	WT
11760	3	WT
11765	4	WT
11783	3	WT
11873	6	WT
11902	3	WT
11934	3	WT
11951	3	WT
11985	191	WT
12026	4	WT
12123	4	WT
12128	3	WT
12149	3	WT
12154	4	WT
12271	142	WT
12291	3	WT
12300	3	WT
12316	5	WT
12325	13	WT
12339	6	WT
12363	3	WT
12373	3	WT
12379	5	WT
12381	3	WT
12474	5	WT
12493	3	WT
12532	4	WT
12569	3	WT
12577	178	WT
12646	6	WT
12677	3	WT
12747	3	WT
12789	3	WT
12899	173	WT
12971	4	WT
13030	3	WT
13110	3	WT
13168	8	WT
13174	3	WT
13179	4	WT
13186	122	WT
13210	3	WT
13239	13	WT
13243	9	WT
13259	5	WT
13286	4	WT
13322	3	WT
13343	5	WT
13359	5	WT
13384	4	WT
13447	3	WT
13476	198	WT
13501	3	WT
13636	4	WT
13764	187	WT
13771	3	WT
13889	7	WT
13946	6	WT
14018	3	WT
14052	168	WT
14055	3	WT
14075	11	WT
14099	3	WT
14122	3	WT
14253	4	WT
14340	150	WT
14386	3	WT
14400	4	WT
14422	9	WT
14441	4	WT
14461	3	WT
14468	7	WT
14499	7	WT
14533	3	WT
14647	188	WT
14672	3	WT
14729	3	WT
14758	3	WT
14835	5	WT
14879	5	WT
14931	161	WT
14938	3	WT
14944	3	WT
14981	5	WT
14997	6	WT
15009	7	WT
15050	3	WT
15103	3	WT
15122	3	WT
15220	3	WT
15267	4	WT
15361	3	WT
15427	3	WT
15533	4	WT
15564	3	WT
15572	4	WT
15588	9	WT
15592	5	WT
15637	3	WT
15668	3	WT
15698	12	WT
15701	3	WT
15712	3	WT
15891	3	WT
15894	5	WT
15979	3	WT
15987	10	WT
16005	30	WT
16298	63	WT
16326	12	WT
16403	3	WT
16415	4	WT
16434	3	WT
16463	4	WT
16514	116	WT
16574	3	WT
16614	3	WT
16812	3	WT
16864	138	WT
16897	3	WT
16948	3	WT
16951	3	WT
16984	3	WT
17060	3	WT
17178	48	WT
17195	76	WT
17207	8	WT
17212	3	WT
17224	5	WT
17240	3	WT
17242	3	WT
17269	5	WT
17374	3	WT
17402	3	WT
17489	3	WT
17501	3	WT
17520	3	WT
17525	3	WT
17531	149	WT
17627	3	WT
17671	5	WT
17685	3	WT
17719	5	WT
17799	166	WT
17894	4	WT
17896	3	WT
18023	3	WT
18031	3	WT
18103	164	WT
18108	14	WT
18310	3	WT
18318	3	WT
18382	3	WT
18405	141	WT
18433	11	WT
18449	4	WT
18458	4	WT
18477	3	WT
18641	3	WT
18730	155	WT
18785	12	WT
18833	3	WT
18936	5	WT
18945	4	WT
18957	3	WT
19023	204	WT
19111	3	WT
19146	7	WT
19327	200	WT
19432	3	WT
19451	3	WT
19463	3	WT
19484	3	WT
19496	4	WT
19544	3	WT
19597	152	WT
19606	8	WT
19630	4	WT
19639	4	WT
19659	3	WT
19711	4	WT
19737	3	WT
19777	10	WT
19808	3	WT
19911	5	WT
19914	181	WT
19925	3	WT
19948	3	WT
19959	6	WT
20013	5	WT
20189	156	WT
20268	3	WT
20270	3	WT
20299	6	WT
20307	5	WT
20310	6	WT
20312	4	WT
20438	3	WT
20496	3	WT
20503	142	WT
20570	12	WT
20578	4	WT
20604	3	WT
20623	3	WT
20625	3	WT
20637	6	WT
20642	4	WT
20679	3	WT
20690	5	WT
20699	3	WT
20795	4	WT
20798	183	WT
20832	3	WT
20861	4	WT
20873	5	WT
20875	3	WT
20886	4	WT
20955	5	WT
21002	3	WT
21076	152	WT
21088	3	WT
21128	22	WT
21151	5	WT
21169	3	WT
21189	3	WT
21226	4	WT
21291	3	WT
21355	4	WT
21368	169	WT
21382	4	WT
21420	5	WT
21439	7	WT
21508	3	WT
21555	4	WT
21599	3	WT
21664	178	WT
21672	4	WT
21731	8	WT
21754	9	WT
21758	3	WT
21954	196	WT
21958	4	WT
21961	3	WT
21988	4	WT
22033	4	WT
22109	3	WT
22119	3	WT
22204	3	WT
22249	4	WT
22251	202	WT
22482	4	WT
22491	3	WT
22526	8	WT
22532	197	WT
22551	4	WT
22578	3	WT
22598	3	WT
22676	3	WT
22694	3	WT
22709	5	WT
22770	3	WT
22825	3	WT
22826	3	WT
22850	3	WT
23128	12	WT
23145	3	WT
23185	3	WT
23192	3	WT
23234	4	WT
23251	36	WT
23290	4	WT
23385	3	WT
23416	3	WT
23442	6	WT
23465	3	WT
23562	3	WT
23576	4	WT
23664	4	WT
23777	3	WT
23851	45	WT
23946	3	WT
23953	3	WT
23959	5	WT
23968	3	WT
23993	6	WT
24041	3	WT
24070	4	WT
24076	82	WT
24183	3	WT
24259	3	WT
24364	4	WT
24387	4	WT
24437	4	WT
24444	108	WT
24484	3	WT
24503	3	WT
24555	3	WT
24576	3	WT
24641	3	WT
24646	3	WT
24728	3	WT
24766	3	WT
24784	3	WT
24817	3	WT
24819	6	WT
24821	110	WT
24849	4	WT
24934	8	WT
25025	4	WT
25026	3	WT
25092	3	WT
25167	4	WT
25184	109	WT
25205	5	WT
25211	5	WT
25222	3	WT
25226	3	WT
25277	10	WT
25301	4	WT
25353	4	WT
25380	3	WT
25424	3	WT
25429	5	WT
25479	138	WT
25523	3	WT
25559	3	WT
25597	3	WT
25614	3	WT
25643	8	WT
25649	3	WT
25690	3	WT
25803	183	WT
25920	4	WT
26027	3	WT
26070	3	WT
26092	3	WT
26097	195	WT
26177	4	WT
26188	3	WT
26249	3	WT
26255	3	WT
26359	166	WT
26399	7	WT
26400	4	WT
26435	3	WT
26493	6	WT
26536	3	WT
26543	3	WT
26655	194	WT
26685	3	WT
26794	3	WT
26873	3	WT
26945	187	WT
26946	3	WT
26979	3	WT
27042	3	WT
27106	3	WT
27225	171	WT
27252	6	WT
27255	3	WT
27260	5	WT
27272	7	WT
27528	182	WT
27738	3	WT
27796	3	WT
27818	156	WT
27844	3	WT
27855	7	WT
27874	7	WT
27959	4	WT
27977	3	WT
28046	5	WT
28128	150	WT
28140	4	WT
28157	5	WT
28176	3	WT
28211	4	WT
28250	7	WT
28290	3	WT
28308	3	WT
28309	4	WT
28353	3	WT
28388	3	WT
28444	174	WT
28462	3	WT
28491	4	WT
28511	5	WT
28580	3	WT
28584	3	WT
28645	3	WT
28741	3	WT
28747	151	WT
28765	3	WT
28769	6	WT
28799	3	WT
28816	3	WT
28882	3	WT
28897	5	WT
28957	3	WT
29039	4	WT
29057	142	WT
29095	9	WT
29099	4	WT
29112	13	WT
29128	4	WT
29132	3	WT
29149	16	WT
29229	11	WT
29250	4	WT
29341	199	WT
29348	3	WT
29378	3	WT
29395	3	WT
29429	3	WT
29487	3	WT
29503	3	WT
29521	3	WT
29611	183	WT
29614	7	WT
29638	3	WT
29661	10	WT
29675	3	WT
29708	3	WT
29748	4	WT
29771	3	WT
29775	3	WT
29784	3	WT
29802	3	WT
29843	5	WT
29872	196	WT
29875	4	WT
29895	3	WT
29956	3	WT
29972	7	WT
29991	4	WT
29998	3	WT
30036	3	WT
30137	212	WT
30145	4	WT
30244	3	WT
30255	3	WT
30298	4	WT
30303	5	WT
30446	3	WT
30501	3	WT
30537	4	WT
30552	3	WT
30669	7	WT
30670	7	WT
30752	3	WT
30772	5	WT
30792	12	WT
30885	4	WT
30933	5	WT
30941	6	WT
31059	3	WT
31064	3	WT
31094	43	WT
31165	5	WT
31176	9	WT
31186	3	WT
31257	104	WT
31381	4	WT
31438	7	WT
31594	3	WT
31613	3	WT
31616	3	WT
31654	86	WT
31678	3	WT
31712	5	WT
31717	3	WT
31793	5	WT
31831	3	WT
31912	3	WT
31915	3	WT
31993	117	WT
32185	3	WT
32222	4	WT
32273	3	WT
32317	13	WT
32324	108	WT
32354	5	WT
32363	3	WT
32556	4	WT
32615	3	WT
32620	3	WT
32622	3	WT
32632	3	WT
32656	145	WT
32771	5	WT
32855	3	WT
32898	3	WT
32908	3	WT
32940	3	WT
32974	3	WT
32981	3	WT
32982	148	WT
32994	4	WT
33188	3	WT
33224	3	WT
33227	3	WT
33288	5	WT
33303	173	WT
33307	7	WT
33338	3	WT
33346	3	WT
33387	4	WT
33388	4	WT
33389	3	WT
33407	3	WT
33572	3	WT
33593	158	WT
33603	3	WT
33640	7	WT
33655	6	WT
33683	3	WT
33794	5	WT
33901	173	WT
33913	4	WT
33983	3	WT
34036	4	WT
34068	5	WT
34203	170	WT
34224	3	WT
34227	3	WT
34263	7	WT
34298	3	WT
34308	4	WT
34320	3	WT
34500	4	WT
34511	157	WT
34512	4	WT
34567	4	WT
34583	3	WT
34601	3	WT
34602	3	WT
34607	3	WT
34616	3	WT
34697	3	WT
34767	3	WT
34813	164	WT
34837	3	WT
34850	3	WT
34925	9	WT
34949	8	WT
35018	3	WT
35106	157	WT
35109	5	WT
35142	3	WT
35150	3	WT
35182	7	WT
35183	7	WT
35239	5	WT
35247	4	WT
35379	3	WT
35402	131	WT
35405	6	WT
35407	4	WT
35417	5	WT
35467	3	WT
35564	4	WT
35571	3	WT
35683	3	WT
35731	13	WT
35733	159	WT
35807	5	WT
35810	4	WT
35872	3	WT
35952	3	WT
36037	167	WT
36048	3	WT
36120	4	WT
36211	4	WT
36254	3	WT
36344	184	WT
36356	5	WT
36362	3	WT
36637	190	WT
36665	3	WT
36687	4	WT
36825	4	WT
36923	186	WT
36963	4	WT
37039	4	WT
37225	176	WT
37251	7	WT
37263	5	WT
37304	3	WT
37310	3	WT
37342	3	WT
37386	3	WT
37421	4	WT
37505	195	WT
37541	3	WT
37565	4	WT
37576	3	WT
37588	4	WT
37781	178	WT
37791	4	WT
37902	3	WT
37914	7	WT
37933	3	WT
37981	5	WT
38161	3	WT
38169	3	WT
38412	6	WT
38424	3	WT
38426	3	WT
38446	18	WT
38478	3	WT
38481	3	WT
38498	3	WT
38502	62	WT
38600	3	WT
38620	3	WT
38624	3	WT
38825	3	WT
38839	3	WT
38840	4	WT
38859	8	WT
38909	3	WT
38918	86	WT
39010	7	WT
39252	3	WT
39329	104	WT
39331	3	WT
39414	4	WT
39434	5	WT
39587	3	WT
39602	3	WT
39615	3	WT
39714	127	WT
39727	10	WT
39768	3	WT
39890	3	WT
39953	4	WT
39968	4	WT
39988	147	WT
39991	3	WT
40025	5	WT
40070	3	WT
40119	3	WT
40162	4	WT
40208	4	WT
40264	3	WT
40299	180	WT
40301	7	WT
40337	3	WT
40349	3	WT
40592	167	WT
40604	3	WT
40638	5	WT
40687	4	WT
40705	3	WT
40739	5	WT
40808	3	WT
40809	3	WT
40889	159	WT
40918	4	WT
40932	3	WT
40985	3	WT
41064	3	WT
41071	3	WT
41082	3	WT
41085	3	WT
41105	5	WT
41195	7	WT
41211	156	WT
41284	3	WT
41304	3	WT
41329	3	WT
41353	3	WT
41381	6	WT
41412	3	WT
41414	3	WT
41510	180	WT
41511	3	WT
41542	6	WT
41559	3	WT
41612	3	WT
41635	3	WT
41697	6	WT
41806	182	WT
41879	6	WT
41920	3	WT
41938	3	WT
41943	4	WT
42005	4	WT
42089	153	WT
42098	16	WT
42112	3	WT
42150	3	WT
42151	4	WT
42321	5	WT
42395	156	WT
42449	4	WT
42464	5	WT
42489	3	WT
42524	3	WT
42713	141	WT
42757	3	WT
42821	4	WT
42836	3	WT
42843	3	WT
42887	5	WT
42890	3	WT
42917	5	WT
42958	3	WT
42987	3	WT
42995	3	WT
43015	3	WT
43033	168	WT
43064	3	WT
43067	3	WT
43170	6	WT
43303	3	WT
43336	175	WT
43395	7	WT
43396	5	WT
43402	5	WT
43429	6	WT
43447	3	WT
43448	4	WT
43449	3	WT
43528	3	WT
43545	3	WT
43624	165	WT
43666	6	WT
43711	4	WT
43718	6	WT
43761	4	WT
43790	3	WT
43849	4	WT
43922	153	WT
44009	3	WT
44050	8	WT
44120	3	WT
44122	5	WT
44146	4	WT
44238	153	WT
44247	3	WT
44278	3	WT
44321	3	WT
44346	4	WT
44399	5	WT
44427	6	WT
44428	3	WT
44547	147	WT
44548	4	WT
44597	6	WT
44666	6	WT
44693	6	WT
44710	5	WT
44749	5	WT
44848	178	WT
44893	6	WT
44959	3	WT
44961	7	WT
44971	5	WT
45112	3	WT
45138	197	WT
45208	3	WT
45317	3	WT
45319	3	WT
45423	186	WT
45436	5	WT
45477	3	WT
45525	3	WT
45653	3	WT
45954	3	WT
45977	3	WT
45985	13	WT
46084	3	WT
46105	3	WT
46122	6	WT
46137	3	WT
46142	60	WT
46153	3	WT
46170	4	WT
46191	3	WT
46231	3	WT
46381	3	WT
46394	3	WT
46435	3	WT
46528	3	WT
46553	59	WT
46571	5	WT
46654	4	WT
46678	3	WT
46719	5	WT
46761	3	WT
46777	8	WT
46787	3	WT
46795	3	WT
46801	6	WT
46807	4	WT
46867	3	WT
46915	3	WT
46924	5	WT
46926	125	WT
47112	3	WT
47141	4	WT
47225	3	WT
47242	4	WT
47262	134	WT
47315	3	WT
47339	3	WT
47443	3	WT
47457	6	WT
47478	4	WT
47555	4	WT
47595	3	WT
47596	5	WT
47600	103	WT
47684	16	WT
47705	3	WT
47749	3	WT
47760	3	WT
47765	5	WT
47774	3	WT
47794	3	WT
47813	3	WT
47832	3	WT
47882	3	WT
47886	5	WT
47887	6	WT
47903	3	WT
47927	175	WT
48024	3	WT
48039	3	WT
48057	4	WT
48124	3	WT
48235	141	WT
48241	4	WT
48302	8	WT
48329	3	WT
48376	4	WT
48391	3	WT
48403	3	WT
48450	3	WT
48555	164	WT
48564	3	WT
48661	4	WT
48819	3	WT
48825	3	WT
48867	152	WT
48872	7	WT
48876	4	WT
48932	4	WT
49019	3	WT
49066	4	WT
49171	192	WT
49344	3	WT
49368	6	WT
49448	3	WT
49449	4	WT
49454	193	WT
49482	3	WT
49527	3	WT
49552	4	WT
49634	3	WT
49750	7	WT
49751	182	WT
49755	3	WT
49773	3	WT
49807	8	WT
49883	3	WT
49905	3	WT
49988	5	WT
49989	3	WT
50051	179	WT
50085	7	WT
50088	6	WT
50097	3	WT
50179	3	WT
50219	3	WT
50301	189	WT
50367	4	WT
50523	3	WT
50537	3	WT
50595	155	WT
50618	6	WT
50626	4	WT
50654	3	WT
50662	5	WT
50711	5	WT
50726	5	WT
50734	3	WT
50774	4	WT
50808	3	WT
50814	4	WT
50889	141	WT
50911	3	WT
50920	7	WT
50922	6	WT
50946	4	WT
50955	3	WT
50974	7	WT
50989	3	WT
50995	3	WT
51109	6	WT
51168	3	WT
51232	160	WT
51248	14	WT
51296	3	WT
51385	8	WT
51444	3	WT
51495	195	WT
51647	3	WT
51657	4	WT
51683	3	WT
51698	4	WT
51776	168	WT
51819	3	WT
51828	7	WT
51838	3	WT
51858	5	WT
51904	4	WT
51940	3	WT
52036	7	WT
52068	176	WT
52071	3	WT
52077	9	WT
52165	3	WT
52185	5	WT
52283	4	WT
52340	4	WT
52357	144	WT
52358	3	WT
52390	3	WT
52434	11	WT
52442	3	WT
52455	4	WT
52538	3	WT
52580	4	WT
52609	3	WT
52663	196	WT
52802	4	WT
52896	4	WT
52949	133	WT
52951	3	WT
52996	10	WT
53031	5	WT
53053	15	WT
53153	4	WT
53157	7	WT
53220	4	WT
53269	4	WT
53422	3	WT
53472	5	WT
53564	3	WT
53620	4	WT
53635	3	WT
53641	4	WT
53735	3	WT
53909	3	WT
53960	4	WT
53971	5	WT
54042	45	WT
54047	3	WT
54057	4	WT
54061	3	WT
54099	3	WT
54188	3	WT
54196	3	WT
54261	3	WT
54262	67	WT
54310	3	WT
54350	3	WT
54375	3	WT
54388	7	WT
54448	3	WT
54465	4	WT
54471	4	WT
54502	71	WT
54504	3	WT
54506	42	WT
54596	4	WT
54633	3	WT
54642	4	WT
54664	3	WT
54690	10	WT
54738	3	WT
54798	5	WT
54821	4	WT
54842	125	WT
54846	5	WT
54849	3	WT
54880	3	WT
54901	3	WT
54929	4	WT
55026	3	WT
55036	3	WT
55041	3	WT
55074	5	WT
55169	172	WT
55175	3	WT
55200	3	WT
55229	3	WT
55323	4	WT
55487	4	WT
55499	159	WT
55505	3	WT
55534	3	WT
55604	4	WT
55817	157	WT
55859	3	WT
55866	3	WT
55891	4	WT
55932	3	WT
55950	9	WT
55954	9	WT
56001	3	WT
56096	3	WT
56097	4	WT
56098	196	WT
56142	3	WT
56146	3	WT
56313	3	WT
56380	199	WT
56457	3	WT
56459	4	WT
56533	3	WT
56669	187	WT
56693	3	WT
56713	3	WT
56764	3	WT
56782	4	WT
56962	181	WT
56968	5	WT
57000	4	WT
57017	3	WT
57121	3	WT
57158	5	WT
57250	183	WT
57337	3	WT
57372	3	WT
57420	3	WT
57500	4	WT
57532	3	WT
57539	147	WT
57556	4	WT
57627	5	WT
57654	4	WT
57658	3	WT
57713	4	WT
57726	5	WT
57837	169	WT
57860	3	WT
57876	3	WT
57929	3	WT
57980	12	WT
58023	3	WT
58058	4	WT
58063	5	WT
58129	181	WT
58130	4	WT
58156	11	WT
58173	4	WT
58272	5	WT
58288	3	WT
58359	3	WT
58413	6	WT
58414	195	WT
58441	3	WT
58516	3	WT
58528	4	WT
58690	189	WT
58698	3	WT
58733	3	WT
58755	3	WT
58766	3	WT
58771	6	WT
58790	3	WT
58840	4	WT
58915	5	WT
58972	117	WT
59010	33	WT
59012	7	WT
59056	3	WT
59066	4	WT
59185	3	WT
59255	4	WT
59291	3	WT
59295	167	WT
59401	3	WT
59506	4	WT
59591	169	WT
59595	4	WT
59624	9	WT
59652	3	WT
59680	3	WT
59701	4	WT
59702	3	WT
59709	3	WT
59793	4	WT
59794	4	WT
59799	3	WT
59816	3	WT
59875	150	WT
59879	3	WT
59881	7	WT
59883	3	WT
59906	4	WT
59917	3	WT
59960	5	WT
59972	3	WT
60101	5	WT
60108	3	WT
60187	189	WT
60188	3	WT
60205	3	WT
60216	4	WT
60320	3	WT
60405	5	WT
60469	127	WT
60536	3	WT
60543	11	WT
60545	5	WT
60599	5	WT
60631	3	WT
60696	3	WT
60719	3	WT
60753	3	WT
60754	3	WT
60798	3	WT
60825	4	WT
60903	19	WT
60925	4	WT
61059	3	WT
61150	3	WT
61156	3	WT
61231	3	WT
61232	4	WT
61274	3	WT
61292	60	WT
61317	9	WT
61355	4	WT
61388	5	WT
61596	7	WT
61629	3	WT
61647	91	WT
61673	3	WT
61697	3	WT
61704	4	WT
61716	11	WT
61893	3	WT
61907	4	WT
62016	111	WT
62109	3	WT
62168	3	WT
62175	3	WT
62228	10	WT
62312	3	WT
62342	3	WT
62358	128	WT
62363	3	WT
62429	6	WT
62430	3	WT
62451	3	WT
62540	3	WT
62577	3	WT
62685	154	WT
62757	5	WT
62769	5	WT
62924	3	WT
62978	3	WT
63007	3	WT
63012	144	WT
63030	5	WT
63085	4	WT
63096	4	WT
63137	3	WT
63172	3	WT
63318	142	WT
63330	3	WT
63336	5	WT
63341	7	WT
63366	4	WT
63386	9	WT
63389	3	WT
63394	3	WT
63403	3	WT
63504	4	WT
63599	3	WT
63638	26	WT
63658	3	WT
63660	112	WT
63709	9	WT
63720	4	WT
63745	6	WT
63755	4	WT
63764	3	WT
63788	3	WT
63814	3	WT
63846	3	WT
63979	3	WT
63985	150	WT
64071	3	WT
64073	3	WT
64085	3	WT
64117	4	WT
64150	3	WT
64209	3	WT
64248	3	WT
64254	172	WT
64266	3	WT
64297	4	WT
64323	4	WT
64414	3	WT
64497	3	WT
64557	171	WT
64648	3	WT
64654	4	WT
64682	3	WT
64697	3	WT
64738	5	WT
64784	3	WT
64847	3	WT
64867	5	WT
64870	194	WT
64946	3	WT
64950	5	WT
64959	3	WT
64972	6	WT
65002	6	WT
65133	205	WT
65159	3	WT
65251	3	WT
65288	3	WT
65289	6	WT
65316	4	WT
65372	5	WT
65425	3	WT
65436	3	WT
65448	170	WT
65451	3	WT
65464	3	WT
65488	5	WT
65497	4	WT
65511	6	WT
65521	3	WT
65596	5	WT
65697	162	WT
65709	3	WT
65815	5	WT
65890	3	WT
65971	3	WT
66005	157	WT
66038	3	WT
66046	3	WT
66085	5	WT
66094	13	WT
66122	3	WT
66182	3	WT
66191	4	WT
66302	177	WT
66340	3	WT
66346	3	WT
66352	3	WT
66366	5	WT
66410	4	WT
66458	4	WT
66586	192	WT
66690	3	WT
66818	3	WT
66876	3	WT
66881	7	WT
66883	174	WT
66889	6	WT
66962	4	WT
67029	4	WT
67071	5	WT
67152	3	WT
67159	198	WT
67160	4	WT
67245	3	WT
67450	3	WT
67460	151	WT
67464	4	WT
67504	13	WT
67510	5	WT
67514	5	WT
67523	3	WT
67525	3	WT
67666	3	WT
67754	3	WT
67757	186	WT
67830	3	WT
67837	3	WT
67888	3	WT
67940	3	WT
68046	165	WT
68091	5	WT
68109	6	WT
68144	3	WT
68291	3	WT
68293	3	WT
68363	7	WT
68370	4	WT
68371	3	WT
68393	5	WT
68404	3	WT
68564	3	WT
68615	3	WT
68688	4	WT
68694	14	WT
68717	5	WT
68730	3	WT
68757	3	WT
68782	3	WT
68856	20	WT
68890	3	WT
68910	4	WT
68924	3	WT
68925	3	WT
68962	3	WT
69053	4	WT
69118	11	WT
69132	3	WT
69140	4	WT
69148	4	WT
69156	3	WT
69187	4	WT
69219	3	WT
69223	56	WT
69266	3	WT
69322	15	WT
69354	3	WT
69471	3	WT
69472	13	WT
69601	111	WT
69659	3	WT
69684	3	WT
69731	7	WT
69757	5	WT
69950	105	WT
69996	3	WT
70024	5	WT
70031	3	WT
70090	3	WT
70200	3	WT
70254	3	WT
70314	147	WT
70330	3	WT
70337	4	WT
70445	3	WT
70473	3	WT
70502	3	WT
70584	6	WT
70600	3	WT
70637	3	WT
70645	176	WT
70799	4	WT
70932	10	WT
70953	160	WT
70969	3	WT
70993	4	WT
71016	3	WT
71097	4	WT
71141	6	WT
71237	24	WT
71270	128	WT
71285	3	WT
71320	4	WT
71322	6	WT
71333	6	WT
71346	3	WT
71448	4	WT
71454	3	WT
71541	125	WT
71543	22	WT
71589	8	WT
71596	11	WT
71597	3	WT
71608	5	WT
71675	4	WT
71775	3	WT
71779	7	WT
71816	3	WT
71830	3	WT
71831	3	WT
71857	159	WT
71883	3	WT
71910	6	WT
71914	3	WT
71969	6	WT
71971	5	WT
71979	3	WT
72026	3	WT
72075	3	WT
72180	189	WT
72440	209	WT
72481	3	WT
72644	3	WT
72645	3	WT
72719	198	WT
72736	4	WT
72765	10	WT
72793	3	WT
72880	3	WT
72991	203	WT
73033	3	WT
73104	3	WT
73155	3	WT
73225	5	WT
73264	3	WT
73269	182	WT
73274	4	WT
73276	7	WT
73284	4	WT
73352	3	WT
73510	5	WT
73552	185	WT
73562	3	WT
73628	3	WT
73643	3	WT
73649	3	WT
73811	3	WT
73828	5	WT
73830	150	WT
73915	8	WT
73923	3	WT
73952	5	WT
73971	3	WT
73997	3	WT
74013	3	WT
74078	4	WT
74096	4	WT
74127	3	WT
74128	168	WT
74141	4	WT
74146	3	WT
74148	3	WT
74195	4	WT
74243	5	WT
74274	3	WT
74334	3	WT
74343	3	WT
74419	160	WT
74502	7	WT
74531	7	WT
74539	3	WT
74550	4	WT
74627	3	WT
74634	3	WT
74724	196	WT
74760	3	WT
74786	3	WT
74845	3	WT
74966	3	WT
75010	210	WT
75066	3	WT
75118	4	WT
75177	3	WT
75285	5	WT
75301	183	WT
75313	3	WT
75355	6	WT
75377	3	WT
75386	5	WT
75390	4	WT
75508	3	WT
75559	168	WT
75642	9	WT
75670	16	WT
75674	5	WT
75687	3	WT
75699	4	WT
75710	5	WT
75720	4	WT
75811	4	WT
75982	4	WT
75983	3	WT
75988	4	WT
76050	3	WT
76056	4	WT
76066	3	WT
76096	3	WT
76111	3	WT
76130	3	WT
76197	3	WT
76198	23	WT
76220	3	WT
76237	3	WT
76259	4	WT
76278	3	WT
76339	6	WT
76342	3	WT
76439	5	WT
76488	35	WT
76489	3	WT
76614	4	WT
76637	5	WT
76704	3	WT
76724	5	WT
76731	3	WT
76745	87	WT
76801	10	WT
76946	4	WT
76976	3	WT
76997	4	WT
77024	4	WT
77081	114	WT
77131	17	WT
77155	8	WT
77256	4	WT
77259	3	WT
77260	4	WT
77345	3	WT
77384	120	WT
77399	4	WT
77451	4	WT
77536	4	WT
77635	3	WT
77697	4	WT
77704	3	WT
77738	3	WT
77744	119	WT
77787	10	WT
77825	3	WT
77973	3	WT
78066	4	WT
78067	149	WT
78130	4	WT
78291	3	WT
78299	3	WT
78303	3	WT
78394	196	WT
78401	3	WT
78419	3	WT
78577	3	WT
78598	4	WT
78673	5	WT
78678	197	WT
78690	4	WT
78692	3	WT
78737	3	WT
78790	3	WT
78797	3	WT
78952	150	WT
78966	4	WT
79014	3	WT
79040	3	WT
79082	3	WT
79095	5	WT
79116	5	WT
79133	8	WT
79270	165	WT
79311	3	WT
79314	3	WT
79337	4	WT
79375	3	WT
79408	3	WT
79511	4	WT
79512	5	WT
79564	165	WT
79582	4	WT
79598	6	WT
79605	3	WT
79655	5	WT
79673	4	WT
79697	3	WT
79867	165	WT
79913	3	WT
79915	5	WT
79960	4	WT
79979	3	WT
79982	4	WT
80004	3	WT
80115	3	WT
80158	5	WT
80165	159	WT
80183	3	WT
80187	3	WT
80199	3	WT
80214	3	WT
80237	3	WT
80257	5	WT
80280	4	WT
80465	4	WT
80472	8	WT
80496	130	WT
80517	4	WT
80534	3	WT
80572	5	WT
80587	15	WT
80597	3	WT
80624	3	WT
80637	4	WT
80638	3	WT
80657	3	WT
80733	3	WT
80780	190	WT
80786	6	WT
80877	3	WT
80884	3	WT
80986	3	WT
81019	3	WT
81057	10	WT
81060	122	WT
81065	3	WT
81078	3	WT
81101	3	WT
81109	8	WT
81113	9	WT
81147	3	WT
81182	3	WT
81214	3	WT
81235	4	WT
81236	3	WT
81254	3	WT
81315	3	WT
81326	3	WT
81370	146	WT
81371	6	WT
81383	3	WT
81424	3	WT
81494	5	WT
81508	11	WT
81535	5	WT
81547	3	WT
81596	3	WT
81609	3	WT
81615	3	WT
81669	183	WT
81685	3	WT
81704	3	WT
81748	4	WT
81965	33	WT
81967	3	WT
81970	82	WT
82012	34	WT
82018	3	WT
82046	3	WT
82064	4	WT
82097	20	WT
82100	3	WT
82109	4	WT
82118	3	WT
82271	164	WT
82308	3	WT
82396	5	WT
82433	3	WT
82450	4	WT
82546	3	WT
82577	149	WT
82626	10	WT
82663	3	WT
82705	6	WT
82754	3	WT
82762	3	WT
82890	195	WT
83014	3	WT
83036	3	WT
83041	4	WT
83077	3	WT
83176	206	WT
83211	3	WT
83221	3	WT
83242	3	WT
83272	4	WT
83295	6	WT
83478	4	WT
83552	5	WT
83561	3	WT
83573	3	WT
83614	7	WT
83645	3	WT
83699	3	WT
83712	5	WT
83801	4	WT
83830	3	WT
83832	6	WT
83906	3	WT
83907	3	WT
83977	3	WT
84022	3	WT
84069	5	WT
84129	4	WT
84237	11	WT
84251	20	WT
84253	4	WT
84277	3	WT
84286	4	WT
84288	4	WT
84296	3	WT
84366	3	WT
84398	4	WT
84426	15	WT
84544	76	WT
84583	3	WT
84624	3	WT
84723	111	WT
85052	3	WT
85112	3	WT
85116	128	WT
85349	3	WT
85396	119	WT
85432	3	WT
85442	3	WT
85509	4	WT
85511	4	WT
85514	3	WT
85577	8	WT
85592	4	WT
85594	7	WT
85633	6	WT
85636	6	WT
85693	5	WT
85702	3	WT
85714	125	WT
85716	4	WT
85754	4	WT
85778	9	WT
85819	3	WT
85839	4	WT
85873	3	WT
85909	5	WT
[truncated: 27,120 more rows]
