# Supplementary material for: Inheritance of H3K9 methylation regulates genome architecture in Drosophila early embryos
Source: EMBO J. 2024 Jun 3;43(13):8. doi: 10.1038/s44318-024-00127-z (PMC11217351; doi:10.1038/s44318-024-00127-z)
Supplement: Supplementary file 12 — Source data Fig. 5 [file 44318_2024_127_MOESM12_ESM.zip › figure5/figure5e.csv]

	Time	normalised max intensity puncta	embryo
0	0.0	3.2431433375413987	WT
1	0.0	3.09169129977743	WT
2	0.5	3.5046920535814716	WT
3	0.5	3.6552911544984648	WT
4	1.0	3.2855267645166535	WT
5	1.0	3.5990403319770614	WT
6	1.0	3.263522707712603	WT
7	1.0	4.177222045557836	WT
8	1.0	3.406460747408454	WT
9	1.0	3.682591441189437	WT
10	1.0	3.485608648868651	WT
11	1.0	3.169873594215133	WT
12	1.0	3.2452688374437066	WT
13	1.0	3.3988757319474217	WT
14	1.0	3.765953803133612	WT
15	1.5	3.532601958134075	WT
16	1.5	3.768018256936763	WT
17	1.5	3.267221184518115	WT
18	1.5	3.716679198031459	WT
19	1.5	3.5143014321290407	WT
20	1.5	3.423733306254856	WT
21	1.5	4.849156455620976	WT
22	1.5	4.382168534767245	WT
23	1.5	3.1881624492708736	WT
24	1.5	3.2805505219775117	WT
25	1.5	4.264166825460317	WT
26	1.5	4.245775462798596	WT
27	2.0	3.439284102183144	WT
28	2.0	3.607586999801259	WT
29	2.0	3.2628714698141867	WT
30	2.0	3.5853653650671005	WT
31	2.0	5.248995634541067	WT
32	2.0	3.4203128123277033	WT
33	2.0	3.2686974938668873	WT
34	2.0	3.502243850702721	WT
35	2.0	3.729613235972594	WT
36	2.0	4.069710435872733	WT
37	2.0	4.101022977639284	WT
38	2.0	3.995481402289758	WT
39	2.0	3.759924129387743	WT
40	2.0	3.549134169311408	WT
41	2.0	3.195697518577768	WT
42	2.0	3.3548594597566654	WT
43	2.0	3.8703133137653425	WT
44	2.5	3.4340758255953405	WT
45	2.5	3.9433453839699917	WT
46	2.5	4.034924580203721	WT
47	2.5	3.360098956176984	WT
48	2.5	4.109801313184743	WT
49	2.5	3.984366401678492	WT
50	2.5	3.9219239982832015	WT
51	2.5	3.518774916130167	WT
52	2.5	3.8319005043986127	WT
53	2.5	3.5244480281185706	WT
54	2.5	3.2052891002252712	WT
55	2.5	3.620900306203427	WT
56	2.5	3.239095202341497	WT
57	2.5	3.332937852354953	WT
58	2.5	4.670978117868811	WT
59	2.5	3.249665741952854	WT
60	2.5	3.370061675758588	WT
61	2.5	3.601087723289409	WT
62	2.5	3.213425871918842	WT
63	2.5	3.937767046684733	WT
64	2.5	3.2955062666689243	WT
65	2.5	3.303997803347366	WT
66	2.5	3.7850989010641154	WT
67	2.5	3.292119923881423	WT
68	2.5	4.259122486734745	WT
69	2.5	3.369102865004536	WT
70	3.0	3.320470302975738	WT
71	3.0	3.5629184175131026	WT
72	3.0	3.7304046191458737	WT
73	3.0	4.343150549203904	WT
74	3.0	4.344246135613702	WT
75	3.0	3.685433068405328	WT
76	3.0	3.9419600429657664	WT
77	3.0	3.6209543279907623	WT
78	3.0	3.851472441207151	WT
79	3.0	3.387654883935566	WT
80	3.0	3.438771525181098	WT
81	3.0	3.412539144659462	WT
82	3.0	4.037548915565391	WT
83	3.0	3.869189041250338	WT
84	3.0	3.293345120126043	WT
85	3.0	3.9251911118472886	WT
86	3.0	3.2487122575212	WT
87	3.0	3.487036746481805	WT
88	3.0	3.974232967854521	WT
89	3.0	3.5424109667102717	WT
90	3.0	4.071770150438885	WT
91	3.0	3.4003647666237753	WT
92	3.0	4.529599204303137	WT
93	3.0	3.574476947865967	WT
94	3.0	3.4591549136622692	WT
95	3.0	3.6671571114297103	WT
96	3.0	3.3424520427613285	WT
97	3.0	3.871267884231195	WT
98	3.0	3.368645989337359	WT
99	3.5	3.943363518232069	WT
100	3.5	3.806997761075581	WT
101	3.5	3.4169760841300243	WT
102	3.5	4.200846514543693	WT
103	3.5	3.762232606418586	WT
104	3.5	3.3757285331473303	WT
105	3.5	3.7059822750430533	WT
106	3.5	4.2018510556226145	WT
107	3.5	3.7584065990110016	WT
108	3.5	3.2979783870824795	WT
109	3.5	5.213638407141366	WT
110	3.5	3.7480035916370205	WT
111	3.5	3.8135168138446254	WT
112	3.5	3.9563456680232036	WT
113	3.5	3.4019299231664473	WT
114	3.5	3.2699950762244567	WT
115	3.5	3.5074960311494197	WT
116	3.5	3.4683942283291835	WT
117	3.5	4.251181126321324	WT
118	3.5	3.562499633839904	WT
119	3.5	3.4196124110010193	WT
120	3.5	4.1277465925653996	WT
121	3.5	3.2735833263312677	WT
122	3.5	3.526115487893706	WT
123	3.5	3.7518541575322115	WT
124	3.5	3.4829393711773817	WT
125	4.0	3.2684900917636113	WT
126	4.0	3.46459384071114	WT
127	4.0	4.0280078436195295	WT
128	4.0	4.94871450479007	WT
129	4.0	3.714582106128538	WT
130	4.0	3.6753364292306645	WT
131	4.0	3.875774784502807	WT
132	4.0	3.880715417497841	WT
133	4.0	3.4890324404377058	WT
134	4.0	3.5502053195023993	WT
135	4.0	3.32354991635548	WT
136	4.0	3.7827173996301395	WT
137	4.0	3.306903354204867	WT
138	4.0	3.9684177855092617	WT
139	4.0	3.660975286910141	WT
140	4.0	3.5867545440198776	WT
141	4.0	3.707925536927425	WT
142	4.0	4.278980534008146	WT
143	4.0	3.4312690265416044	WT
144	4.0	3.7228927157317275	WT
145	4.0	3.6641671765674713	WT
146	4.0	3.4692165831784627	WT
147	4.0	3.689274405796081	WT
148	4.0	3.4400165127092714	WT
149	4.0	3.697040087456192	WT
150	4.0	3.7915182841111945	WT
151	4.5	3.2943596531114454	WT
152	4.5	3.3617723443607734	WT
153	4.5	3.8995543796299827	WT
154	4.5	3.5364963818156414	WT
155	4.5	3.346361881753421	WT
156	4.5	3.7102670091461696	WT
157	4.5	3.6746864496544975	WT
158	4.5	3.688261760094945	WT
159	4.5	3.5078141880559808	WT
160	4.5	3.9290743338096674	WT
161	4.5	3.8558418358705975	WT
162	4.5	3.1825583149753314	WT
163	4.5	3.3141339918487907	WT
164	4.5	3.6493219877604477	WT
165	4.5	5.054275789723381	WT
166	4.5	3.827413495622522	WT
167	4.5	3.8007081927213493	WT
168	4.5	3.6021212743943174	WT
169	4.5	3.2713439913836577	WT
170	4.5	3.639317353824529	WT
171	4.5	3.705873839000078	WT
172	4.5	3.6183008006981145	WT
173	4.5	3.660329850885196	WT
174	4.5	3.4491544601770765	WT
175	4.5	3.3027989421511212	WT
176	4.5	3.40209903427246	WT
177	4.5	3.684790462627806	WT
178	4.5	3.5316093614377064	WT
179	4.5	3.7509098221462187	WT
180	4.5	3.967337547001358	WT
181	4.5	3.338913111981738	WT
182	4.5	3.4271012014495335	WT
183	4.5	3.85200990688584	WT
184	4.5	3.6566610669312647	WT
185	4.5	3.671191562506934	WT
186	5.0	3.6453886755562963	WT
187	5.0	4.946872875985835	WT
188	5.0	3.691448005363993	WT
189	5.0	3.565376459028082	WT
190	5.0	3.688696588862688	WT
191	5.0	3.330407506865601	WT
192	5.0	3.2321597331943543	WT
193	5.0	3.8354054989348776	WT
194	5.0	3.5325482237054815	WT
195	5.0	3.3650709616331103	WT
196	5.0	3.9447258531243037	WT
197	5.0	4.3355248896266545	WT
198	5.0	3.876906264289042	WT
199	5.0	3.3782840078353753	WT
200	5.0	3.629182324481338	WT
201	5.0	3.3135537806753113	WT
202	5.0	3.7509813758963606	WT
203	5.0	3.591319241731168	WT
204	5.0	3.31491208073282	WT
205	5.0	3.9892932419817013	WT
206	5.0	3.3413424510604086	WT
207	5.0	3.457134582119206	WT
208	5.0	3.4890006857583495	WT
209	5.0	3.4229204105064928	WT
210	5.0	3.199355069009552	WT
211	5.0	3.273308134673901	WT
212	5.0	3.3668131545352553	WT
213	5.0	3.496328953150686	WT
214	5.0	3.6291257043628473	WT
215	5.0	3.6298524394884857	WT
216	5.5	3.248213788667954	WT
217	5.5	3.5123160962836053	WT
218	5.5	3.871352334768426	WT
219	5.5	3.9932558619535534	WT
220	5.5	4.417215355477336	WT
221	5.5	3.7352224678940864	WT
222	5.5	3.423837835968797	WT
223	5.5	3.4309440194183463	WT
224	5.5	3.7336381273202193	WT
225	5.5	3.8046661863194666	WT
226	5.5	3.4674333851548567	WT
227	5.5	3.6097995769522866	WT
228	5.5	3.5876748554289435	WT
229	5.5	3.204785523347772	WT
230	5.5	3.905532673431423	WT
231	5.5	3.5210144127329523	WT
232	5.5	3.5248364723597607	WT
233	5.5	3.7399665858107958	WT
234	5.5	3.608988361595056	WT
235	5.5	3.2399759267253883	WT
236	5.5	3.2404017162617675	WT
237	5.5	3.224742426772817	WT
238	5.5	3.5665889738431282	WT
239	5.5	3.6025413252603373	WT
240	5.5	3.672003279439502	WT
241	5.5	4.1223915972194485	WT
242	6.0	3.3317787484357484	WT
243	6.0	3.6476069576265124	WT
244	6.0	3.276952990511357	WT
245	6.0	3.7015097295484134	WT
246	6.0	3.654626576224193	WT
247	6.0	4.07441733315476	WT
248	6.0	3.661476553236514	WT
249	6.0	3.340989049871437	WT
250	6.0	3.1768517478863885	WT
251	6.0	3.386384600589678	WT
252	6.0	3.7777235691171303	WT
253	6.0	3.979571360788785	WT
254	6.0	3.631939724422331	WT
255	6.0	3.5844666262793132	WT
256	6.0	3.571149096710237	WT
257	6.0	3.3668900715910386	WT
258	6.0	3.2143081004473526	WT
259	6.0	3.4521352871983053	WT
260	6.0	3.357362702375455	WT
261	6.0	3.7820887935713396	WT
262	6.0	4.3248262062854845	WT
263	6.0	3.4483733139154933	WT
264	6.0	3.4906990585868525	WT
265	6.0	3.5601551510157945	WT
266	6.0	3.016062111085319	WT
267	6.0	3.6403169025252073	WT
268	6.0	3.62476370319281	WT
269	6.0	3.1664607957369335	WT
270	6.0	3.7509542133438445	WT
271	6.0	3.9504710700903956	WT
272	6.5	3.4283441912067008	WT
273	6.5	3.69220677723338	WT
274	6.5	3.948125463679938	WT
275	6.5	3.676740196321128	WT
276	6.5	3.5718569975682493	WT
277	6.5	3.228196347169359	WT
278	6.5	3.3657671049659204	WT
279	6.5	3.1728649375422147	WT
280	6.5	3.668058795226896	WT
281	6.5	3.529048565105711	WT
282	6.5	3.1874694082334742	WT
283	6.5	3.4053652433190633	WT
284	6.5	3.2312172251065565	WT
285	6.5	3.9671403410067354	WT
286	6.5	3.6638745970977395	WT
287	6.5	4.510164398426328	WT
288	6.5	3.8813295001509323	WT
289	6.5	3.2145505676613206	WT
290	6.5	3.463975905052646	WT
291	6.5	3.7388021254898876	WT
292	6.5	3.3584943617892824	WT
293	6.5	3.475033425662017	WT
294	6.5	3.649580229993783	WT
295	6.5	3.9851987624296994	WT
296	7.0	3.4737259049321647	WT
297	7.0	4.1337127197196555	WT
298	7.0	3.747919928563507	WT
299	7.0	3.5482015235637467	WT
300	7.0	3.5579833344786276	WT
301	7.0	3.498463280865789	WT
302	7.0	3.729566803554772	WT
303	7.0	4.034257243590061	WT
304	7.0	3.450007614322551	WT
305	7.0	3.8764439062727685	WT
306	7.0	3.393155815968081	WT
307	7.0	4.25912798167815	WT
308	7.0	3.412849862633255	WT
309	7.0	3.6790627959319537	WT
310	7.0	3.1088024240100025	WT
311	7.0	3.3793731768404762	WT
312	7.0	3.497949076200704	WT
313	7.0	3.382455786215393	WT
314	7.0	3.5324421239184907	WT
315	7.0	3.2835588846605894	WT
316	7.0	3.3643438812506545	WT
317	7.0	3.7383749098828734	WT
318	7.0	3.638135668905426	WT
319	7.5	3.4659493853472654	WT
320	7.5	3.3586400818517226	WT
321	7.5	3.2816707151248488	WT
322	7.5	3.552045141873829	WT
323	7.5	3.621334904971	WT
324	7.5	3.4579957358275166	WT
325	7.5	3.2933848861265678	WT
326	7.5	3.640084375699191	WT
327	7.5	3.339772172841132	WT
328	7.5	3.594015528050682	WT
329	7.5	3.3501850626219043	WT
330	7.5	4.033586437760691	WT
331	7.5	3.5052323787200548	WT
332	7.5	3.3810292863543254	WT
333	7.5	3.629101514376651	WT
334	7.5	3.1602546064314345	WT
335	7.5	4.5543422039237695	WT
336	7.5	3.1530872591050927	WT
337	7.5	3.6202548090087037	WT
338	7.5	3.5537405836228686	WT
339	7.5	3.272599147685273	WT
340	7.5	4.0071627786275235	WT
341	7.5	3.424911415668729	WT
342	7.5	3.58933199565548	WT
343	8.0	3.1639643307224805	WT
344	8.0	3.3299699451877456	WT
345	8.0	3.2889270438424365	WT
346	8.0	3.5068143232825006	WT
347	8.0	3.2106385834259332	WT
348	8.0	4.0961043378937365	WT
349	8.0	4.27120717728304	WT
350	8.0	3.437099316768089	WT
351	8.0	3.3885215967158695	WT
352	8.0	3.527666744315808	WT
353	8.0	4.07488049515994	WT
354	8.0	3.499354027784889	WT
355	8.0	3.634590922754129	WT
356	8.0	3.539046649860884	WT
357	8.0	3.836734804525626	WT
358	8.0	3.87312017857813	WT
359	8.0	3.6195835616772154	WT
360	8.0	3.232244879408853	WT
361	8.0	4.650938367733463	WT
362	8.0	3.831229144306882	WT
363	8.0	3.4045969131965914	WT
364	8.0	3.3907816612150734	WT
365	8.0	3.6150910904092304	WT
366	8.0	3.4142529170557747	WT
367	8.0	3.150969630248238	WT
368	8.0	4.002868956218712	WT
369	8.0	3.230283112737997	WT
370	8.0	3.685622223985211	WT
371	8.5	3.450066526735423	WT
372	8.5	3.2942774978306284	WT
373	8.5	3.776454271626479	WT
374	8.5	4.030401289319851	WT
375	8.5	4.283209394820414	WT
376	8.5	3.4077633491093815	WT
377	8.5	3.5816541641429307	WT
378	8.5	3.177323841895009	WT
379	8.5	3.0194302534735886	WT
380	8.5	3.1908987703139817	WT
381	8.5	3.227306534754972	WT
382	8.5	3.4055137820622803	WT
383	8.5	3.0085530221729457	WT
384	8.5	4.617625452440405	WT
385	8.5	3.5983745467591324	WT
386	8.5	3.4950127637474617	WT
387	8.5	3.2453514503255896	WT
388	8.5	3.763692421216407	WT
389	8.5	3.29884825319412	WT
390	8.5	3.8064049296752556	WT
391	8.5	3.3480662457123356	WT
392	8.5	3.3758171367182146	WT
393	8.5	3.269295453278279	WT
394	8.5	3.4027412858365294	WT
395	9.0	3.445264530631522	WT
396	9.0	3.780479573378361	WT
397	9.0	4.313255840071523	WT
398	9.0	3.394999391795861	WT
399	9.0	3.270250880224429	WT
400	9.0	2.7620181733418283	WT
401	9.0	3.3220140138392433	WT
402	9.0	3.249478757664902	WT
403	9.0	3.9514537260257585	WT
404	9.0	3.634507348876234	WT
405	9.0	3.335470034507042	WT
406	9.0	3.124892641789741	WT
407	9.0	4.71454744704845	WT
408	9.0	3.4770188512099596	WT
409	9.0	3.665163692996211	WT
410	9.0	3.7397444185847464	WT
411	9.0	3.524432321245787	WT
412	9.0	3.783571494921887	WT
413	9.0	3.5200688615683338	WT
414	9.0	3.283739393970364	WT
415	9.0	3.3934626135533312	WT
416	9.0	3.7156732332803126	WT
417	9.5	3.7309216414320883	WT
418	9.5	3.288923345589204	WT
419	9.5	3.4834908903966477	WT
420	9.5	4.024328338677264	WT
421	9.5	3.551520105340131	WT
422	9.5	3.068096886567053	WT
423	9.5	3.532657356516716	WT
424	9.5	3.0715491903931293	WT
425	9.5	3.9898635587529667	WT
426	9.5	3.3845555257134907	WT
427	9.5	3.374715357925243	WT
428	9.5	3.3743396704060618	WT
429	9.5	3.399461725556489	WT
430	9.5	3.5871700297709572	WT
431	9.5	4.3594266265021435	WT
432	9.5	3.0567436644007446	WT
433	9.5	3.283071716118324	WT
434	9.5	3.312870421608654	WT
435	9.5	3.299627591993918	WT
436	9.5	2.97432169955112	WT
437	9.5	3.459961008938809	WT
438	9.5	3.22962137165261	WT
439	9.5	3.515753675401387	WT
440	9.5	3.999068558946198	WT
441	10.0	3.2114930651026663	WT
442	10.0	3.374969977608065	WT
443	10.0	3.6393054246117256	WT
444	10.0	2.9275422660024404	WT
445	10.0	3.207657418307234	WT
446	10.0	3.8587937709099864	WT
447	10.0	3.8437693993755144	WT
448	10.0	3.3050148292477015	WT
449	10.0	3.2052909887903422	WT
450	10.0	3.5236257501885495	WT
451	10.0	3.3913045790346796	WT
452	10.0	3.2649915890292887	WT
453	10.0	3.3383288236142565	WT
454	10.0	4.415312966453565	WT
455	10.0	3.401767213799468	WT
456	10.0	3.6346356507296513	WT
457	10.0	3.0386187201749877	WT
458	10.0	3.9557161925167903	WT
459	10.0	3.4272688717155204	WT
460	10.0	3.2084244617985638	WT
461	10.0	3.460139264651538	WT
462	10.5	3.6902276223641834	WT
463	10.5	3.703578604012016	WT
464	10.5	3.170137921947455	WT
465	10.5	3.3923734847698768	WT
466	10.5	3.3872059017737857	WT
467	10.5	3.3516851708954314	WT
468	10.5	3.058309748987563	WT
469	10.5	3.511824220064921	WT
470	10.5	3.0863036968072737	WT
471	10.5	3.6747861063456795	WT
472	10.5	3.4009244045660783	WT
473	10.5	3.4698315687155903	WT
474	10.5	3.4986481764454673	WT
475	10.5	3.4672251024783836	WT
476	10.5	4.583646713733269	WT
477	10.5	3.0028574499791345	WT
478	10.5	3.3891759956861796	WT
479	10.5	3.322124981169298	WT
480	10.5	3.1480184000201112	WT
481	10.5	3.271100291453129	WT
482	10.5	3.9868923152372133	WT
483	10.5	3.270054512308259	WT
484	11.0	3.597517829735048	WT
485	11.0	3.4218692825450736	WT
486	11.0	3.891335267719456	WT
487	11.0	3.578084116723825	WT
488	11.0	3.3356171214927164	WT
489	11.0	3.000436093373088	WT
490	11.0	3.423857854803786	WT
491	11.0	3.3253938991971803	WT
492	11.0	3.2529856590294446	WT
493	11.0	4.0285819766700195	WT
494	11.0	3.268144652752914	WT
495	11.0	3.7113520630743273	WT
496	11.0	3.4433173968848227	WT
497	11.0	4.021059416471861	WT
498	11.0	3.2445993387293424	WT
499	11.0	3.7074894866331594	WT
500	11.0	3.2052457146839552	WT
501	11.0	3.534704906368149	WT
502	11.0	3.0602447996750763	WT
503	11.0	3.3063664169071645	WT
504	11.0	3.660787852431822	WT
505	11.0	3.1376949628818496	WT
506	11.0	3.9580326876005443	WT
507	11.5	4.084545550099981	WT
508	11.5	3.0921700627465207	WT
509	11.5	3.276615676640768	WT
510	11.5	3.4163416619733216	WT
511	11.5	3.2053469182369048	WT
512	11.5	3.2892631054249093	WT
513	11.5	3.993575166526691	WT
514	11.5	3.564909620681681	WT
515	11.5	2.9832596036863084	WT
516	11.5	3.2346804195445857	WT
517	11.5	3.8096536886016437	WT
518	11.5	3.1611071658220893	WT
519	11.5	3.477033666364421	WT
520	11.5	3.284462866210594	WT
521	11.5	3.175498450709472	WT
522	11.5	4.41512870159366	WT
523	11.5	3.1901133976900797	WT
524	11.5	3.257612814187452	WT
525	12.0	3.1606477982170165	WT
526	12.0	3.8317160766746285	WT
527	12.0	3.209833067783661	WT
528	12.0	3.418715297625879	WT
529	12.0	3.7725919417673768	WT
530	12.0	3.301093359900368	WT
531	12.0	3.094727975639107	WT
532	12.0	3.4881169577722955	WT
533	12.0	3.427778038757297	WT
534	12.0	2.7796369706100332	WT
535	12.0	3.182819179221209	WT
536	12.0	3.7753214791235075	WT
537	12.0	3.1279301126893433	WT
538	12.0	2.9295474463602527	WT
539	12.0	3.2525148533868533	WT
540	12.0	3.2245321227774464	WT
541	12.0	4.068245187161164	WT
542	12.0	2.928709231779463	WT
543	12.0	3.6955146333530786	WT
544	12.0	2.9897354145068586	WT
545	12.0	3.365716124542889	WT
546	12.0	3.5157575064956803	WT
547	12.0	3.214775000112007	WT
548	12.0	3.107615860707039	WT
549	12.5	4.119974702119414	WT
550	12.5	2.9837758095851963	WT
551	12.5	3.46974302680021	WT
552	12.5	3.2301991467123776	WT
553	12.5	3.139107098815367	WT
554	12.5	3.3467102679200886	WT
555	12.5	4.016512404831298	WT
556	12.5	4.035205198319217	WT
557	12.5	3.4119808036005033	WT
558	12.5	4.530394254427644	WT
559	12.5	3.2074638158303377	WT
560	12.5	3.4239203241733125	WT
561	12.5	4.185806519369377	WT
562	12.5	3.472547148161428	WT
563	12.5	3.70630351859869	WT
564	12.5	3.335167307529871	WT
565	12.5	3.7412586272971904	WT
566	12.5	4.019952439998757	WT
567	12.5	3.1521882146831772	WT
568	13.0	4.066990845684531	WT
569	13.0	3.3151430949776217	WT
570	13.0	3.088743649168356	WT
571	13.0	3.2132325073815595	WT
572	13.0	3.2244585986772227	WT
573	13.0	3.4650522394151158	WT
574	13.0	3.1536257424250462	WT
575	13.0	2.9912699860840966	WT
576	13.0	3.9404614323110474	WT
577	13.0	3.125244636240938	WT
578	13.0	3.4383062827457738	WT
579	13.0	3.1376055989350666	WT
580	13.0	3.0658893024980665	WT
581	13.0	3.2584041007901146	WT
582	13.0	3.303117031173234	WT
583	13.0	3.6004434407145736	WT
584	13.0	3.88147941892493	WT
585	13.0	3.6949307060681837	WT
586	13.0	3.6347555101958196	WT
587	13.0	3.34280681256681	WT
588	13.0	3.7126043474870216	WT
589	13.0	2.9047793494309255	WT
590	13.0	3.062830972413995	WT
591	13.0	2.947808900540924	WT
592	13.0	3.727592765858037	WT
593	13.5	3.539881211511442	WT
594	13.5	3.3806647067502316	WT
595	13.5	3.693535645160988	WT
596	13.5	3.660605045810769	WT
597	13.5	3.65060574172587	WT
598	13.5	3.1759309248025285	WT
599	13.5	3.6096504056630088	WT
600	13.5	3.5844206208632876	WT
601	13.5	4.076729092998839	WT
602	13.5	3.602485200142878	WT
603	13.5	3.392557112283088	WT
604	13.5	3.3642967574593583	WT
605	13.5	3.1259522680785565	WT
606	13.5	3.134969020731187	WT
607	13.5	3.5654825856853165	WT
608	13.5	3.976729824925458	WT
609	13.5	3.054262181447402	WT
610	13.5	3.120059946221765	WT
611	13.5	3.1442110564960744	WT
612	13.5	3.6498252527040855	WT
613	13.5	3.168442359874078	WT
614	14.0	3.2901819645998893	WT
615	14.0	3.364232993442496	WT
616	14.0	3.5823498673616005	WT
617	14.0	3.2456723025014544	WT
618	14.0	3.306311327268867	WT
619	14.0	4.021794683430647	WT
620	14.0	3.4872823398457276	WT
621	14.0	3.010092337374467	WT
622	14.0	3.6435095321550097	WT
623	14.0	3.6324757635177987	WT
624	14.0	3.3436296580060025	WT
625	14.0	3.748082042177218	WT
626	14.0	2.9228144998693786	WT
627	14.0	3.2608637659675606	WT
628	14.0	3.2495509359277874	WT
629	14.0	2.8151440122314417	WT
630	14.5	3.7631841012455416	WT
631	14.5	3.507156709773879	WT
632	14.5	3.0386052172466336	WT
633	14.5	3.633993130815679	WT
634	14.5	3.2132429023775333	WT
635	14.5	3.5715948575228587	WT
636	14.5	3.2316194023532465	WT
637	14.5	3.116627136882366	WT
638	14.5	3.7472415678977864	WT
639	14.5	2.8806216020352977	WT
640	14.5	3.6305475790731485	WT
641	14.5	3.055580305261532	WT
642	14.5	3.190688495385074	WT
643	14.5	3.501964941547821	WT
644	14.5	2.9552682178335856	WT
645	14.5	3.6671117931811006	WT
646	14.5	3.0668776177021155	WT
647	14.5	2.9473208534998725	WT
648	14.5	4.266280273444928	WT
649	14.5	3.0845271226803685	WT
650	14.5	3.849240749097422	WT
651	14.5	2.724322085764434	WT
652	15.0	3.2127628522286034	WT
653	15.0	3.5355195991926127	WT
654	15.0	3.0303837192172947	WT
655	15.0	3.3905744073669792	WT
656	15.0	3.1006572917531554	WT
657	15.0	4.283616001481212	WT
658	15.0	3.7737676386754546	WT
659	15.0	3.2878546598766243	WT
660	15.0	3.309677730396329	WT
661	15.0	3.566177796221724	WT
662	15.0	3.058838641660871	WT
663	15.0	3.8603238122149333	WT
664	15.0	3.2029793058158678	WT
665	15.0	3.6750642143879513	WT
666	15.0	3.311859076798789	WT
667	15.0	4.049125591171156	WT
668	15.0	2.904514035115359	WT
669	15.0	3.6452421572970195	WT
670	15.0	3.368018193551394	WT
671	15.0	2.920121725064645	WT
672	15.5	3.1787319975357082	WT
673	15.5	3.0393667383886167	WT
674	15.5	3.2404600861149575	WT
675	15.5	3.933347004748766	WT
676	15.5	3.005798733167117	WT
677	15.5	3.154001744350003	WT
678	15.5	3.4780902682080814	WT
679	15.5	3.504170367513445	WT
680	15.5	2.8951806717646185	WT
681	15.5	4.178044495439172	WT
682	15.5	3.023974800906023	WT
683	15.5	2.9896651647923704	WT
684	15.5	3.521111243987693	WT
685	15.5	3.8682704938698653	WT
686	15.5	3.060060492233706	WT
687	15.5	3.165687704138712	WT
688	15.5	4.162315415564074	WT
689	15.5	3.0015181352238525	WT
690	15.5	2.888782509798876	WT
691	15.5	2.8457781329126584	WT
692	16.0	2.8037378072068	WT
693	16.0	3.552971444521719	WT
694	16.0	3.261728670941066	WT
695	16.0	3.196484940875255	WT
696	16.0	3.6128380087977674	WT
697	16.0	4.281335230153973	WT
698	16.0	2.820133748898851	WT
699	16.0	3.321408048588759	WT
700	16.0	3.462131550947553	WT
701	16.0	3.1014610854083733	WT
702	16.0	3.349750631004311	WT
703	16.0	3.085097161397426	WT
704	16.0	3.3863954887411314	WT
705	16.0	3.5031458904056043	WT
706	16.0	3.1810929544320117	WT
707	16.0	3.6555799752835654	WT
708	16.0	3.025200586833698	WT
709	16.0	3.752825413294607	WT
710	16.0	3.307763003740311	WT
711	16.0	3.6554838586230476	WT
712	16.0	3.44993033342553	WT
713	16.0	3.1035115564316973	WT
714	16.0	2.8770331675428302	WT
715	16.0	3.99103003884805	WT
716	16.0	2.8351648398865765	WT
717	16.5	3.175606933749637	WT
718	16.5	3.5766191256863658	WT
719	16.5	4.07153805207469	WT
720	16.5	2.884514899866292	WT
721	16.5	3.0137811214533294	WT
722	16.5	3.1582609256638468	WT
723	16.5	2.9252412817963487	WT
724	16.5	3.2602274810789416	WT
725	16.5	3.216355758728939	WT
726	16.5	4.167358351658493	WT
727	16.5	3.9895660706121134	WT
728	16.5	2.7682327124763835	WT
729	16.5	3.128560121877518	WT
730	16.5	3.339834813763359	WT
731	16.5	3.36189885696579	WT
732	16.5	3.394659399306639	WT
733	16.5	3.4358995125904026	WT
734	16.5	2.8772834329172152	WT
735	16.5	3.0226031886126243	WT
736	16.5	3.592620494760411	WT
737	16.5	3.1653514386599624	WT
738	16.5	3.896393995613219	WT
739	16.5	3.1891709501696655	WT
740	16.5	2.979487744642271	WT
741	16.5	2.916058470859434	WT
742	17.0	2.947041137540039	WT
743	17.0	3.6490780458999765	WT
744	17.0	3.083173180658665	WT
745	17.0	3.475107014195529	WT
746	17.0	4.102897627217566	WT
747	17.0	3.1655226077531027	WT
748	17.0	3.3511587402225813	WT
749	17.0	3.8608539277374923	WT
750	17.0	3.124359286708046	WT
751	17.0	3.1509344281355425	WT
752	17.0	3.2792948511282245	WT
753	17.0	3.0509619475465746	WT
754	17.0	3.4081071338945965	WT
755	17.0	3.193590838450218	WT
756	17.0	3.153016915561706	WT
757	17.0	3.079188451693271	WT
758	17.0	4.478048488095143	WT
759	17.0	2.8354201730471473	WT
760	17.0	3.335171190244079	WT
761	17.0	4.394939838939081	WT
762	17.0	2.983224515675565	WT
763	17.5	3.539807258796676	WT
764	17.5	3.3131272336583204	WT
765	17.5	3.279357887324296	WT
766	17.5	3.308738021886513	WT
767	17.5	4.753649838748391	WT
768	17.5	3.1330756667523207	WT
769	17.5	3.0591209196126723	WT
770	17.5	3.066368547905015	WT
771	17.5	3.711671580193115	WT
772	17.5	3.5372438511942628	WT
773	17.5	3.153269228430409	WT
774	17.5	3.198319003570292	WT
775	17.5	3.137355946275698	WT
776	17.5	3.365141288757509	WT
777	17.5	2.8384858616828486	WT
778	17.5	3.336924941504944	WT
779	17.5	3.2391937951027203	WT
780	17.5	3.953863658475869	WT
781	17.5	3.3555446519946877	WT
782	17.5	2.9529625767867125	WT
783	17.5	3.0570046907489004	WT
784	17.5	3.0942796407135793	WT
785	17.5	3.625520083596251	WT
786	17.5	3.1044650900191475	WT
787	17.5	2.9788879989033976	WT
788	18.0	3.1466900644831757	WT
789	18.0	3.365297340210748	WT
790	18.0	3.16010490772504	WT
791	18.0	3.5353163153919107	WT
792	18.0	3.204252693520291	WT
793	18.0	4.16913165339305	WT
794	18.0	2.78133624087298	WT
795	18.0	3.411568521343581	WT
796	18.0	3.1948442607945755	WT
797	18.0	4.263628912992273	WT
798	18.0	3.6195067069481115	WT
799	18.0	3.14064412109285	WT
800	18.0	3.142558696648984	WT
801	18.0	4.6827849930754555	WT
802	18.0	3.0675103671485124	WT
803	18.0	3.316290105968057	WT
804	18.0	3.0258518724515904	WT
805	18.0	2.9004844924696505	WT
806	18.0	3.00103389758952	WT
807	18.0	3.3973703137015883	WT
808	18.5	3.3700146442198693	WT
809	18.5	3.1655066826466274	WT
810	18.5	2.994260469861805	WT
811	18.5	3.389269910677706	WT
812	18.5	3.403986944124151	WT
813	18.5	3.8507935327123697	WT
814	18.5	2.988474575037543	WT
815	18.5	3.0972990104655835	WT
816	18.5	3.2002721812883954	WT
817	18.5	4.419277745041101	WT
818	18.5	3.020920586686806	WT
819	18.5	3.2136624613416838	WT
820	18.5	3.674427414836033	WT
821	18.5	2.9423914469101637	WT
822	18.5	3.5391943470550817	WT
823	18.5	4.442134121042452	WT
824	18.5	3.155538912260907	WT
825	18.5	3.14289791094285	WT
826	18.5	3.0550523738383193	WT
827	18.5	2.8716426589811466	WT
828	18.5	3.6654820088599394	WT
829	18.5	3.56235673428559	WT
830	18.5	3.3310597941802915	WT
831	18.5	3.296559594672945	WT
832	18.5	2.910586245129767	WT
833	19.0	2.9230256705554467	WT
834	19.0	3.2650748728554806	WT
835	19.0	3.523262873275945	WT
836	19.0	3.177289251088951	WT
837	19.0	3.053328406440582	WT
838	19.0	3.3094200569790084	WT
839	19.0	3.7138886707707073	WT
840	19.0	4.215829155725251	WT
841	19.0	4.257093269265333	WT
842	19.0	2.991501564173066	WT
843	19.0	3.3205360838009166	WT
844	19.0	3.0319958762059542	WT
845	19.0	3.6834207891800474	WT
846	19.0	3.144922383698613	WT
847	19.0	3.483651001298076	WT
848	19.0	3.3521032414718683	WT
849	19.0	2.9322726839884417	WT
850	19.0	3.6574075041642193	WT
851	19.0	3.219526848759832	WT
852	19.0	2.896988131855471	WT
853	19.5	3.1452523353297734	WT
854	19.5	3.3761992280775646	WT
855	19.5	3.0762496221075475	WT
856	19.5	2.7972636802302966	WT
857	19.5	2.986422073105307	WT
858	19.5	4.011505589543773	WT
859	19.5	3.542792195652547	WT
860	19.5	3.4981870535625434	WT
861	19.5	4.130443562719324	WT
862	19.5	3.5571827848188544	WT
863	19.5	3.3673457812117475	WT
864	19.5	3.345723923513386	WT
865	19.5	3.8554778298089696	WT
866	19.5	2.8103730208076727	WT
867	19.5	3.126914927852571	WT
868	19.5	3.1165535087534035	WT
869	19.5	3.531599600828949	WT
870	19.5	3.45598611281062	WT
871	19.5	2.8368042625490846	WT
872	19.5	3.4004244826106906	WT
873	19.5	3.0033163422599776	WT
874	20.0	3.2030522900217933	WT
875	20.0	2.9324990410110785	WT
876	20.0	2.9756183203050486	WT
877	20.0	3.446401587841659	WT
878	20.0	2.8175795734295837	WT
879	20.0	3.0324832050278085	WT
880	20.0	3.659258753655774	WT
881	20.0	4.176684114673589	WT
882	20.0	2.6570854260124785	WT
883	20.0	3.243570068855361	WT
884	20.0	3.18833779653954	WT
885	20.0	3.3800532962983754	WT
886	20.0	3.083578262703903	WT
887	20.0	2.832716901795734	WT
888	20.0	3.2093158315369235	WT
889	20.0	3.0384739182025604	WT
890	20.0	3.4654216681274472	WT
891	20.0	3.1669232542230286	WT
892	20.0	3.056344646210641	WT
893	20.0	3.5199179421968214	WT
894	20.0	2.992286566724756	WT
895	20.0	3.724074782934714	WT
896	20.0	3.2138205677443863	WT
897	20.5	2.9351777242423873	WT
898	20.5	4.677630417443729	WT
899	20.5	3.1785168262515335	WT
900	20.5	3.401371043584496	WT
901	20.5	2.9455610233861838	WT
902	20.5	3.177758014316468	WT
903	20.5	3.0576602033730342	WT
904	20.5	2.675751708189599	WT
905	20.5	3.076874640757295	WT
906	20.5	2.7881453849872306	WT
907	20.5	3.1522659594179996	WT
908	20.5	3.80245561561344	WT
909	20.5	2.940108648244459	WT
910	20.5	3.3543980341068633	WT
911	20.5	3.117846284784508	WT
912	20.5	3.07937914478546	WT
913	20.5	3.3103239253249424	WT
914	20.5	3.5261897040368226	WT
915	20.5	3.874732870807248	WT
916	20.5	3.8545523704983866	WT
917	20.5	3.0478532301779793	WT
918	20.5	2.9343252788329286	WT
919	20.5	2.9954322784742944	WT
920	20.5	3.013513064384393	WT
921	20.5	4.924571230405547	WT
922	20.5	2.9708676504571416	WT
923	20.5	3.529877792773925	WT
924	20.5	3.3429259177855535	WT
925	21.0	3.058148674033133	WT
926	21.0	3.237467282205378	WT
927	21.0	3.5599162507272792	WT
928	21.0	3.2165695418040032	WT
929	21.0	3.005217903467072	WT
930	21.0	2.7712284943398338	WT
931	21.0	3.6036429204547096	WT
932	21.0	2.941593407567837	WT
933	21.0	2.948336819574198	WT
934	21.0	2.9858977833846128	WT
935	21.0	2.9017760984296492	WT
936	21.0	3.294230061905715	WT
937	21.0	3.7998210833309094	WT
938	21.0	3.3222508587573616	WT
939	21.0	3.117730926913065	WT
940	21.0	3.365205398722122	WT
941	21.0	3.12330444346104	WT
942	21.0	3.380057893685363	WT
943	21.0	3.5367384672535467	WT
944	21.0	3.6179146053302986	WT
945	21.0	3.6788457345147028	WT
946	21.0	3.077131846702881	WT
947	21.0	3.255928011656736	WT
948	21.0	3.7627608891067723	WT
949	21.5	2.926729155622375	WT
950	21.5	6.991939032643195	WT
951	21.5	3.179867524165321	WT
952	21.5	2.920934936552669	WT
953	21.5	3.1932024385032594	WT
954	21.5	2.747303282723918	WT
955	21.5	3.343095904618455	WT
956	21.5	3.214884831612936	WT
957	21.5	2.956401410286866	WT
958	21.5	3.3634324181562203	WT
959	21.5	3.3727638482894147	WT
960	21.5	4.149575969534602	WT
961	21.5	3.214441096847088	WT
962	21.5	2.865556874370343	WT
963	21.5	3.4008911088691063	WT
964	21.5	3.9059448300180617	WT
965	21.5	2.864032878726462	WT
966	21.5	3.1372977554049832	WT
967	21.5	3.717014316529853	WT
968	21.5	2.9802342134076802	WT
969	21.5	3.2384359364754465	WT
970	22.0	3.2949101719893426	WT
971	22.0	5.0179590046804305	WT
972	22.0	3.5139084689589777	WT
973	22.0	3.559917274204927	WT
974	22.0	2.732480248966069	WT
975	22.0	2.8947044944925535	WT
976	22.0	3.0298372646737706	WT
977	22.0	3.223987838656392	WT
978	22.0	3.100675697243796	WT
979	22.0	3.391161472159507	WT
980	22.0	3.078765111044839	WT
981	22.0	4.09549371977257	WT
982	22.0	3.4122510147565066	WT
983	22.0	3.377460755496854	WT
984	22.0	4.654035357726223	WT
985	22.0	3.359819239970046	WT
986	22.0	2.9833388892099855	WT
987	22.0	3.9865580926690347	WT
988	22.0	3.0734512406738665	WT
989	22.0	3.759850524219273	WT
990	22.0	3.072128428926583	WT
991	22.5	3.1871216729671725	WT
992	22.5	3.4205536412378743	WT
993	22.5	3.1809715097709894	WT
994	22.5	3.6153638515763555	WT
995	22.5	3.254871212010534	WT
996	22.5	2.725682498087187	WT
997	22.5	3.5584180276634694	WT
998	22.5	3.4913750700866464	WT
999	22.5	3.943401291376092	WT
1000	22.5	3.3166832686808383	WT
1001	22.5	3.4142047350138953	WT
1002	22.5	2.786813981237997	WT
1003	22.5	3.278269811055749	WT
1004	22.5	3.262057941328738	WT
1005	22.5	3.589773923727726	WT
1006	22.5	3.2494057874589646	WT
1007	22.5	3.701824117889646	WT
1008	22.5	3.208181058745167	WT
1009	22.5	3.216279156871124	WT
1010	22.5	3.3527383141532385	WT
1011	22.5	3.0047294464293093	WT
1012	22.5	2.8418469818099013	WT
1013	23.0	3.165520794403512	WT
1014	23.0	3.5529831975967574	WT
1015	23.0	5.062968769456374	WT
1016	23.0	3.404687725579927	WT
1017	23.0	2.875174768399074	WT
1018	23.0	2.935746488171499	WT
1019	23.0	3.7235632363858158	WT
1020	23.0	3.4650858941161107	WT
1021	23.0	2.716226998617367	WT
1022	23.0	3.229500104518522	WT
1023	23.0	3.641239956855828	WT
1024	23.0	2.8756149846615346	WT
1025	23.0	3.5416007084127505	WT
1026	23.0	3.3805890680697206	WT
1027	23.0	3.3028811132269027	WT
1028	23.0	4.177910645986966	WT
1029	23.0	3.029801607020494	WT
1030	23.0	3.6533741712538395	WT
1031	23.0	2.8336439786509775	WT
1032	23.0	3.198724285193347	WT
1033	23.0	3.2645565152187186	WT
1034	23.0	3.144604575028869	WT
1035	23.0	3.454214147913277	WT
1036	23.0	3.286040329407391	WT
1037	23.0	2.852113246628131	WT
1038	23.0	3.131445528243687	WT
1039	23.0	3.2633208136385123	WT
1040	23.0	2.8175362844535945	WT
1041	23.0	3.2176305631501525	WT
1042	23.5	3.592381277338673	WT
1043	23.5	2.915049725680217	WT
1044	23.5	3.478925185235913	WT
1045	23.5	3.305254226036125	WT
1046	23.5	3.008182223105591	WT
1047	23.5	4.044630054945718	WT
1048	23.5	3.4720625100665576	WT
1049	23.5	3.328898889150324	WT
1050	23.5	3.3692897161742152	WT
1051	23.5	2.912172185912991	WT
1052	23.5	3.3685714907439706	WT
1053	23.5	6.82837138757069	WT
1054	23.5	4.325502480352377	WT
1055	23.5	2.9939607512626467	WT
1056	23.5	3.7765297892649814	WT
1057	23.5	3.025409909241901	WT
1058	23.5	4.457065783699657	WT
1059	23.5	3.215804580610975	WT
1060	23.5	3.1192567345063824	WT
1061	23.5	3.4222534929219797	WT
1062	23.5	5.094528998554862	WT
1063	23.5	4.075108534907599	WT
1064	23.5	3.275309702147235	WT
1065	23.5	5.976087873473011	WT
1066	23.5	3.761072045991044	WT
1067	23.5	3.4048974799869223	WT
1068	23.5	3.1788887200776315	WT
1069	23.5	2.9928736424101245	WT
1070	23.5	3.155300184909425	WT
1071	24.0	2.9360699700055397	WT
1072	24.0	3.472524956582711	WT
1073	24.0	3.3500860368838206	WT
1074	24.0	3.2769694259472537	WT
1075	24.0	3.5539726072477538	WT
1076	24.0	2.685423961840389	WT
1077	24.0	3.3747781236923866	WT
1078	24.0	3.0338707601607275	WT
1079	24.0	3.6205366968284594	WT
1080	24.0	2.9360510380007496	WT
1081	24.0	3.7618361296846117	WT
1082	24.0	4.233522030644561	WT
1083	24.0	3.105873302885775	WT
1084	24.0	3.31836004785458	WT
1085	24.0	3.6456553160856577	WT
1086	24.0	3.1749701752352104	WT
1087	24.0	3.446928331320197	WT
1088	24.0	3.9656577866523257	WT
1089	24.0	3.0259930683755036	WT
1090	24.0	3.8873193392540286	WT
1091	24.0	3.317704844045555	WT
1092	24.0	2.984404343847827	WT
1093	24.0	5.466019944073403	WT
1094	24.5	3.1507697037040074	WT
1095	24.5	3.1005315169369125	WT
1096	24.5	3.26915104066016	WT
1097	24.5	3.129458138108193	WT
1098	24.5	3.6118105242221024	WT
1099	24.5	3.0292166611321316	WT
1100	24.5	2.8335532274323105	WT
1101	24.5	3.10768342974496	WT
1102	24.5	3.302862251993232	WT
1103	24.5	3.292546866502263	WT
1104	24.5	5.754535583544363	WT
1105	24.5	2.9767206742261743	WT
1106	24.5	2.902496353207044	WT
1107	24.5	3.2668539013103284	WT
1108	24.5	3.5960577489126315	WT
1109	24.5	2.997346253652563	WT
1110	24.5	2.971250227412919	WT
1111	24.5	3.2129549424672756	WT
1112	24.5	3.975340275393611	WT
1113	24.5	3.873384253888987	WT
1114	24.5	3.4500693057851057	WT
1115	24.5	4.007991467772941	WT
1116	24.5	3.5330543501678497	WT
1117	24.5	5.554814720707402	WT
1118	25.0	3.3102280425739044	WT
1119	25.0	2.7069959698056567	WT
1120	25.0	3.1872223318924733	WT
1121	25.0	3.3189498650180456	WT
1122	25.0	4.184880361389449	WT
1123	25.0	2.981926725848027	WT
1124	25.0	3.18395420581703	WT
1125	25.0	2.9157122292470437	WT
1126	25.0	3.5734390753111307	WT
1127	25.0	3.4453185376417665	WT
1128	25.0	3.7163618728928647	WT
1129	25.0	2.960112544039764	WT
1130	25.0	3.733001740391323	WT
1131	25.0	3.7222669145769567	WT
1132	25.0	3.272754452691827	WT
1133	25.0	3.106125171973557	WT
1134	25.0	3.048875242017866	WT
1135	25.0	3.264720942763169	WT
1136	25.0	2.979417393794232	WT
1137	25.0	3.1160051472778445	WT
1138	25.0	5.025340552507231	WT
1139	25.0	4.724112393770704	WT
1140	25.0	2.8352385543468053	WT
1141	25.0	4.942494396365158	WT
1142	25.0	4.0581232224266985	WT
1143	25.0	4.1673409771311745	WT
1144	25.0	3.217810714670365	WT
1145	25.5	3.893994634481334	WT
1146	25.5	3.115165441370523	WT
1147	25.5	2.872682837637085	WT
1148	25.5	3.4900422539891567	WT
1149	25.5	2.89117651835726	WT
1150	25.5	3.1424154485624705	WT
1151	25.5	2.9021695562454815	WT
1152	25.5	2.947445643521397	WT
1153	25.5	3.168127840834607	WT
1154	25.5	4.06883037535021	WT
1155	25.5	3.6012845846865007	WT
1156	25.5	3.5953598996613794	WT
1157	25.5	2.9389084340872924	WT
1158	25.5	3.0894299387112096	WT
1159	25.5	3.222427301656475	WT
1160	25.5	3.7490999642176557	WT
1161	25.5	4.323599472168517	WT
1162	25.5	5.026426599529347	WT
1163	25.5	3.853183771289661	WT
1164	26.0	3.308933072000685	WT
1165	26.0	4.490883577393815	WT
1166	26.0	3.0855748511528134	WT
1167	26.0	4.769465719118037	WT
1168	26.0	3.387056546839716	WT
1169	26.0	3.248222087124912	WT
1170	26.0	3.184723752884787	WT
1171	26.0	3.107305656187002	WT
1172	26.0	3.190850868856491	WT
1173	26.0	2.9001393222186924	WT
1174	26.0	2.984808803282706	WT
1175	26.0	2.914447320295171	WT
1176	26.0	3.4332018090612495	WT
1177	26.0	4.541518522637374	WT
1178	26.0	3.436804282803989	WT
1179	26.0	3.3256377641760144	WT
1180	26.0	3.759424947738296	WT
1181	26.0	4.395825660088147	WT
1182	26.0	4.074949149874604	WT
1183	26.0	2.8624399009209625	WT
1184	26.0	3.861357892602073	WT
1185	26.0	3.318050721410817	WT
1186	26.0	3.282227725011185	WT
1187	26.0	3.5098562148444317	WT
1188	26.0	3.593251633960191	WT
1189	26.5	3.251638465270534	WT
1190	26.5	3.4287131274404508	WT
1191	26.5	4.07083891721092	WT
1192	26.5	3.252109682968656	WT
1193	26.5	4.132700761476337	WT
1194	26.5	3.1768841916612223	WT
1195	26.5	3.039596150102831	WT
1196	26.5	5.058110860192377	WT
1197	26.5	3.1134528892931455	WT
1198	26.5	3.102872000088535	WT
1199	26.5	4.144977436957301	WT
1200	26.5	3.0067631481417476	WT
1201	26.5	3.755572559288906	WT
1202	26.5	4.041816418134394	WT
1203	26.5	3.4341068655673164	WT
1204	26.5	5.556345036777607	WT
1205	26.5	3.4006937793973457	WT
1206	26.5	3.6580456053133155	WT
1207	26.5	5.238586973741326	WT
1208	26.5	3.0002233478426694	WT
1209	26.5	3.8183364601195096	WT
1210	26.5	3.1526774689544705	WT
1211	26.5	3.5885424962328747	WT
1212	26.5	4.5165643679049365	WT
1213	26.5	3.8341160765065845	WT
1214	26.5	4.364069694662042	WT
1215	26.5	4.01176068213089	WT
1216	26.5	3.3192585154728462	WT
1217	27.0	3.5461449303121286	WT
1218	27.0	3.5136357919235426	WT
1219	27.0	3.212262690115953	WT
1220	27.0	2.716957902172205	WT
1221	27.0	3.501156313829252	WT
1222	27.0	4.01042641305508	WT
1223	27.0	3.248238135858359	WT
1224	27.0	3.9815966767470616	WT
1225	27.0	3.31068799037145	WT
1226	27.0	3.3825850006494176	WT
1227	27.0	3.7306554815822217	WT
1228	27.0	3.1517230328063697	WT
1229	27.0	4.37103844495582	WT
1230	27.0	3.2628609190178715	WT
1231	27.0	2.9126554745560695	WT
1232	27.0	3.4982005788161876	WT
1233	27.0	3.3031355280633163	WT
1234	27.0	3.1714586209652613	WT
1235	27.0	4.393337605834505	WT
1236	27.0	3.3277856828255654	WT
1237	27.0	4.339617997850063	WT
1238	27.0	3.4705033892474773	WT
1239	27.0	4.738644685204966	WT
1240	27.0	3.797214953784556	WT
1241	27.0	3.204034782819759	WT
1242	27.0	4.6145903702042235	WT
1243	27.5	3.1866744016003046	WT
1244	27.5	2.9460971852040108	WT
1245	27.5	3.706173319193018	WT
1246	27.5	3.6603228122556826	WT
1247	27.5	3.307226797034767	WT
1248	27.5	3.685040396528783	WT
1249	27.5	4.598622955481135	WT
1250	27.5	3.8481356280534773	WT
1251	27.5	3.5705500999702564	WT
1252	27.5	3.3550018486493327	WT
1253	27.5	3.876848184727568	WT
1254	27.5	3.5950150221336576	WT
1255	27.5	2.9575134710463273	WT
1256	27.5	3.160607966169636	WT
1257	27.5	6.716566806893482	WT
1258	27.5	3.962405632646666	WT
1259	27.5	2.9765864288474466	WT
1260	27.5	2.9043696177765126	WT
1261	27.5	4.099202148522922	WT
1262	27.5	2.8290113419609515	WT
1263	27.5	3.625370262040869	WT
1264	27.5	3.46659044773892	WT
1265	27.5	3.1025610510639248	WT
1266	27.5	4.285554921484172	WT
1267	27.5	3.410642083951356	WT
1268	27.5	3.407132513047684	WT
1269	27.5	7.311930733211296	WT
1270	28.0	4.331768181573514	WT
1271	28.0	3.3807516752130584	WT
1272	28.0	3.4853019991511123	WT
1273	28.0	3.2356870749516076	WT
1274	28.0	3.115768580903249	WT
1275	28.0	3.5693258365627862	WT
1276	28.0	3.951892145561512	WT
1277	28.0	3.571113461743403	WT
1278	28.0	3.6472520705836806	WT
1279	28.0	5.333679541763038	WT
1280	28.0	4.0095136852238324	WT
1281	28.0	3.1112709172819275	WT
1282	28.0	3.265300390654976	WT
1283	28.0	5.8700099460086355	WT
1284	28.0	4.006053097314025	WT
1285	28.0	3.7196687967085778	WT
1286	28.0	2.9513103587686937	WT
1287	28.0	2.778442646800494	WT
1288	28.0	3.477319965739624	WT
1289	28.0	6.3696987478352645	WT
1290	28.0	3.610203676714968	WT
1291	28.0	3.9351441302159005	WT
1292	28.0	3.903370175417582	WT
1293	28.0	5.23257361844951	WT
1294	28.5	2.9791658021599656	WT
1295	28.5	3.317036551626543	WT
1296	28.5	3.7693149231072645	WT
1297	28.5	3.2695991338381263	WT
1298	28.5	3.632013974852316	WT
1299	28.5	4.023570411461877	WT
1300	28.5	3.5473923654363007	WT
1301	28.5	4.143454780864149	WT
1302	28.5	3.2559365790926926	WT
1303	28.5	3.8995350010523326	WT
1304	28.5	3.2928297619788025	WT
1305	28.5	3.9897528149605823	WT
1306	28.5	3.022316539266562	WT
1307	28.5	4.242701150906837	WT
1308	28.5	4.015711829491419	WT
1309	28.5	3.989227827432436	WT
1310	28.5	3.4298282994588862	WT
1311	28.5	3.4171452315277526	WT
1312	28.5	2.8492702943339046	WT
1313	28.5	2.703841198493092	WT
1314	28.5	2.9162884870635053	WT
1315	28.5	3.5548220941072564	WT
1316	28.5	3.748052617775611	WT
1317	28.5	5.113404877836517	WT
1318	28.5	3.7111879057463395	WT
1319	28.5	3.2421789980630114	WT
1320	28.5	3.5587136630027056	WT
1321	28.5	3.0061444462532823	WT
1322	28.5	3.8101645815251284	WT
1323	28.5	3.861920951136558	WT
1324	28.5	3.235203285707247	WT
1325	28.5	3.4973053214122447	WT
1326	29.0	3.3858390712564135	WT
1327	29.0	3.535929197682927	WT
1328	29.0	3.3870113049557995	WT
1329	29.0	3.1840843904020306	WT
1330	29.0	3.9196564820924347	WT
1331	29.0	3.4233559495767314	WT
1332	29.0	3.027656889690918	WT
1333	29.0	3.747312275615554	WT
1334	29.0	3.243472329640524	WT
1335	29.0	3.036954155594617	WT
1336	29.0	3.1119663295834767	WT
1337	29.0	4.574567499505308	WT
1338	29.0	3.7469014008303008	WT
1339	29.0	3.3908262150606103	WT
1340	29.0	3.0295653845964354	WT
1341	29.0	4.201521875214208	WT
1342	29.0	3.774557866790351	WT
1343	29.0	3.3515955994874833	WT
1344	29.0	3.2802743023548233	WT
1345	29.0	3.717184915569004	WT
1346	29.0	3.427090666718003	WT
1347	29.0	3.505970426043408	WT
1348	29.0	3.1191809650639124	WT
1349	29.0	4.935416875170406	WT
1350	29.0	3.7731746973815485	WT
1351	29.0	3.4241177868197705	WT
1352	29.0	3.939218725199075	WT
1353	29.0	3.2537534777661326	WT
1354	29.0	3.8495144981201856	WT
1355	29.0	3.652000663565491	WT
1356	29.0	3.794092106317212	WT
1357	29.0	5.079066686682617	WT
1358	29.0	3.2247962552116496	WT
1359	29.0	3.316342307270825	WT
1360	29.0	3.7401717647379753	WT
1361	29.5	3.835866748466574	WT
1362	29.5	3.3380925448813534	WT
1363	29.5	3.359779394275347	WT
1364	29.5	3.49824020645838	WT
1365	29.5	4.037787961447463	WT
1366	29.5	4.24084736983854	WT
1367	29.5	3.424976930942863	WT
1368	29.5	3.199070863438211	WT
1369	29.5	5.596602701469089	WT
1370	29.5	2.8730795831068945	WT
1371	29.5	4.3537334482327354	WT
1372	29.5	4.356074083570201	WT
1373	29.5	3.0731678555749573	WT
1374	29.5	5.989983264584902	WT
1375	29.5	3.750181242474005	WT
1376	29.5	3.2809528219424107	WT
1377	29.5	4.455534109856149	WT
1378	29.5	3.112806983881602	WT
1379	29.5	3.057524763062075	WT
1380	29.5	3.87848777270569	WT
1381	29.5	2.9140349035113284	WT
1382	29.5	3.5983160794716866	WT
1383	29.5	2.995788022694331	WT
1384	29.5	3.2343709508819214	WT
1385	29.5	3.398007842623301	WT
1386	29.5	4.002438081869904	WT
1387	29.5	4.277185093006581	WT
1388	29.5	4.127165503449406	WT
1389	29.5	3.389399980674396	WT
1390	29.5	3.644753693925665	WT
1391	29.5	3.9066655326558193	WT
1392	30.0	3.3410393443253685	WT
1393	30.0	5.171549964738219	WT
1394	30.0	3.356319993170359	WT
1395	30.0	3.911792283186543	WT
1396	30.0	3.6280410235050295	WT
1397	30.0	3.0042084305298795	WT
1398	30.0	3.907697673932871	WT
1399	30.0	3.2144670512736266	WT
1400	30.0	3.439179818523581	WT
1401	30.0	3.9946776444941308	WT
1402	30.0	4.146343623672036	WT
1403	30.0	4.282711020523145	WT
1404	30.0	3.5059048327012614	WT
1405	30.0	3.6195614945981545	WT
1406	30.0	3.23312874260377	WT
1407	30.0	3.731158794724256	WT
1408	30.0	3.0612135930364373	WT
1409	30.0	3.2248850116716876	WT
1410	30.0	4.478091935099328	WT
1411	30.0	3.8997269947951945	WT
1412	30.0	3.1515630381629687	WT
1413	30.0	3.568418092176448	WT
1414	30.0	4.228136814154889	WT
1415	30.0	3.3982705233507686	WT
1416	30.0	4.100522012744933	WT
1417	30.0	3.6760732095580027	WT
1418	30.0	3.715474005187277	WT
1419	30.0	2.981852934297479	WT
1420	30.0	3.779280034522222	WT
1421	30.0	4.389543997287147	WT
1422	30.0	4.130667292136073	WT
1423	30.0	3.088935447164405	WT
1424	30.0	3.481096250768275	WT
1425	30.0	5.021905254852247	WT
1426	30.5	3.6818082953839757	WT
1427	30.5	4.428286986918102	WT
1428	30.5	3.3778856930901093	WT
1429	30.5	3.914832784886143	WT
1430	30.5	5.025504859751441	WT
1431	30.5	3.4768074765598156	WT
1432	30.5	3.553111382268731	WT
1433	30.5	3.003868490777999	WT
1434	30.5	3.054472765353532	WT
1435	30.5	3.578325880062357	WT
1436	30.5	3.2123330953130393	WT
1437	30.5	3.5568597540844618	WT
1438	30.5	3.5865505784874174	WT
1439	30.5	3.400879097942754	WT
1440	30.5	4.006104161515153	WT
1441	30.5	3.3019577222893086	WT
1442	30.5	3.311853505398052	WT
1443	30.5	3.719882277945284	WT
1444	30.5	4.124980065577811	WT
1445	30.5	3.2812239311584	WT
1446	30.5	3.338001701122452	WT
1447	30.5	2.8987361707548907	WT
1448	30.5	3.076526491483851	WT
1449	30.5	4.2397497919751395	WT
1450	30.5	3.1543927787546595	WT
1451	30.5	3.626915195676186	WT
1452	30.5	4.7626829745617005	WT
1453	30.5	3.563143440568059	WT
1454	30.5	3.4674074097333794	WT
1455	30.5	4.172045630659343	WT
1456	30.5	5.027590145860934	WT
1457	30.5	3.7943226054361285	WT
1458	30.5	4.567878329579762	WT
1459	31.0	3.6018256163842426	WT
1460	31.0	3.4358524271182107	WT
1461	31.0	3.365797136706243	WT
1462	31.0	3.823614157750035	WT
1463	31.0	3.8641925039786362	WT
1464	31.0	3.4594319792248536	WT
1465	31.0	3.94516531881209	WT
1466	31.0	3.775149728063485	WT
1467	31.0	3.348358678745685	WT
1468	31.0	2.7933734576010267	WT
1469	31.0	3.71352421923778	WT
1470	31.0	4.27829270062566	WT
1471	31.0	3.59225470210676	WT
1472	31.0	3.616423210527949	WT
1473	31.0	5.207196537674639	WT
1474	31.0	3.6754971180611786	WT
1475	31.0	4.912867034601352	WT
1476	31.0	3.1653211294385324	WT
1477	31.0	3.3891343713546727	WT
1478	31.0	3.7277734782381473	WT
1479	31.0	3.642652301459431	WT
1480	31.0	3.35525625666883	WT
1481	31.0	3.8035019477490057	WT
1482	31.0	6.0844796830028525	WT
1483	31.0	4.126553184881097	WT
1484	31.0	3.522096729387847	WT
1485	31.0	3.5633334361135818	WT
1486	31.0	3.5577082905356	WT
1487	31.0	3.1547308890583916	WT
1488	31.0	3.5968135437618383	WT
1489	31.0	3.5901288419248067	WT
1490	31.0	2.786648297785442	WT
1491	31.0	3.415148903619688	WT
1492	31.0	3.2510674654980702	WT
1493	31.5	2.9792116061272447	WT
1494	31.5	3.303494051996047	WT
1495	31.5	2.975299317198193	WT
1496	31.5	3.062274990889863	WT
1497	31.5	3.491084034488612	WT
1498	31.5	3.545797001156818	WT
1499	31.5	3.4382818095752317	WT
1500	31.5	4.903515424183463	WT
1501	31.5	3.336549453150035	WT
1502	31.5	3.357236629980338	WT
1503	31.5	3.832624055361018	WT
1504	31.5	4.143123940036172	WT
1505	31.5	3.3739361881702368	WT
1506	31.5	3.6810027375834555	WT
1507	31.5	4.117006000256811	WT
1508	31.5	4.858791272125989	WT
1509	31.5	4.033235280440693	WT
1510	31.5	3.1282962908684016	WT
1511	31.5	3.2335951356786286	WT
1512	31.5	3.399942686489224	WT
1513	31.5	4.696639951201909	WT
1514	31.5	3.7448222363904518	WT
1515	31.5	4.889340774701578	WT
1516	31.5	3.228750047013219	WT
1517	31.5	6.2499285962843745	WT
1518	31.5	3.1236907707531407	WT
1519	31.5	4.243902935237532	WT
1520	31.5	3.5176424175985903	WT
1521	31.5	4.20043947919826	WT
1522	31.5	6.15656833867153	WT
1523	31.5	4.145279014060618	WT
1524	31.5	4.485780078868457	WT
1525	31.5	4.0997216720383305	WT
1526	31.5	3.54962148601015	WT
1527	31.5	3.633304919230881	WT
1528	31.5	3.083875510272752	WT
1529	31.5	3.379672858268359	WT
1530	32.0	3.187732652532781	WT
1531	32.0	3.2048856160912207	WT
1532	32.0	3.858535097365037	WT
1533	32.0	4.07496691652189	WT
1534	32.0	3.0666365977397665	WT
1535	32.0	3.4692369273134243	WT
1536	32.0	3.623683071157815	WT
1537	32.0	3.2815445723956564	WT
1538	32.0	4.371361391575643	WT
1539	32.0	3.217627897965805	WT
1540	32.0	3.926755593244855	WT
1541	32.0	4.228665895564847	WT
1542	32.0	3.3815169403104677	WT
1543	32.0	3.8264000147380886	WT
1544	32.0	4.851925449260558	WT
1545	32.0	3.7756609679140065	WT
1546	32.0	4.10625361999679	WT
1547	32.0	3.283803600974211	WT
1548	32.0	3.4382761455783077	WT
1549	32.0	4.507894741714298	WT
1550	32.0	2.932843429262347	WT
1551	32.0	3.9914749269714282	WT
1552	32.0	4.1239861273007845	WT
1553	32.0	3.9483041142719912	WT
1554	32.0	3.793669601944824	WT
1555	32.0	3.1265652743207646	WT
1556	32.0	3.1259544819918554	WT
1557	32.0	3.2841379519751452	WT
1558	32.0	3.871698497801284	WT
1559	32.0	3.1258655326599047	WT
1560	32.0	4.890001035412825	WT
1561	32.5	3.619148296890675	WT
1562	32.5	3.1831682622276802	WT
1563	32.5	3.296034215974454	WT
1564	32.5	3.9840754757440395	WT
1565	32.5	3.3426052502344623	WT
1566	32.5	4.673862542281794	WT
1567	32.5	5.699184210150603	WT
1568	32.5	4.6785968899319235	WT
1569	32.5	3.656642835249937	WT
1570	32.5	3.13661650347531	WT
1571	32.5	3.5905472890219667	WT
1572	32.5	3.809072305092332	WT
1573	32.5	3.7519025430132094	WT
1574	32.5	3.231557176006967	WT
1575	32.5	3.2309114196923856	WT
1576	32.5	3.4607505552917086	WT
1577	32.5	3.62189818790485	WT
1578	32.5	4.268682058015992	WT
1579	32.5	3.5988201217462894	WT
1580	32.5	4.087606782672451	WT
1581	32.5	4.243226577850275	WT
1582	32.5	3.3904133447549936	WT
1583	32.5	3.3287732286462917	WT
1584	32.5	3.459903737092592	WT
1585	32.5	2.9446145509852197	WT
1586	32.5	4.633607589766503	WT
1587	32.5	5.893335484666455	WT
1588	32.5	5.8866746338912	WT
1589	32.5	4.210740246400288	WT
1590	32.5	3.4764944504864568	WT
1591	32.5	3.3832562746487893	WT
1592	32.5	3.733097930312041	WT
1593	32.5	4.029295848277305	WT
1594	32.5	5.855717493130555	WT
1595	33.0	3.3022776104991745	WT
1596	33.0	3.9201612639352588	WT
1597	33.0	3.4035640981184483	WT
1598	33.0	3.5776119211755244	WT
1599	33.0	4.5384374724138565	WT
1600	33.0	3.3151948000989235	WT
1601	33.0	4.007167681009386	WT
1602	33.0	3.750714024155572	WT
1603	33.0	3.268754964823052	WT
1604	33.0	3.6485992459582266	WT
1605	33.0	3.1467357256885697	WT
1606	33.0	3.1259913482743547	WT
1607	33.0	5.8997074232296445	WT
1608	33.0	3.729819914080969	WT
1609	33.0	3.6842320987913664	WT
1610	33.0	2.914390613670341	WT
1611	33.0	4.177851110154119	WT
1612	33.0	4.552379226682399	WT
1613	33.0	3.042592577840473	WT
1614	33.0	5.079124466103767	WT
1615	33.0	4.235438614377985	WT
1616	33.0	3.633261454087162	WT
1617	33.0	3.401416840418986	WT
1618	33.0	4.998788385591018	WT
1619	33.0	3.394380242708145	WT
1620	33.0	3.372709433333987	WT
1621	33.0	3.9971202606414242	WT
1622	33.0	4.302444731426234	WT
1623	33.0	6.7903189225230385	WT
1624	33.0	4.8183325810637205	WT
1625	33.0	4.268234045792919	WT
1626	33.0	3.6847954763620168	WT
1627	33.0	3.5398238976671137	WT
1628	33.0	3.724300874115511	WT
1629	33.0	4.2364782585642695	WT
1630	33.0	3.7276642805427396	WT
1631	33.0	4.0958209343882	WT
1632	33.5	3.3213771411383233	WT
1633	33.5	4.219466066899156	WT
1634	33.5	3.831843915530019	WT
1635	33.5	3.502585007113842	WT
1636	33.5	4.792716484924212	WT
1637	33.5	3.020093788889846	WT
1638	33.5	3.8194255109083364	WT
1639	33.5	3.208801975033859	WT
1640	33.5	4.059417058595772	WT
1641	33.5	6.646028846518035	WT
1642	33.5	3.4916894359252977	WT
1643	33.5	4.432314557137016	WT
1644	33.5	4.217721604054683	WT
1645	33.5	2.632607458075618	WT
1646	33.5	3.154549932931428	WT
1647	33.5	4.321010235413742	WT
1648	33.5	3.4998769379554577	WT
1649	33.5	3.7758702417171386	WT
1650	33.5	5.248753203287476	WT
1651	33.5	2.9825150018795408	WT
1652	33.5	2.99476944001535	WT
1653	33.5	3.584093382063924	WT
1654	33.5	3.6340316475080923	WT
1655	33.5	4.56167166914191	WT
1656	33.5	3.8202748631040864	WT
1657	33.5	4.299863221237183	WT
1658	33.5	4.274048342626757	WT
1659	33.5	4.793474201916163	WT
1660	33.5	4.028775746819386	WT
1661	33.5	3.4903064727309183	WT
1662	33.5	4.703647599826094	WT
1663	33.5	3.549900249342462	WT
1664	33.5	3.570176520089751	WT
1665	33.5	4.583114745090084	WT
1666	33.5	7.484592511621978	WT
1667	33.5	3.9728134183739328	WT
1668	33.5	3.557069460674635	WT
1669	33.5	3.4917767477915773	WT
1670	33.5	3.6458117599632076	WT
1671	33.5	5.515412365178921	WT
1672	33.5	4.627996927162325	WT
1673	33.5	3.5278383605327166	WT
1674	33.5	3.842899471263793	WT
1675	33.5	3.291475557636108	WT
1676	33.5	3.6960151189075154	WT
1677	33.5	3.022640103403486	WT
1678	34.0	3.050822591087809	WT
1679	34.0	3.496676271814538	WT
1680	34.0	4.466921728461177	WT
1681	34.0	3.490337203853769	WT
1682	34.0	3.290065099444891	WT
1683	34.0	3.4131502510620826	WT
1684	34.0	4.760569318503284	WT
1685	34.0	4.486732707976381	WT
1686	34.0	3.5558428482918307	WT
1687	34.0	3.127145160888247	WT
1688	34.0	4.2598735594636175	WT
1689	34.0	3.2829219875416227	WT
1690	34.0	3.8311032521004384	WT
1691	34.0	3.6981870246505517	WT
1692	34.0	3.7704318548506084	WT
1693	34.0	4.170458575744075	WT
1694	34.0	3.430299341437246	WT
1695	34.0	3.394921531413496	WT
1696	34.0	3.084089774546617	WT
1697	34.0	3.6442380415556115	WT
1698	34.0	3.1036543798966565	WT
1699	34.0	3.4723479030733158	WT
1700	34.0	6.28868272580969	WT
1701	34.0	3.408427957081337	WT
1702	34.0	3.3829406417500816	WT
1703	34.0	3.4319762725397482	WT
1704	34.0	4.26635989690174	WT
1705	34.0	4.575890805756653	WT
1706	34.0	3.9360877843908058	WT
1707	34.0	3.8960225406303857	WT
1708	34.0	3.584185974938631	WT
1709	34.0	3.6322053347949654	WT
1710	34.0	3.9879641832139496	WT
1711	34.0	3.9352942959015755	WT
1712	34.0	4.171537906049913	WT
1713	34.0	3.2543529011089696	WT
1714	34.0	4.294309197184581	WT
1715	34.0	3.69751716700589	WT
1716	34.0	3.762269903513308	WT
1717	34.5	3.193665499160529	WT
1718	34.5	4.013730140188354	WT
1719	34.5	3.8611062148289785	WT
1720	34.5	3.64601132498142	WT
1721	34.5	3.5820908486746466	WT
1722	34.5	2.9446311753516263	WT
1723	34.5	3.917821122816294	WT
1724	34.5	3.271939915211583	WT
1725	34.5	3.153516780242304	WT
1726	34.5	4.382216559179719	WT
1727	34.5	2.571280119408651	WT
1728	34.5	3.0837574425122103	WT
1729	34.5	4.870688231808059	WT
1730	34.5	3.796460874932689	WT
1731	34.5	3.9616527228448533	WT
1732	34.5	3.093403928287959	WT
1733	34.5	4.126816602110164	WT
1734	34.5	3.6196465058820295	WT
1735	34.5	3.5139798029485245	WT
1736	34.5	4.228674320651657	WT
1737	34.5	3.728021272273048	WT
1738	34.5	3.917077513844745	WT
1739	34.5	3.1351533585666673	WT
1740	34.5	3.2066995934216633	WT
1741	34.5	5.209506705518901	WT
1742	34.5	3.629962727310943	WT
1743	34.5	3.5111597694876915	WT
1744	34.5	3.3801007555219345	WT
1745	34.5	4.303797326296616	WT
1746	34.5	3.4216005793061584	WT
1747	34.5	3.3111686585426114	WT
1748	34.5	4.749427692693658	WT
1749	34.5	3.4781948567977556	WT
1750	34.5	4.488761352520381	WT
1751	34.5	4.301055507655778	WT
1752	34.5	3.7447752511897496	WT
1753	34.5	3.4000235478040532	WT
1754	34.5	5.071368923215288	WT
1755	34.5	3.9918571933574687	WT
1756	35.0	4.070517230120816	WT
1757	35.0	2.6424130896425266	WT
1758	35.0	2.621224927012883	WT
1759	35.0	3.2604114767014063	WT
1760	35.0	3.0957341546808057	WT
1761	35.0	3.0866021711708527	WT
1762	35.0	3.5585336989087986	WT
1763	35.0	3.6805750430570456	WT
1764	35.0	3.1205597001632484	WT
1765	35.0	3.9190033041004697	WT
1766	35.0	3.2812667210361495	WT
1767	35.0	3.2685185023178263	WT
1768	35.0	5.262517376133385	WT
1769	35.0	2.8354879199238834	WT
1770	35.0	2.898679543775305	WT
1771	35.0	2.637071406435133	WT
1772	35.0	2.787800842888719	WT
1773	35.0	4.0448134482029605	WT
1774	35.0	3.785505469229908	WT
1775	35.0	3.436008828937353	WT
1776	35.0	5.778930886251741	WT
1777	35.0	3.80224197937317	WT
1778	35.0	2.889311086433409	WT
1779	35.0	3.5216385784363213	WT
1780	35.0	2.859439371416471	WT
1781	35.0	3.09566161587255	WT
1782	35.0	4.2184128836028725	WT
1783	35.0	2.5777860728651514	WT
1784	35.0	3.540479967818614	WT
1785	35.0	3.052867405959693	WT
1786	35.0	3.5253066859851345	WT
1787	35.0	2.8629438243096734	WT
1788	35.0	3.8127217076738984	WT
1789	35.0	5.568166226833188	WT
1790	35.0	3.9463504287233504	WT
1791	35.0	3.0697338635818685	WT
1792	35.0	3.380580204195434	WT
1793	35.0	3.2493196721212474	WT
1794	35.0	3.7362565792639773	WT
1795	35.0	2.9305900146799297	WT
1796	35.0	3.6310051697389802	WT
1797	35.0	2.489041181972211	WT
1798	35.0	2.6665508423732702	WT
1799	35.0	2.9995626592609455	WT
1800	35.0	4.291526493230473	WT
1801	35.0	2.8681727233995558	WT
1802	35.0	3.1739429368282828	WT
1803	35.0	2.524804091768737	WT
1804	35.0	4.344851284231242	WT
1805	35.0	3.4906541637811803	WT
1806	35.0	4.26481043445478	WT
1807	35.0	2.984334637461917	WT
1808	35.0	3.573513984108897	WT
1809	35.0	4.359231329924766	WT
1810	28.0	3.5845438634439883	WT
1811	28.0	4.252394818282066	WT
1812	5.5	3.2032109733673435	WT
1813	14.0	3.4079515929165183	WT
1814	14.0	3.365311855897123	WT
1815	0.5	3.3847170685299797	WT
1816	0.5	3.9227706434099168	WT
1817	5.5	3.6454568648889154	WT
1818	19.0	3.0466729893262463	WT
1819	19.0	3.1726349302691856	WT
1820	14.0	3.2445217157007917	WT
1821	14.0	3.053777901825607	WT
1822	0.5	3.352324778496573	WT
1823	5.5	3.4166379241019653	WT
1824	5.5	3.421396861515715	WT
1825	9.5	3.4256723866517187	WT
1826	9.5	3.5463420586664505	WT
1827	14.0	3.607601996214592	WT
1828	32.0	3.016261660094085	WT
1829	19.0	3.2439467355217353	WT
1830	19.0	3.156162303728382	WT
1831	19.0	3.3463028638014696	WT
1832	5.5	4.69778402273102	WT
1833	5.5	3.8916798328722177	WT
1834	24.0	3.1474083338164105	WT
1835	24.0	3.1840408524554578	WT
1836	24.0	2.940123342405104	WT
1837	5.5	4.053313543803133	WT
1838	5.5	3.712167229541319	WT
1839	9.5	3.701795598258983	WT
1840	9.5	3.7033096067291966	WT
1841	5.5	3.0193868214810378	WT
1842	5.5	3.379786433551162	WT
1843	19.0	3.142616544654505	WT
1844	19.0	3.3559644067121415	WT
1845	9.5	3.0455827346902793	WT
1846	9.5	3.209259042858266	WT
1847	5.5	3.6205495279086635	WT
1848	5.5	3.2760861688706324	WT
1849	14.0	3.183114692707648	WT
1850	14.0	2.948004012874983	WT
1851	14.0	3.4505613084858524	WT
1852	1.0	3.584146336522813	WT
1853	5.5	3.1708719737581426	WT
1854	5.5	7.25658324608484	WT
1855	5.5	3.655829073791793	WT
1856	24.0	2.8260843237661333	WT
1857	24.0	3.752700960794686	WT
1858	24.0	4.993627166497951	WT
1859	9.5	3.3021384033296965	WT
1860	9.5	3.458986432604677	WT
1861	9.5	3.3161522387900466	WT
1862	9.5	3.4427526245141973	WT
1863	28.5	3.6511619366682706	WT
1864	19.0	2.987293470738698	WT
1865	19.0	3.285328433925781	WT
1866	14.0	3.129939908208749	WT
1867	1.0	3.3242544400619494	WT
1868	9.5	3.324600734055724	WT
1869	9.5	3.33100133532968	WT
1870	32.0	3.5849351479804086	WT
1871	32.0	3.4120634837481765	WT
1872	32.0	3.269597567584711	WT
1873	19.0	3.427535448304367	WT
1874	19.0	3.369615040673586	WT
1875	1.0	3.7413372904288646	WT
1876	1.0	3.391219054660348	WT
1877	5.5	3.9580553865773602	WT
1878	5.5	3.2997424657503074	WT
1879	14.0	3.229237761262658	WT
1880	14.0	3.1500280634405793	WT
1881	5.5	3.3610575137408927	WT
1882	5.5	3.3961820060430803	WT
1883	5.5	3.6974102248223795	WT
1884	5.5	3.628306806947354	WT
1885	1.5	3.6572197273292213	WT
1886	32.0	3.7746348843273565	WT
1887	32.0	3.525280398261548	WT
1888	5.5	3.4835959039113376	WT
1889	28.5	3.1161374043726653	WT
1890	28.5	3.1261958057333046	WT
1891	28.5	4.386545533551239	WT
1892	28.5	4.056066914836026	WT
1893	14.0	3.147336270335439	WT
1894	14.0	3.96070472151572	WT
1895	14.0	3.2285715261859282	WT
1896	14.0	3.3351717660797453	WT
1897	9.5	3.72638608097164	WT
1898	9.5	4.618468665683275	WT
1899	9.5	3.5496772162754606	WT
1900	9.5	3.3902780575891356	WT
1901	9.5	3.309322372309122	WT
1902	9.5	3.4636006510479556	WT
1903	1.5	3.6848934350075115	WT
1904	1.5	3.770964539867187	WT
1905	5.5	4.006549946696197	WT
1906	5.5	3.34420747185633	WT
1907	14.0	4.117518416455478	WT
1908	1.5	3.1796531235071686	WT
1909	1.5	3.7565509071436383	WT
1910	5.5	3.9860633357422053	WT
1911	5.5	3.1466771911080738	WT
1912	32.0	3.5681037087896255	WT
1913	32.0	3.8200028868859373	WT
1914	32.0	3.892526316407814	WT
1915	9.5	3.3785958563653327	WT
1916	9.5	3.88597240357791	WT
1917	9.5	3.720556731393373	WT
1918	24.0	2.745053412584894	WT
1919	24.0	2.9952764746896032	WT
1920	24.0	3.1643813244562216	WT
1921	24.0	3.098007179935033	WT
1922	24.0	4.18943336371018	WT
1923	24.0	4.438827549371687	WT
1924	24.0	3.7032532738234267	WT
1925	24.0	3.9226675006636533	WT
1926	24.0	3.6249646037058048	WT
1927	24.0	3.6694383691378913	WT
1928	24.0	3.6336789403010252	WT
1929	14.0	3.2594125061052472	WT
1930	14.0	2.903475819080072	WT
1931	14.0	3.014523231642433	WT
1932	5.5	3.304938797651473	WT
1933	5.5	3.596820902503966	WT
1934	1.5	3.3340864132764234	WT
1935	1.5	3.8855100002120015	WT
1936	28.5	3.009416725440269	WT
1937	28.5	3.247529402810529	WT
1938	28.5	4.081647531869545	WT
1939	28.5	2.9708658526207126	WT
1940	19.0	2.927892853807764	WT
1941	19.0	3.388028714396922	WT
1942	19.0	3.8050920911296546	WT
1943	19.0	3.631453446576661	WT
1944	19.0	3.558203081158797	WT
1945	19.0	3.5250484302346554	WT
1946	19.0	3.3606752747230995	WT
1947	14.0	3.108623521939855	WT
1948	14.0	3.60361841661351	WT
1949	14.0	3.3115903706376923	WT
1950	5.5	3.6792446410470774	WT
1951	5.5	3.448520185861058	WT
1952	1.5	3.5447126944415084	WT
1953	1.5	3.2615097678884486	WT
1954	32.0	3.229210243202879	WT
1955	28.5	2.877285865841359	WT
1956	28.5	3.248799924620694	WT
1957	28.5	3.7720099313267514	WT
1958	28.5	3.5921460915506693	WT
1959	24.0	3.6373216577121017	WT
1960	24.0	2.8978798244821737	WT
1961	9.5	3.210721501100817	WT
1962	9.5	3.3656484292958093	WT
1963	9.5	3.5375255305690008	WT
1964	9.5	3.416111552694165	WT
1965	32.0	2.8377595879445656	WT
1966	32.0	2.7841360901121637	WT
1967	28.5	3.243612680489566	WT
1968	28.5	2.953722927799318	WT
1969	1.5	3.9192686047997736	WT
1970	1.5	3.422143700802293	WT
1971	9.5	3.2775627501524176	WT
1972	14.0	3.5104915370793512	WT
1973	14.0	3.7491812306040333	WT
1974	24.0	3.499332325018425	WT
1975	24.0	3.207229665346624	WT
1976	5.5	4.287359745652989	WT
1977	5.5	4.015470238113686	WT
1978	32.0	3.772157840413035	WT
1979	5.5	3.3538128844854835	WT
1980	2.0	3.318269070066684	WT
1981	28.5	3.4221203970921907	WT
1982	28.5	4.595412674782904	WT
1983	28.5	2.8682870190765524	WT
1984	9.5	3.30226357775607	WT
1985	9.5	3.5421066979903775	WT
1986	2.0	4.206198474531444	WT
1987	14.0	3.3061250359412586	WT
1988	14.0	3.2278365891847773	WT
1989	24.0	3.1711971368781606	WT
1990	24.0	3.7824192665156935	WT
1991	24.0	4.187087477647849	WT
1992	24.0	5.1204778130637365	WT
1993	2.0	3.230500904402803	WT
1994	5.5	3.2769211935487976	WT
1995	5.5	3.6310860055024	WT
1996	5.5	4.761493475613851	WT
1997	5.5	3.7320709716095166	WT
1998	2.0	3.9246351977772114	WT
[truncated: 14,437 more rows]
