# Supplementary material for: Inheritance of H3K9 methylation regulates genome architecture in Drosophila early embryos
Source: EMBO J. 2024 Jun 3;43(13):8. doi: 10.1038/s44318-024-00127-z (PMC11217351; doi:10.1038/s44318-024-00127-z)
Supplement: Supplementary file 12 — Source data Fig. 5 [file 44318_2024_127_MOESM12_ESM.zip › figure5/figure5c.csv]

	Time	embryo	Blob per nuclei
0	0.0	WT	1
1	0.0	WT	1
2	0.5	WT	0
3	0.5	WT	2
4	0.5	WT	2
5	0.5	WT	0
6	0.5	WT	0
7	0.5	WT	0
8	1.0	WT	1
9	1.0	WT	1
10	1.0	WT	3
11	1.0	WT	1
12	1.0	WT	1
13	1.0	WT	2
14	1.0	WT	1
15	1.0	WT	2
16	1.0	WT	0
17	1.0	WT	1
18	1.0	WT	1
19	1.0	WT	1
20	1.0	WT	0
21	1.5	WT	0
22	1.5	WT	1
23	1.5	WT	1
24	1.5	WT	4
25	1.5	WT	1
26	1.5	WT	2
27	1.5	WT	1
28	1.5	WT	0
29	1.5	WT	1
30	1.5	WT	1
31	1.5	WT	0
32	1.5	WT	2
33	1.5	WT	0
34	1.5	WT	2
35	1.5	WT	1
36	1.5	WT	1
37	1.5	WT	0
38	1.5	WT	0
39	2.0	WT	4
40	2.0	WT	2
41	2.0	WT	1
42	2.0	WT	2
43	2.0	WT	1
44	2.0	WT	3
45	2.0	WT	2
46	2.0	WT	0
47	2.0	WT	1
48	2.0	WT	0
49	2.0	WT	4
50	2.0	WT	0
51	2.0	WT	0
52	2.0	WT	0
53	2.0	WT	0
54	2.0	WT	1
55	2.0	WT	2
56	2.0	WT	1
57	2.0	WT	3
58	2.0	WT	3
59	2.0	WT	1
60	2.0	WT	1
61	2.0	WT	1
62	2.5	WT	4
63	2.5	WT	3
64	2.5	WT	4
65	2.5	WT	4
66	2.5	WT	2
67	2.5	WT	2
68	2.5	WT	4
69	2.5	WT	3
70	2.5	WT	1
71	2.5	WT	1
72	2.5	WT	1
73	2.5	WT	4
74	2.5	WT	1
75	2.5	WT	1
76	2.5	WT	1
77	2.5	WT	0
78	2.5	WT	1
79	2.5	WT	4
80	2.5	WT	1
81	2.5	WT	3
82	2.5	WT	1
83	2.5	WT	5
84	2.5	WT	1
85	2.5	WT	1
86	2.5	WT	2
87	2.5	WT	0
88	2.5	WT	3
89	2.5	WT	6
90	3.0	WT	5
91	3.0	WT	5
92	3.0	WT	4
93	3.0	WT	2
94	3.0	WT	2
95	3.0	WT	3
96	3.0	WT	2
97	3.0	WT	3
98	3.0	WT	3
99	3.0	WT	4
100	3.0	WT	2
101	3.0	WT	3
102	3.0	WT	5
103	3.0	WT	2
104	3.0	WT	2
105	3.0	WT	1
106	3.0	WT	3
107	3.0	WT	2
108	3.0	WT	1
109	3.0	WT	3
110	3.0	WT	3
111	3.0	WT	2
112	3.0	WT	1
113	3.0	WT	5
114	3.0	WT	1
115	3.0	WT	0
116	3.0	WT	1
117	3.0	WT	5
118	3.0	WT	3
119	3.0	WT	5
120	3.5	WT	2
121	3.5	WT	3
122	3.5	WT	5
123	3.5	WT	1
124	3.5	WT	4
125	3.5	WT	2
126	3.5	WT	3
127	3.5	WT	1
128	3.5	WT	1
129	3.5	WT	4
130	3.5	WT	1
131	3.5	WT	1
132	3.5	WT	2
133	3.5	WT	1
134	3.5	WT	3
135	3.5	WT	6
136	3.5	WT	2
137	3.5	WT	3
138	3.5	WT	2
139	3.5	WT	2
140	3.5	WT	2
141	3.5	WT	1
142	3.5	WT	3
143	3.5	WT	4
144	3.5	WT	4
145	3.5	WT	6
146	4.0	WT	8
147	4.0	WT	5
148	4.0	WT	3
149	4.0	WT	1
150	4.0	WT	5
151	4.0	WT	1
152	4.0	WT	4
153	4.0	WT	3
154	4.0	WT	4
155	4.0	WT	4
156	4.0	WT	3
157	4.0	WT	2
158	4.0	WT	4
159	4.0	WT	4
160	4.0	WT	3
161	4.0	WT	5
162	4.0	WT	2
163	4.0	WT	2
164	4.0	WT	4
165	4.0	WT	2
166	4.0	WT	2
167	4.0	WT	4
168	4.0	WT	1
169	4.0	WT	5
170	4.0	WT	3
171	4.0	WT	5
172	4.5	WT	8
173	4.5	WT	5
174	4.5	WT	4
175	4.5	WT	3
176	4.5	WT	4
177	4.5	WT	2
178	4.5	WT	2
179	4.5	WT	2
180	4.5	WT	7
181	4.5	WT	4
182	4.5	WT	3
183	4.5	WT	4
184	4.5	WT	6
185	4.5	WT	3
186	4.5	WT	1
187	4.5	WT	5
188	4.5	WT	2
189	4.5	WT	5
190	4.5	WT	4
191	4.5	WT	2
192	4.5	WT	4
193	4.5	WT	3
194	4.5	WT	2
195	4.5	WT	4
196	4.5	WT	2
197	4.5	WT	2
198	4.5	WT	3
199	4.5	WT	3
200	4.5	WT	3
201	4.5	WT	3
202	4.5	WT	7
203	4.5	WT	1
204	4.5	WT	3
205	4.5	WT	4
206	4.5	WT	5
207	5.0	WT	7
208	5.0	WT	2
209	5.0	WT	3
210	5.0	WT	3
211	5.0	WT	4
212	5.0	WT	4
213	5.0	WT	4
214	5.0	WT	3
215	5.0	WT	3
216	5.0	WT	7
217	5.0	WT	4
218	5.0	WT	3
219	5.0	WT	3
220	5.0	WT	4
221	5.0	WT	5
222	5.0	WT	5
223	5.0	WT	5
224	5.0	WT	5
225	5.0	WT	5
226	5.0	WT	3
227	5.0	WT	3
228	5.0	WT	2
229	5.0	WT	4
230	5.0	WT	4
231	5.0	WT	4
232	5.0	WT	6
233	5.0	WT	5
234	5.0	WT	1
235	5.0	WT	5
236	5.0	WT	6
237	5.5	WT	9
238	5.5	WT	8
239	5.5	WT	5
240	5.5	WT	3
241	5.5	WT	2
242	5.5	WT	5
243	5.5	WT	4
244	5.5	WT	3
245	5.5	WT	5
246	5.5	WT	4
247	5.5	WT	5
248	5.5	WT	3
249	5.5	WT	6
250	5.5	WT	6
251	5.5	WT	5
252	5.5	WT	6
253	5.5	WT	3
254	5.5	WT	3
255	5.5	WT	5
256	5.5	WT	4
257	5.5	WT	2
258	5.5	WT	3
259	5.5	WT	4
260	5.5	WT	4
261	5.5	WT	5
262	5.5	WT	5
263	6.0	WT	6
264	6.0	WT	5
265	6.0	WT	5
266	6.0	WT	5
267	6.0	WT	5
268	6.0	WT	3
269	6.0	WT	5
270	6.0	WT	6
271	6.0	WT	4
272	6.0	WT	7
273	6.0	WT	7
274	6.0	WT	3
275	6.0	WT	5
276	6.0	WT	6
277	6.0	WT	5
278	6.0	WT	4
279	6.0	WT	6
280	6.0	WT	7
281	6.0	WT	4
282	6.0	WT	4
283	6.0	WT	3
284	6.0	WT	6
285	6.0	WT	5
286	6.0	WT	5
287	6.0	WT	7
288	6.0	WT	6
289	6.0	WT	5
290	6.0	WT	4
291	6.0	WT	5
292	6.0	WT	6
293	6.5	WT	6
294	6.5	WT	7
295	6.5	WT	5
296	6.5	WT	4
297	6.5	WT	7
298	6.5	WT	6
299	6.5	WT	10
300	6.5	WT	7
301	6.5	WT	5
302	6.5	WT	7
303	6.5	WT	4
304	6.5	WT	7
305	6.5	WT	7
306	6.5	WT	4
307	6.5	WT	4
308	6.5	WT	4
309	6.5	WT	5
310	6.5	WT	6
311	6.5	WT	3
312	6.5	WT	5
313	6.5	WT	5
314	6.5	WT	5
315	6.5	WT	6
316	6.5	WT	4
317	7.0	WT	4
318	7.0	WT	6
319	7.0	WT	4
320	7.0	WT	7
321	7.0	WT	5
322	7.0	WT	7
323	7.0	WT	7
324	7.0	WT	3
325	7.0	WT	7
326	7.0	WT	4
327	7.0	WT	6
328	7.0	WT	4
329	7.0	WT	6
330	7.0	WT	6
331	7.0	WT	6
332	7.0	WT	8
333	7.0	WT	6
334	7.0	WT	7
335	7.0	WT	6
336	7.0	WT	8
337	7.0	WT	7
338	7.0	WT	6
339	7.0	WT	7
340	7.5	WT	7
341	7.5	WT	4
342	7.5	WT	7
343	7.5	WT	6
344	7.5	WT	7
345	7.5	WT	9
346	7.5	WT	9
347	7.5	WT	5
348	7.5	WT	6
349	7.5	WT	5
350	7.5	WT	6
351	7.5	WT	4
352	7.5	WT	5
353	7.5	WT	5
354	7.5	WT	5
355	7.5	WT	7
356	7.5	WT	4
357	7.5	WT	7
358	7.5	WT	4
359	7.5	WT	6
360	7.5	WT	9
361	7.5	WT	3
362	7.5	WT	8
363	7.5	WT	8
364	8.0	WT	8
365	8.0	WT	5
366	8.0	WT	7
367	8.0	WT	5
368	8.0	WT	10
369	8.0	WT	3
370	8.0	WT	3
371	8.0	WT	7
372	8.0	WT	8
373	8.0	WT	6
374	8.0	WT	4
375	8.0	WT	5
376	8.0	WT	6
377	8.0	WT	5
378	8.0	WT	3
379	8.0	WT	5
380	8.0	WT	8
381	8.0	WT	8
382	8.0	WT	4
383	8.0	WT	4
384	8.0	WT	9
385	8.0	WT	7
386	8.0	WT	7
387	8.0	WT	7
388	8.0	WT	7
389	8.0	WT	4
390	8.0	WT	7
391	8.0	WT	7
392	8.5	WT	4
393	8.5	WT	10
394	8.5	WT	5
395	8.5	WT	4
396	8.5	WT	2
397	8.5	WT	9
398	8.5	WT	6
399	8.5	WT	9
400	8.5	WT	7
401	8.5	WT	5
402	8.5	WT	7
403	8.5	WT	5
404	8.5	WT	6
405	8.5	WT	4
406	8.5	WT	7
407	8.5	WT	5
408	8.5	WT	9
409	8.5	WT	7
410	8.5	WT	10
411	8.5	WT	4
412	8.5	WT	6
413	8.5	WT	7
414	8.5	WT	8
415	8.5	WT	7
416	9.0	WT	6
417	9.0	WT	5
418	9.0	WT	4
419	9.0	WT	6
420	9.0	WT	8
421	9.0	WT	10
422	9.0	WT	5
423	9.0	WT	7
424	9.0	WT	4
425	9.0	WT	4
426	9.0	WT	6
427	9.0	WT	6
428	9.0	WT	4
429	9.0	WT	7
430	9.0	WT	5
431	9.0	WT	7
432	9.0	WT	7
433	9.0	WT	5
434	9.0	WT	7
435	9.0	WT	9
436	9.0	WT	7
437	9.0	WT	7
438	9.5	WT	5
439	9.5	WT	9
440	9.5	WT	6
441	9.5	WT	3
442	9.5	WT	8
443	9.5	WT	8
444	9.5	WT	6
445	9.5	WT	7
446	9.5	WT	4
447	9.5	WT	7
448	9.5	WT	3
449	9.5	WT	5
450	9.5	WT	8
451	9.5	WT	4
452	9.5	WT	5
453	9.5	WT	9
454	9.5	WT	6
455	9.5	WT	8
456	9.5	WT	5
457	9.5	WT	10
458	9.5	WT	10
459	9.5	WT	6
460	9.5	WT	7
461	9.5	WT	5
462	10.0	WT	5
463	10.0	WT	7
464	10.0	WT	5
465	10.0	WT	8
466	10.0	WT	7
467	10.0	WT	4
468	10.0	WT	4
469	10.0	WT	5
470	10.0	WT	11
471	10.0	WT	4
472	10.0	WT	6
473	10.0	WT	5
474	10.0	WT	7
475	10.0	WT	5
476	10.0	WT	6
477	10.0	WT	5
478	10.0	WT	9
479	10.0	WT	5
480	10.0	WT	9
481	10.0	WT	8
482	10.0	WT	8
483	10.5	WT	5
484	10.5	WT	5
485	10.5	WT	5
486	10.5	WT	7
487	10.5	WT	6
488	10.5	WT	7
489	10.5	WT	8
490	10.5	WT	7
491	10.5	WT	4
492	10.5	WT	3
493	10.5	WT	5
494	10.5	WT	5
495	10.5	WT	6
496	10.5	WT	7
497	10.5	WT	4
498	10.5	WT	8
499	10.5	WT	5
500	10.5	WT	8
501	10.5	WT	9
502	10.5	WT	8
503	10.5	WT	4
504	10.5	WT	11
505	11.0	WT	6
506	11.0	WT	7
507	11.0	WT	4
508	11.0	WT	5
509	11.0	WT	11
510	11.0	WT	8
511	11.0	WT	7
512	11.0	WT	4
513	11.0	WT	8
514	11.0	WT	4
515	11.0	WT	3
516	11.0	WT	5
517	11.0	WT	3
518	11.0	WT	6
519	11.0	WT	6
520	11.0	WT	6
521	11.0	WT	6
522	11.0	WT	6
523	11.0	WT	9
524	11.0	WT	8
525	11.0	WT	5
526	11.0	WT	7
527	11.0	WT	6
528	11.5	WT	4
529	11.5	WT	6
530	11.5	WT	6
531	11.5	WT	6
532	11.5	WT	7
533	11.5	WT	8
534	11.5	WT	4
535	11.5	WT	5
536	11.5	WT	7
537	11.5	WT	6
538	11.5	WT	6
539	11.5	WT	9
540	11.5	WT	7
541	11.5	WT	4
542	11.5	WT	9
543	11.5	WT	3
544	11.5	WT	9
545	11.5	WT	9
546	12.0	WT	5
547	12.0	WT	3
548	12.0	WT	8
549	12.0	WT	6
550	12.0	WT	6
551	12.0	WT	6
552	12.0	WT	4
553	12.0	WT	7
554	12.0	WT	5
555	12.0	WT	5
556	12.0	WT	8
557	12.0	WT	5
558	12.0	WT	6
559	12.0	WT	6
560	12.0	WT	6
561	12.0	WT	9
562	12.0	WT	5
563	12.0	WT	7
564	12.0	WT	6
565	12.0	WT	9
566	12.0	WT	8
567	12.0	WT	3
568	12.0	WT	12
569	12.0	WT	9
570	12.5	WT	4
571	12.5	WT	8
572	12.5	WT	7
573	12.5	WT	6
574	12.5	WT	7
575	12.5	WT	5
576	12.5	WT	4
577	12.5	WT	2
578	12.5	WT	5
579	12.5	WT	3
580	12.5	WT	4
581	12.5	WT	7
582	12.5	WT	3
583	12.5	WT	4
584	12.5	WT	6
585	12.5	WT	5
586	12.5	WT	6
587	12.5	WT	4
588	12.5	WT	9
589	13.0	WT	3
590	13.0	WT	8
591	13.0	WT	7
592	13.0	WT	7
593	13.0	WT	7
594	13.0	WT	6
595	13.0	WT	7
596	13.0	WT	7
597	13.0	WT	4
598	13.0	WT	5
599	13.0	WT	8
600	13.0	WT	6
601	13.0	WT	5
602	13.0	WT	7
603	13.0	WT	5
604	13.0	WT	5
605	13.0	WT	5
606	13.0	WT	5
607	13.0	WT	6
608	13.0	WT	4
609	13.0	WT	5
610	13.0	WT	13
611	13.0	WT	7
612	13.0	WT	11
613	13.0	WT	6
614	13.5	WT	4
615	13.5	WT	6
616	13.5	WT	6
617	13.5	WT	3
618	13.5	WT	5
619	13.5	WT	12
620	13.5	WT	5
621	13.5	WT	5
622	13.5	WT	4
623	13.5	WT	4
624	13.5	WT	4
625	13.5	WT	6
626	13.5	WT	6
627	13.5	WT	6
628	13.5	WT	6
629	13.5	WT	3
630	13.5	WT	11
631	13.5	WT	10
632	13.5	WT	7
633	13.5	WT	6
634	13.5	WT	8
635	14.0	WT	6
636	14.0	WT	4
637	14.0	WT	7
638	14.0	WT	6
639	14.0	WT	4
640	14.0	WT	4
641	14.0	WT	4
642	14.0	WT	6
643	14.0	WT	3
644	14.0	WT	4
645	14.0	WT	6
646	14.0	WT	5
647	14.0	WT	7
648	14.0	WT	6
649	14.0	WT	7
650	14.0	WT	12
651	14.5	WT	3
652	14.5	WT	2
653	14.5	WT	6
654	14.5	WT	5
655	14.5	WT	12
656	14.5	WT	5
657	14.5	WT	5
658	14.5	WT	8
659	14.5	WT	7
660	14.5	WT	8
661	14.5	WT	4
662	14.5	WT	4
663	14.5	WT	5
664	14.5	WT	5
665	14.5	WT	8
666	14.5	WT	6
667	14.5	WT	9
668	14.5	WT	10
669	14.5	WT	5
670	14.5	WT	5
671	14.5	WT	4
672	14.5	WT	15
673	15.0	WT	4
674	15.0	WT	7
675	15.0	WT	12
676	15.0	WT	4
677	15.0	WT	9
678	15.0	WT	3
679	15.0	WT	3
680	15.0	WT	5
681	15.0	WT	5
682	15.0	WT	6
683	15.0	WT	7
684	15.0	WT	5
685	15.0	WT	6
686	15.0	WT	7
687	15.0	WT	6
688	15.0	WT	2
689	15.0	WT	4
690	15.0	WT	5
691	15.0	WT	6
692	15.0	WT	11
693	15.5	WT	7
694	15.5	WT	4
695	15.5	WT	10
696	15.5	WT	3
697	15.5	WT	5
698	15.5	WT	6
699	15.5	WT	7
700	15.5	WT	6
701	15.5	WT	7
702	15.5	WT	3
703	15.5	WT	10
704	15.5	WT	6
705	15.5	WT	4
706	15.5	WT	5
707	15.5	WT	7
708	15.5	WT	7
709	15.5	WT	3
710	15.5	WT	6
711	15.5	WT	11
712	15.5	WT	13
713	16.0	WT	8
714	16.0	WT	6
715	16.0	WT	7
716	16.0	WT	8
717	16.0	WT	5
718	16.0	WT	3
719	16.0	WT	5
720	16.0	WT	5
721	16.0	WT	7
722	16.0	WT	6
723	16.0	WT	7
724	16.0	WT	5
725	16.0	WT	4
726	16.0	WT	6
727	16.0	WT	7
728	16.0	WT	4
729	16.0	WT	6
730	16.0	WT	7
731	16.0	WT	6
732	16.0	WT	4
733	16.0	WT	3
734	16.0	WT	3
735	16.0	WT	7
736	16.0	WT	4
737	16.0	WT	13
738	16.5	WT	5
739	16.5	WT	4
740	16.5	WT	3
741	16.5	WT	7
742	16.5	WT	5
743	16.5	WT	5
744	16.5	WT	6
745	16.5	WT	5
746	16.5	WT	6
747	16.5	WT	2
748	16.5	WT	4
749	16.5	WT	8
750	16.5	WT	13
751	16.5	WT	5
752	16.5	WT	10
753	16.5	WT	7
754	16.5	WT	5
755	16.5	WT	9
756	16.5	WT	5
757	16.5	WT	5
758	16.5	WT	9
759	16.5	WT	5
760	16.5	WT	7
761	16.5	WT	10
762	16.5	WT	11
763	17.0	WT	6
764	17.0	WT	3
765	17.0	WT	10
766	17.0	WT	5
767	17.0	WT	3
768	17.0	WT	5
769	17.0	WT	6
770	17.0	WT	6
771	17.0	WT	3
772	17.0	WT	7
773	17.0	WT	8
774	17.0	WT	5
775	17.0	WT	7
776	17.0	WT	6
777	17.0	WT	5
778	17.0	WT	11
779	17.0	WT	4
780	17.0	WT	6
781	17.0	WT	5
782	17.0	WT	3
783	17.0	WT	10
784	17.5	WT	2
785	17.5	WT	4
786	17.5	WT	6
787	17.5	WT	5
788	17.5	WT	2
789	17.5	WT	5
790	17.5	WT	6
791	17.5	WT	5
792	17.5	WT	4
793	17.5	WT	4
794	17.5	WT	6
795	17.5	WT	3
796	17.5	WT	5
797	17.5	WT	6
798	17.5	WT	7
799	17.5	WT	8
800	17.5	WT	6
801	17.5	WT	5
802	17.5	WT	4
803	17.5	WT	11
804	17.5	WT	7
805	17.5	WT	8
806	17.5	WT	6
807	17.5	WT	7
808	17.5	WT	11
809	18.0	WT	7
810	18.0	WT	3
811	18.0	WT	5
812	18.0	WT	6
813	18.0	WT	7
814	18.0	WT	3
815	18.0	WT	8
816	18.0	WT	5
817	18.0	WT	5
818	18.0	WT	4
819	18.0	WT	4
820	18.0	WT	5
821	18.0	WT	9
822	18.0	WT	4
823	18.0	WT	5
824	18.0	WT	4
825	18.0	WT	6
826	18.0	WT	8
827	18.0	WT	8
828	18.0	WT	2
829	18.5	WT	4
830	18.5	WT	5
831	18.5	WT	9
832	18.5	WT	8
833	18.5	WT	6
834	18.5	WT	4
835	18.5	WT	10
836	18.5	WT	4
837	18.5	WT	4
838	18.5	WT	3
839	18.5	WT	5
840	18.5	WT	4
841	18.5	WT	8
842	18.5	WT	3
843	18.5	WT	5
844	18.5	WT	3
845	18.5	WT	3
846	18.5	WT	6
847	18.5	WT	6
848	18.5	WT	13
849	18.5	WT	4
850	18.5	WT	5
851	18.5	WT	7
852	18.5	WT	4
853	18.5	WT	10
854	19.0	WT	7
855	19.0	WT	3
856	19.0	WT	3
857	19.0	WT	6
858	19.0	WT	9
859	19.0	WT	5
860	19.0	WT	4
861	19.0	WT	2
862	19.0	WT	4
863	19.0	WT	5
864	19.0	WT	4
865	19.0	WT	7
866	19.0	WT	3
867	19.0	WT	7
868	19.0	WT	4
869	19.0	WT	6
870	19.0	WT	10
871	19.0	WT	4
872	19.0	WT	8
873	19.0	WT	11
874	19.5	WT	6
875	19.5	WT	6
876	19.5	WT	4
877	19.5	WT	6
878	19.5	WT	6
879	19.5	WT	5
880	19.5	WT	5
881	19.5	WT	3
882	19.5	WT	2
883	19.5	WT	4
884	19.5	WT	5
885	19.5	WT	5
886	19.5	WT	3
887	19.5	WT	7
888	19.5	WT	5
889	19.5	WT	6
890	19.5	WT	7
891	19.5	WT	2
892	19.5	WT	9
893	19.5	WT	4
894	19.5	WT	11
895	20.0	WT	6
896	20.0	WT	7
897	20.0	WT	6
898	20.0	WT	4
899	20.0	WT	6
900	20.0	WT	4
901	20.0	WT	5
902	20.0	WT	2
903	20.0	WT	9
904	20.0	WT	4
905	20.0	WT	5
906	20.0	WT	7
907	20.0	WT	8
908	20.0	WT	6
909	20.0	WT	4
910	20.0	WT	3
911	20.0	WT	4
912	20.0	WT	6
913	20.0	WT	7
914	20.0	WT	6
915	20.0	WT	7
916	20.0	WT	6
917	20.0	WT	4
918	20.5	WT	5
919	20.5	WT	1
920	20.5	WT	5
921	20.5	WT	6
922	20.5	WT	7
923	20.5	WT	5
924	20.5	WT	10
925	20.5	WT	9
926	20.5	WT	4
927	20.5	WT	5
928	20.5	WT	4
929	20.5	WT	3
930	20.5	WT	7
931	20.5	WT	3
932	20.5	WT	9
933	20.5	WT	5
934	20.5	WT	8
935	20.5	WT	4
936	20.5	WT	3
937	20.5	WT	3
938	20.5	WT	6
939	20.5	WT	6
940	20.5	WT	8
941	20.5	WT	5
942	20.5	WT	3
943	20.5	WT	6
944	20.5	WT	2
945	20.5	WT	9
946	21.0	WT	4
947	21.0	WT	7
948	21.0	WT	5
949	21.0	WT	5
950	21.0	WT	7
951	21.0	WT	6
952	21.0	WT	6
953	21.0	WT	7
954	21.0	WT	7
955	21.0	WT	9
956	21.0	WT	5
957	21.0	WT	5
958	21.0	WT	4
959	21.0	WT	5
960	21.0	WT	3
961	21.0	WT	5
962	21.0	WT	3
963	21.0	WT	6
964	21.0	WT	5
965	21.0	WT	2
966	21.0	WT	3
967	21.0	WT	9
968	21.0	WT	4
969	21.0	WT	1
970	21.5	WT	8
971	21.5	WT	1
972	21.5	WT	5
973	21.5	WT	5
974	21.5	WT	4
975	21.5	WT	7
976	21.5	WT	5
977	21.5	WT	6
978	21.5	WT	4
979	21.5	WT	5
980	21.5	WT	2
981	21.5	WT	3
982	21.5	WT	6
983	21.5	WT	8
984	21.5	WT	5
985	21.5	WT	3
986	21.5	WT	5
987	21.5	WT	7
988	21.5	WT	3
989	21.5	WT	9
990	21.5	WT	5
991	22.0	WT	4
992	22.0	WT	2
993	22.0	WT	7
994	22.0	WT	3
995	22.0	WT	8
996	22.0	WT	7
997	22.0	WT	4
998	22.0	WT	4
999	22.0	WT	5
1000	22.0	WT	5
1001	22.0	WT	7
1002	22.0	WT	3
1003	22.0	WT	3
1004	22.0	WT	2
1005	22.0	WT	3
1006	22.0	WT	6
1007	22.0	WT	7
1008	22.0	WT	3
1009	22.0	WT	7
1010	22.0	WT	5
1011	22.0	WT	7
1012	22.5	WT	6
1013	22.5	WT	3
1014	22.5	WT	7
1015	22.5	WT	4
1016	22.5	WT	5
1017	22.5	WT	8
1018	22.5	WT	5
1019	22.5	WT	3
1020	22.5	WT	5
1021	22.5	WT	5
1022	22.5	WT	6
1023	22.5	WT	9
1024	22.5	WT	5
1025	22.5	WT	9
1026	22.5	WT	2
1027	22.5	WT	5
1028	22.5	WT	2
1029	22.5	WT	5
1030	22.5	WT	4
1031	22.5	WT	6
1032	22.5	WT	6
1033	22.5	WT	9
1034	23.0	WT	9
1035	23.0	WT	6
1036	23.0	WT	1
1037	23.0	WT	8
1038	23.0	WT	8
1039	23.0	WT	7
1040	23.0	WT	3
1041	23.0	WT	5
1042	23.0	WT	7
1043	23.0	WT	6
1044	23.0	WT	5
1045	23.0	WT	4
1046	23.0	WT	4
1047	23.0	WT	8
1048	23.0	WT	7
1049	23.0	WT	3
1050	23.0	WT	5
1051	23.0	WT	3
1052	23.0	WT	7
1053	23.0	WT	5
1054	23.0	WT	6
1055	23.0	WT	5
1056	23.0	WT	5
1057	23.0	WT	4
1058	23.0	WT	5
1059	23.0	WT	6
1060	23.0	WT	5
1061	23.0	WT	11
1062	23.0	WT	4
1063	23.5	WT	2
1064	23.5	WT	5
1065	23.5	WT	4
1066	23.5	WT	5
1067	23.5	WT	5
1068	23.5	WT	4
1069	23.5	WT	3
1070	23.5	WT	7
1071	23.5	WT	4
1072	23.5	WT	5
1073	23.5	WT	6
1074	23.5	WT	1
1075	23.5	WT	3
1076	23.5	WT	5
1077	23.5	WT	3
1078	23.5	WT	5
1079	23.5	WT	2
1080	23.5	WT	5
1081	23.5	WT	6
1082	23.5	WT	3
1083	23.5	WT	2
1084	23.5	WT	4
1085	23.5	WT	6
1086	23.5	WT	1
1087	23.5	WT	3
1088	23.5	WT	9
1089	23.5	WT	5
1090	23.5	WT	8
1091	23.5	WT	6
1092	24.0	WT	6
1093	24.0	WT	2
1094	24.0	WT	4
1095	24.0	WT	6
1096	24.0	WT	3
1097	24.0	WT	10
1098	24.0	WT	4
1099	24.0	WT	6
1100	24.0	WT	2
1101	24.0	WT	6
1102	24.0	WT	4
1103	24.0	WT	2
1104	24.0	WT	3
1105	24.0	WT	4
1106	24.0	WT	4
1107	24.0	WT	5
1108	24.0	WT	4
1109	24.0	WT	3
1110	24.0	WT	10
1111	24.0	WT	4
1112	24.0	WT	4
1113	24.0	WT	6
1114	24.0	WT	2
1115	24.5	WT	4
1116	24.5	WT	7
1117	24.5	WT	4
1118	24.5	WT	5
1119	24.5	WT	8
1120	24.5	WT	7
1121	24.5	WT	5
1122	24.5	WT	4
1123	24.5	WT	5
1124	24.5	WT	6
1125	24.5	WT	1
1126	24.5	WT	5
1127	24.5	WT	4
1128	24.5	WT	4
1129	24.5	WT	4
1130	24.5	WT	7
1131	24.5	WT	7
1132	24.5	WT	5
1133	24.5	WT	3
1134	24.5	WT	5
1135	24.5	WT	2
1136	24.5	WT	3
1137	24.5	WT	4
1138	24.5	WT	2
1139	25.0	WT	9
1140	25.0	WT	7
1141	25.0	WT	5
1142	25.0	WT	5
1143	25.0	WT	2
1144	25.0	WT	7
1145	25.0	WT	4
1146	25.0	WT	4
1147	25.0	WT	4
1148	25.0	WT	5
1149	25.0	WT	2
1150	25.0	WT	4
1151	25.0	WT	3
1152	25.0	WT	3
1153	25.0	WT	5
1154	25.0	WT	6
1155	25.0	WT	6
1156	25.0	WT	3
1157	25.0	WT	6
1158	25.0	WT	5
1159	25.0	WT	2
1160	25.0	WT	3
1161	25.0	WT	5
1162	25.0	WT	1
1163	25.0	WT	2
1164	25.0	WT	3
1165	25.0	WT	4
1166	25.5	WT	4
1167	25.5	WT	4
1168	25.5	WT	6
1169	25.5	WT	3
1170	25.5	WT	8
1171	25.5	WT	6
1172	25.5	WT	5
1173	25.5	WT	4
1174	25.5	WT	5
1175	25.5	WT	2
1176	25.5	WT	4
1177	25.5	WT	3
1178	25.5	WT	8
1179	25.5	WT	5
1180	25.5	WT	6
1181	25.5	WT	3
1182	25.5	WT	4
1183	25.5	WT	1
1184	25.5	WT	7
1185	26.0	WT	5
1186	26.0	WT	3
1187	26.0	WT	6
1188	26.0	WT	2
1189	26.0	WT	4
1190	26.0	WT	3
1191	26.0	WT	3
1192	26.0	WT	5
1193	26.0	WT	7
1194	26.0	WT	8
1195	26.0	WT	4
1196	26.0	WT	8
1197	26.0	WT	3
1198	26.0	WT	3
1199	26.0	WT	3
1200	26.0	WT	4
1201	26.0	WT	6
1202	26.0	WT	4
1203	26.0	WT	3
1204	26.0	WT	6
1205	26.0	WT	3
1206	26.0	WT	4
1207	26.0	WT	5
1208	26.0	WT	4
1209	26.0	WT	7
1210	26.5	WT	9
1211	26.5	WT	3
1212	26.5	WT	3
1213	26.5	WT	4
1214	26.5	WT	3
1215	26.5	WT	5
1216	26.5	WT	5
1217	26.5	WT	2
1218	26.5	WT	5
1219	26.5	WT	5
1220	26.5	WT	2
1221	26.5	WT	5
1222	26.5	WT	6
1223	26.5	WT	2
1224	26.5	WT	3
1225	26.5	WT	1
1226	26.5	WT	5
1227	26.5	WT	3
1228	26.5	WT	2
1229	26.5	WT	7
1230	26.5	WT	2
1231	26.5	WT	5
1232	26.5	WT	3
1233	26.5	WT	2
1234	26.5	WT	5
1235	26.5	WT	2
1236	26.5	WT	4
1237	26.5	WT	6
1238	27.0	WT	6
1239	27.0	WT	4
1240	27.0	WT	4
1241	27.0	WT	6
1242	27.0	WT	7
1243	27.0	WT	2
1244	27.0	WT	4
1245	27.0	WT	2
1246	27.0	WT	6
1247	27.0	WT	4
1248	27.0	WT	6
1249	27.0	WT	6
1250	27.0	WT	3
1251	27.0	WT	4
1252	27.0	WT	8
1253	27.0	WT	5
1254	27.0	WT	3
1255	27.0	WT	6
1256	27.0	WT	2
1257	27.0	WT	4
1258	27.0	WT	3
1259	27.0	WT	5
1260	27.0	WT	2
1261	27.0	WT	4
1262	27.0	WT	6
1263	27.0	WT	1
1264	27.5	WT	8
1265	27.5	WT	11
1266	27.5	WT	3
1267	27.5	WT	5
1268	27.5	WT	4
1269	27.5	WT	3
1270	27.5	WT	2
1271	27.5	WT	5
1272	27.5	WT	3
1273	27.5	WT	3
1274	27.5	WT	2
1275	27.5	WT	2
1276	27.5	WT	6
1277	27.5	WT	4
1278	27.5	WT	1
1279	27.5	WT	3
1280	27.5	WT	8
1281	27.5	WT	9
1282	27.5	WT	4
1283	27.5	WT	5
1284	27.5	WT	3
1285	27.5	WT	4
1286	27.5	WT	4
1287	27.5	WT	2
1288	27.5	WT	6
1289	27.5	WT	4
1290	27.5	WT	1
1291	28.0	WT	3
1292	28.0	WT	4
1293	28.0	WT	5
1294	28.0	WT	6
1295	28.0	WT	5
1296	28.0	WT	3
1297	28.0	WT	4
1298	28.0	WT	3
1299	28.0	WT	2
1300	28.0	WT	1
1301	28.0	WT	3
1302	28.0	WT	5
1303	28.0	WT	5
1304	28.0	WT	1
1305	28.0	WT	4
1306	28.0	WT	4
1307	28.0	WT	7
1308	28.0	WT	6
1309	28.0	WT	5
1310	28.0	WT	2
1311	28.0	WT	3
1312	28.0	WT	3
1313	28.0	WT	5
1314	28.0	WT	2
1315	28.5	WT	11
1316	28.5	WT	4
1317	28.5	WT	4
1318	28.5	WT	5
1319	28.5	WT	3
1320	28.5	WT	4
1321	28.5	WT	4
1322	28.5	WT	4
1323	28.5	WT	4
1324	28.5	WT	2
1325	28.5	WT	3
1326	28.5	WT	4
1327	28.5	WT	6
1328	28.5	WT	5
1329	28.5	WT	3
1330	28.5	WT	4
1331	28.5	WT	4
1332	28.5	WT	4
1333	28.5	WT	5
1334	28.5	WT	7
1335	28.5	WT	5
1336	28.5	WT	2
1337	28.5	WT	3
1338	28.5	WT	3
1339	28.5	WT	4
1340	28.5	WT	4
1341	28.5	WT	2
1342	28.5	WT	7
1343	28.5	WT	3
1344	28.5	WT	4
1345	28.5	WT	4
1346	28.5	WT	5
1347	29.0	WT	6
1348	29.0	WT	2
1349	29.0	WT	5
1350	29.0	WT	4
1351	29.0	WT	4
1352	29.0	WT	4
1353	29.0	WT	4
1354	29.0	WT	2
1355	29.0	WT	5
1356	29.0	WT	7
1357	29.0	WT	4
1358	29.0	WT	2
1359	29.0	WT	6
1360	29.0	WT	3
1361	29.0	WT	6
1362	29.0	WT	2
1363	29.0	WT	4
1364	29.0	WT	5
1365	29.0	WT	4
1366	29.0	WT	3
1367	29.0	WT	5
1368	29.0	WT	5
1369	29.0	WT	5
1370	29.0	WT	2
1371	29.0	WT	3
1372	29.0	WT	6
1373	29.0	WT	5
1374	29.0	WT	6
1375	29.0	WT	3
1376	29.0	WT	5
1377	29.0	WT	5
1378	29.0	WT	2
1379	29.0	WT	6
1380	29.0	WT	5
1381	29.0	WT	4
1382	29.5	WT	4
1383	29.5	WT	3
1384	29.5	WT	5
1385	29.5	WT	3
1386	29.5	WT	3
1387	29.5	WT	2
1388	29.5	WT	4
1389	29.5	WT	4
1390	29.5	WT	1
1391	29.5	WT	8
1392	29.5	WT	2
1393	29.5	WT	2
1394	29.5	WT	5
1395	29.5	WT	1
1396	29.5	WT	4
1397	29.5	WT	4
1398	29.5	WT	3
1399	29.5	WT	6
1400	29.5	WT	6
1401	29.5	WT	3
1402	29.5	WT	8
1403	29.5	WT	2
1404	29.5	WT	8
1405	29.5	WT	5
1406	29.5	WT	5
1407	29.5	WT	6
1408	29.5	WT	3
1409	29.5	WT	3
1410	29.5	WT	5
1411	29.5	WT	4
1412	29.5	WT	5
1413	30.0	WT	7
1414	30.0	WT	1
1415	30.0	WT	5
1416	30.0	WT	4
1417	30.0	WT	3
1418	30.0	WT	5
1419	30.0	WT	4
1420	30.0	WT	3
1421	30.0	WT	3
1422	30.0	WT	2
1423	30.0	WT	2
1424	30.0	WT	2
1425	30.0	WT	3
1426	30.0	WT	4
1427	30.0	WT	6
1428	30.0	WT	3
1429	30.0	WT	7
1430	30.0	WT	5
1431	30.0	WT	2
1432	30.0	WT	3
1433	30.0	WT	5
1434	30.0	WT	2
1435	30.0	WT	2
1436	30.0	WT	5
1437	30.0	WT	3
1438	30.0	WT	4
1439	30.0	WT	6
1440	30.0	WT	6
1441	30.0	WT	4
1442	30.0	WT	3
1443	30.0	WT	3
1444	30.0	WT	8
1445	30.0	WT	6
1446	30.0	WT	3
1447	30.5	WT	3
1448	30.5	WT	3
1449	30.5	WT	3
1450	30.5	WT	5
1451	30.5	WT	2
1452	30.5	WT	4
1453	30.5	WT	3
1454	30.5	WT	4
1455	30.5	WT	4
1456	30.5	WT	7
1457	30.5	WT	6
1458	30.5	WT	5
1459	30.5	WT	5
1460	30.5	WT	4
1461	30.5	WT	3
1462	30.5	WT	4
1463	30.5	WT	4
1464	30.5	WT	3
1465	30.5	WT	4
1466	30.5	WT	6
1467	30.5	WT	4
1468	30.5	WT	4
1469	30.5	WT	4
1470	30.5	WT	2
1471	30.5	WT	5
1472	30.5	WT	5
1473	30.5	WT	2
1474	30.5	WT	3
1475	30.5	WT	6
1476	30.5	WT	3
1477	30.5	WT	1
1478	30.5	WT	5
1479	30.5	WT	2
1480	31.0	WT	3
1481	31.0	WT	7
1482	31.0	WT	6
1483	31.0	WT	3
1484	31.0	WT	5
1485	31.0	WT	4
1486	31.0	WT	2
1487	31.0	WT	2
1488	31.0	WT	5
1489	31.0	WT	11
1490	31.0	WT	4
1491	31.0	WT	4
1492	31.0	WT	7
1493	31.0	WT	5
1494	31.0	WT	2
1495	31.0	WT	3
1496	31.0	WT	3
1497	31.0	WT	5
1498	31.0	WT	5
1499	31.0	WT	5
1500	31.0	WT	3
1501	31.0	WT	5
1502	31.0	WT	2
1503	31.0	WT	1
1504	31.0	WT	3
1505	31.0	WT	3
1506	31.0	WT	5
1507	31.0	WT	4
1508	31.0	WT	6
1509	31.0	WT	7
1510	31.0	WT	5
1511	31.0	WT	11
1512	31.0	WT	3
1513	31.0	WT	3
1514	31.5	WT	11
1515	31.5	WT	10
1516	31.5	WT	6
1517	31.5	WT	8
1518	31.5	WT	3
1519	31.5	WT	5
1520	31.5	WT	6
1521	31.5	WT	2
1522	31.5	WT	3
1523	31.5	WT	4
1524	31.5	WT	4
1525	31.5	WT	4
1526	31.5	WT	5
1527	31.5	WT	3
1528	31.5	WT	2
1529	31.5	WT	3
1530	31.5	WT	3
1531	31.5	WT	6
1532	31.5	WT	5
1533	31.5	WT	7
1534	31.5	WT	2
1535	31.5	WT	5
1536	31.5	WT	2
1537	31.5	WT	4
1538	31.5	WT	1
1539	31.5	WT	6
1540	31.5	WT	2
1541	31.5	WT	5
1542	31.5	WT	2
1543	31.5	WT	1
1544	31.5	WT	3
1545	31.5	WT	3
1546	31.5	WT	3
1547	31.5	WT	6
1548	31.5	WT	6
1549	31.5	WT	6
1550	31.5	WT	3
1551	32.0	WT	8
1552	32.0	WT	5
1553	32.0	WT	4
1554	32.0	WT	5
1555	32.0	WT	10
1556	32.0	WT	6
1557	32.0	WT	3
1558	32.0	WT	4
1559	32.0	WT	3
1560	32.0	WT	4
1561	32.0	WT	3
1562	32.0	WT	2
1563	32.0	WT	5
1564	32.0	WT	3
1565	32.0	WT	2
1566	32.0	WT	4
1567	32.0	WT	2
1568	32.0	WT	7
1569	32.0	WT	4
1570	32.0	WT	3
1571	32.0	WT	7
1572	32.0	WT	5
1573	32.0	WT	4
1574	32.0	WT	2
1575	32.0	WT	4
1576	32.0	WT	5
1577	32.0	WT	6
1578	32.0	WT	6
1579	32.0	WT	5
1580	32.0	WT	8
1581	32.0	WT	2
1582	32.5	WT	8
1583	32.5	WT	6
1584	32.5	WT	6
1585	32.5	WT	4
1586	32.5	WT	4
1587	32.5	WT	3
1588	32.5	WT	1
1589	32.5	WT	2
1590	32.5	WT	2
1591	32.5	WT	9
1592	32.5	WT	5
1593	32.5	WT	4
1594	32.5	WT	3
1595	32.5	WT	5
1596	32.5	WT	5
1597	32.5	WT	5
1598	32.5	WT	7
1599	32.5	WT	2
1600	32.5	WT	4
1601	32.5	WT	4
1602	32.5	WT	4
1603	32.5	WT	6
1604	32.5	WT	4
1605	32.5	WT	4
1606	32.5	WT	5
1607	32.5	WT	2
1608	32.5	WT	1
1609	32.5	WT	1
1610	32.5	WT	3
1611	32.5	WT	6
1612	32.5	WT	4
1613	32.5	WT	5
1614	32.5	WT	4
1615	32.5	WT	1
1616	33.0	WT	9
1617	33.0	WT	3
1618	33.0	WT	7
1619	33.0	WT	3
1620	33.0	WT	3
1621	33.0	WT	7
1622	33.0	WT	2
1623	33.0	WT	2
1624	33.0	WT	6
1625	33.0	WT	5
1626	33.0	WT	4
1627	33.0	WT	5
1628	33.0	WT	1
1629	33.0	WT	5
1630	33.0	WT	5
1631	33.0	WT	8
1632	33.0	WT	3
1633	33.0	WT	3
1634	33.0	WT	7
1635	33.0	WT	3
1636	33.0	WT	3
1637	33.0	WT	3
1638	33.0	WT	5
1639	33.0	WT	2
1640	33.0	WT	4
1641	33.0	WT	5
1642	33.0	WT	4
1643	33.0	WT	2
1644	33.0	WT	1
1645	33.0	WT	4
1646	33.0	WT	3
1647	33.0	WT	5
1648	33.0	WT	4
1649	33.0	WT	2
1650	33.0	WT	3
1651	33.0	WT	9
1652	33.0	WT	3
1653	33.5	WT	8
1654	33.5	WT	2
1655	33.5	WT	4
1656	33.5	WT	7
1657	33.5	WT	3
1658	33.5	WT	8
1659	33.5	WT	3
1660	33.5	WT	3
1661	33.5	WT	4
1662	33.5	WT	1
1663	33.5	WT	3
1664	33.5	WT	2
1665	33.5	WT	2
1666	33.5	WT	6
1667	33.5	WT	8
1668	33.5	WT	5
1669	33.5	WT	7
1670	33.5	WT	5
1671	33.5	WT	2
1672	33.5	WT	6
1673	33.5	WT	11
1674	33.5	WT	4
1675	33.5	WT	5
1676	33.5	WT	2
1677	33.5	WT	5
1678	33.5	WT	4
1679	33.5	WT	2
1680	33.5	WT	2
1681	33.5	WT	4
1682	33.5	WT	4
1683	33.5	WT	3
1684	33.5	WT	6
1685	33.5	WT	3
1686	33.5	WT	2
1687	33.5	WT	1
1688	33.5	WT	4
1689	33.5	WT	4
1690	33.5	WT	6
1691	33.5	WT	4
1692	33.5	WT	1
1693	33.5	WT	2
1694	33.5	WT	4
1695	33.5	WT	8
1696	33.5	WT	6
1697	33.5	WT	5
1698	33.5	WT	7
1699	34.0	WT	5
1700	34.0	WT	4
1701	34.0	WT	3
1702	34.0	WT	8
1703	34.0	WT	5
1704	34.0	WT	5
1705	34.0	WT	2
1706	34.0	WT	3
1707	34.0	WT	5
1708	34.0	WT	8
1709	34.0	WT	2
1710	34.0	WT	4
1711	34.0	WT	3
1712	34.0	WT	7
1713	34.0	WT	5
1714	34.0	WT	4
1715	34.0	WT	5
1716	34.0	WT	4
1717	34.0	WT	6
1718	34.0	WT	2
1719	34.0	WT	7
1720	34.0	WT	6
1721	34.0	WT	2
1722	34.0	WT	6
1723	34.0	WT	4
1724	34.0	WT	3
1725	34.0	WT	2
1726	34.0	WT	2
1727	34.0	WT	4
1728	34.0	WT	3
1729	34.0	WT	6
1730	34.0	WT	4
1731	34.0	WT	4
1732	34.0	WT	4
1733	34.0	WT	4
1734	34.0	WT	8
1735	34.0	WT	3
1736	34.0	WT	5
1737	34.0	WT	7
1738	34.5	WT	5
1739	34.5	WT	5
1740	34.5	WT	4
1741	34.5	WT	3
1742	34.5	WT	6
1743	34.5	WT	5
1744	34.5	WT	2
1745	34.5	WT	6
1746	34.5	WT	4
1747	34.5	WT	2
1748	34.5	WT	7
1749	34.5	WT	8
1750	34.5	WT	4
1751	34.5	WT	6
1752	34.5	WT	4
1753	34.5	WT	6
1754	34.5	WT	3
1755	34.5	WT	5
1756	34.5	WT	5
1757	34.5	WT	3
1758	34.5	WT	4
1759	34.5	WT	3
1760	34.5	WT	5
1761	34.5	WT	7
1762	34.5	WT	2
1763	34.5	WT	3
1764	34.5	WT	4
1765	34.5	WT	3
1766	34.5	WT	2
1767	34.5	WT	4
1768	34.5	WT	5
1769	34.5	WT	2
1770	34.5	WT	5
1771	34.5	WT	3
1772	34.5	WT	3
1773	34.5	WT	4
1774	34.5	WT	5
1775	34.5	WT	2
1776	34.5	WT	7
1777	35.0	WT	2
1778	35.0	WT	10
1779	35.0	WT	7
1780	35.0	WT	3
1781	35.0	WT	7
1782	35.0	WT	4
1783	35.0	WT	4
1784	35.0	WT	2
1785	35.0	WT	6
1786	35.0	WT	3
1787	35.0	WT	6
1788	35.0	WT	3
1789	35.0	WT	1
1790	35.0	WT	3
1791	35.0	WT	6
1792	35.0	WT	4
1793	35.0	WT	7
1794	35.0	WT	5
1795	35.0	WT	4
1796	35.0	WT	4
1797	35.0	WT	1
1798	35.0	WT	3
1799	35.0	WT	4
1800	35.0	WT	3
1801	35.0	WT	3
1802	35.0	WT	2
1803	35.0	WT	2
1804	35.0	WT	5
1805	35.0	WT	4
1806	35.0	WT	2
1807	35.0	WT	4
1808	35.0	WT	4
1809	35.0	WT	2
1810	35.0	WT	1
1811	35.0	WT	2
1812	35.0	WT	5
1813	35.0	WT	3
1814	35.0	WT	3
1815	35.0	WT	3
1816	35.0	WT	3
1817	35.0	WT	3
1818	35.0	WT	8
1819	35.0	WT	5
1820	35.0	WT	5
1821	35.0	WT	2
1822	35.0	WT	4
1823	35.0	WT	5
1824	35.0	WT	6
1825	35.0	WT	2
1826	35.0	WT	4
1827	35.0	WT	2
1828	35.0	WT	3
1829	35.0	WT	6
1830	35.0	WT	2
1831	0.0	WT	0
1832	0.0	WT	0
1833	0.5	WT	0
1834	0.5	WT	0
1835	0.5	WT	0
1836	0.5	WT	0
1837	0.5	WT	0
1838	0.5	WT	0
1839	0.5	WT	0
1840	1.0	WT	0
1841	1.0	WT	0
1842	1.0	WT	0
1843	1.0	WT	0
1844	1.0	WT	0
1845	1.0	WT	0
1846	1.0	WT	0
1847	1.0	WT	0
1848	1.0	WT	0
1849	1.0	WT	0
1850	1.0	WT	0
1851	1.0	WT	0
1852	1.0	WT	0
1853	1.0	WT	0
1854	1.0	WT	0
1855	1.0	WT	0
1856	1.0	WT	0
1857	1.0	WT	0
1858	1.0	WT	0
1859	1.0	WT	0
1860	1.0	WT	0
1861	1.5	WT	0
1862	1.5	WT	0
1863	1.5	WT	0
1864	1.5	WT	0
1865	1.5	WT	0
1866	1.5	WT	0
1867	1.5	WT	0
1868	1.5	WT	0
1869	1.5	WT	0
1870	1.5	WT	0
1871	1.5	WT	0
1872	1.5	WT	0
1873	1.5	WT	0
1874	1.5	WT	0
1875	1.5	WT	0
1876	1.5	WT	0
1877	1.5	WT	0
1878	1.5	WT	0
1879	1.5	WT	0
1880	1.5	WT	0
1881	1.5	WT	0
1882	1.5	WT	0
1883	1.5	WT	0
1884	1.5	WT	0
1885	1.5	WT	0
1886	1.5	WT	0
1887	1.5	WT	0
1888	1.5	WT	0
1889	1.5	WT	0
1890	1.5	WT	0
1891	1.5	WT	0
1892	1.5	WT	0
1893	1.5	WT	0
1894	1.5	WT	0
1895	1.5	WT	0
1896	1.5	WT	0
1897	1.5	WT	0
1898	2.0	WT	0
1899	2.0	WT	0
1900	2.0	WT	0
1901	2.0	WT	0
1902	2.0	WT	0
1903	2.0	WT	0
1904	2.0	WT	0
1905	2.0	WT	0
1906	2.0	WT	0
1907	2.0	WT	0
1908	2.0	WT	0
1909	2.0	WT	0
1910	2.0	WT	0
1911	2.0	WT	0
1912	2.0	WT	0
1913	2.0	WT	0
1914	2.0	WT	0
1915	2.0	WT	0
1916	2.0	WT	0
1917	2.0	WT	0
1918	2.0	WT	0
1919	2.0	WT	0
1920	2.0	WT	0
1921	2.0	WT	0
1922	2.0	WT	0
1923	2.0	WT	0
1924	2.0	WT	0
1925	2.0	WT	0
1926	2.0	WT	0
1927	2.0	WT	0
1928	2.0	WT	0
1929	2.0	WT	0
1930	2.0	WT	0
1931	2.0	WT	0
1932	2.0	WT	0
1933	2.0	WT	0
1934	2.0	WT	0
1935	2.0	WT	0
1936	2.0	WT	0
1937	2.0	WT	0
1938	2.0	WT	0
1939	2.0	WT	0
1940	2.0	WT	0
1941	2.0	WT	0
1942	2.0	WT	0
1943	2.0	WT	0
1944	2.0	WT	0
1945	2.0	WT	0
1946	2.0	WT	0
1947	2.0	WT	0
1948	2.0	WT	0
1949	2.0	WT	0
1950	2.0	WT	0
1951	2.0	WT	0
1952	2.0	WT	0
1953	2.0	WT	0
1954	2.0	WT	0
1955	2.0	WT	0
1956	2.0	WT	0
1957	2.0	WT	0
1958	2.0	WT	0
1959	2.0	WT	0
1960	2.0	WT	0
1961	2.0	WT	0
1962	2.0	WT	0
1963	2.0	WT	0
1964	2.0	WT	0
1965	2.0	WT	0
1966	2.0	WT	0
1967	2.0	WT	0
1968	2.0	WT	0
1969	2.0	WT	0
1970	2.0	WT	0
1971	2.0	WT	0
1972	2.0	WT	0
1973	2.0	WT	0
1974	2.0	WT	0
1975	2.5	WT	0
1976	2.5	WT	0
1977	2.5	WT	0
1978	2.5	WT	0
1979	2.5	WT	0
1980	2.5	WT	0
1981	2.5	WT	0
1982	2.5	WT	0
1983	2.5	WT	0
1984	2.5	WT	0
1985	2.5	WT	0
1986	2.5	WT	0
1987	2.5	WT	0
1988	2.5	WT	0
1989	2.5	WT	0
1990	2.5	WT	0
1991	2.5	WT	0
1992	2.5	WT	0
1993	2.5	WT	0
1994	2.5	WT	0
1995	2.5	WT	0
1996	2.5	WT	0
1997	2.5	WT	0
1998	2.5	WT	0
[truncated: 104,289 more rows]
