# Supplementary material for: Inheritance of H3K9 methylation regulates genome architecture in Drosophila early embryos
Source: EMBO J. 2024 Jun 3;43(13):8. doi: 10.1038/s44318-024-00127-z (PMC11217351; doi:10.1038/s44318-024-00127-z)
Supplement: Supplementary file 12 — Source data Fig. 5 [file 44318_2024_127_MOESM12_ESM.zip › figure5/figure5j.simulation.csv]

Time	Mean size	Error	type
0.0	0.00524212708306347	0.00524212708306347	mut
3.1266788570435935	0.00691960774964378	0.006290552499676164	mut
6.253357714087187	0.007728658159631629	0.006290552499676164	mut
9.38003657113078	0.0074905574945943075	0.006290552499676164	mut
12.506715428174374	0.006839727717901861	0.00524212708306347	mut
15.633394285217967	0.006762343937151877	0.00524212708306347	mut
18.76007314226156	0.006232306643197681	0.00524212708306347	mut
21.886751999305154	0.005913119349695593	0.00524212708306347	mut
25.013430856348748	0.005718684090614694	0.00524212708306347	mut
28.14010971339234	0.005810024183728679	0.00524212708306347	mut
31.266788570435935	0.005591602221934368	0.00524212708306347	mut
34.39346742747953	0.005329495867781194	0.00524212708306347	mut
37.52014628452312	0.005365471249723786	0.00524212708306347	mut
40.646825141566715	0.005317014612821519	0.00524212708306347	mut
43.77350399861031	0.005700813202831523	0.00524212708306347	mut
46.9001828556539	0.005735503749704738	0.00524212708306347	mut
50.026861712697496	0.005484071409974091	0.00524212708306347	mut
53.15354056974109	0.005591602221934368	0.00524212708306347	mut
56.28021942678468	0.005652380506955394	0.00524212708306347	mut
59.406898283828276	0.006140777440160064	0.006290552499676164	mut
62.53357714087187	0.005853708576087541	0.0057663397913698166	mut
65.66025599791547	0.0058245856478482995	0.00524212708306347	mut
68.78693485495906	0.005341977122740869	0.00524212708306347	mut
71.91361371200264	0.005365471249723786	0.00524212708306347	mut
0.0	0.0	0.0	wt
3.1266788570435935	0.008606716812907268	0.006290552499676164	wt
6.253357714087187	0.01693060982368982	0.008387403332901552	wt
9.38003657113078	0.027433217877879	0.009435828749514246	wt
12.506715428174374	0.03967404208569233	0.01048425416612694	wt
15.633394285217967	0.05448007396728946	0.01048425416612694	wt
18.76007314226156	0.05972773943167975	0.01048425416612694	wt
21.886751999305154	0.06469068178721028	0.009435828749514246	wt
25.013430856348748	0.06594167146345788	0.008387403332901552	wt
28.14010971339234	0.06988311384899082	0.009435828749514246	wt
31.266788570435935	0.0776661367750474	0.009435828749514246	wt
34.39346742747953	0.07952306785007283	0.009960041457820593	wt
37.52014628452312	0.08138565433190986	0.009435828749514246	wt
40.646825141566715	0.07769808603682334	0.01048425416612694	wt
43.77350399861031	0.07222442897862391	0.008387403332901552	wt
46.9001828556539	0.06896225600064648	0.008387403332901552	wt
50.026861712697496	0.08120054851665315	0.009435828749514246	wt
53.15354056974109	0.08500132260439996	0.01048425416612694	wt
56.28021942678468	0.07472742538408408	0.009435828749514246	wt
59.406898283828276	0.07790054496742786	0.01048425416612694	wt
62.53357714087187	0.07436188242273635	0.009435828749514246	wt
65.66025599791547	0.08024321580017238	0.01048425416612694	wt
68.78693485495906	0.07837086971365256	0.009435828749514246	wt
71.91361371200264	0.08031456432199711	0.009435828749514246	wt
