# Supplementary material for: Inheritance of H3K9 methylation regulates genome architecture in Drosophila early embryos
Source: EMBO J. 2024 Jun 3;43(13):8. doi: 10.1038/s44318-024-00127-z (PMC11217351; doi:10.1038/s44318-024-00127-z)
Supplement: Supplementary file 12 — Source data Fig. 5 [file 44318_2024_127_MOESM12_ESM.zip › figure5/figure5h.txt]

position norm_signal type
18510000 0.259326 exp
18520000 0.24174 exp
18530000 0.235672 exp
18540000 0.0830983 exp
18550000 0.169788 exp
18560000 0.252762 exp
18570000 0.148735 exp
18580000 0.618469 exp
18590000 0.827019 exp
18600000 0.551842 exp
18610000 0.835812 exp
18620000 0.389732 exp
18630000 1.02925 exp
18640000 0.318894 exp
18650000 0.388741 exp
18660000 0.391218 exp
18670000 0.375738 exp
18680000 0.570914 exp
18690000 0.567198 exp
18700000 0.851045 exp
18710000 0.483604 exp
18720000 0.254125 exp
18730000 0.69005 exp
18740000 0.191956 exp
18750000 0.219077 exp
18760000 0.183411 exp
18770000 0.457597 exp
18780000 0.831849 exp
18790000 0.227994 exp
18800000 0.501314 exp
18810000 0.236787 exp
18820000 0.41512 exp
18830000 0.959035 exp
18840000 0.404593 exp
18850000 0.412767 exp
18860000 0.339204 exp
18870000 0.569675 exp
18880000 0.738596 exp
18890000 0.645962 exp
18900000 0.221059 exp
18910000 0.316913 exp
18920000 0.383416 exp
18930000 0.325705 exp
18940000 0.691041 exp
18950000 0.432581 exp
18960000 0.492521 exp
18970000 0.661814 exp
18980000 0.431715 exp
18990000 0.452396 exp
19000000 0.674322 exp
19010000 0.323352 exp
19020000 0.21821 exp
19030000 0.722868 exp
19040000 0.659461 exp
19050000 0.645095 exp
19060000 0.583174 exp
19070000 0.358152 exp
19080000 0.311588 exp
19090000 0.330535 exp
19100000 0.215362 exp
19110000 0.331774 exp
19120000 0.491778 exp
19130000 1.16895 exp
19140000 0.536733 exp
19150000 1.66221 exp
19160000 1.62964 exp
19170000 0.576858 exp
19180000 0.655869 exp
19190000 0.393447 exp
19200000 0.511097 exp
19210000 0.470601 exp
19220000 0.451653 exp
19230000 0.290906 exp
19240000 0.248304 exp
19250000 0.17115 exp
19260000 0.132016 exp
19270000 0.174122 exp
19280000 0.17759 exp
19290000 0.279141 exp
19300000 0.268986 exp
19310000 0.381806 exp
19320000 0.72646 exp
19330000 1.25589 exp
19340000 1.71658 exp
19350000 1.50345 exp
19360000 0.543792 exp
19370000 0.427132 exp
19380000 0.277159 exp
19390000 0.429609 exp
19400000 0.375862 exp
19410000 0.415987 exp
19420000 0.481871 exp
19430000 0.42738 exp
19440000 0.902811 exp
19450000 0.689803 exp
19460000 0.256478 exp
19470000 0.36645 exp
19480000 0.345892 exp
19490000 0.525215 exp
19500000 0.581316 exp
19510000 0.346759 exp
19520000 0.42577 exp
19530000 0.472335 exp
19540000 0.626271 exp
19550000 0.393447 exp
19560000 0.601378 exp
19570000 1.50332 exp
19580000 0.5937 exp
19590000 0.348121 exp
19600000 0.304529 exp
19610000 0.23753 exp
19620000 0.381063 exp
19630000 0.277778 exp
19640000 0.274806 exp
19650000 1.10393 exp
19660000 1.78085 exp
19670000 0.728317 exp
19680000 0.314188 exp
19690000 0.209789 exp
19700000 1.13712 exp
19710000 1.05093 exp
19720000 0.381063 exp
19730000 0.54342 exp
19740000 0.405708 exp
19750000 0.501809 exp
19760000 0.348616 exp
19770000 0.295116 exp
19780000 0.335489 exp
19790000 0.838041 exp
19800000 0.323476 exp
19810000 1.94247 exp
19820000 0.234805 exp
19830000 0.225517 exp
19840000 0.183906 exp
19850000 0.233691 exp
19860000 0.481623 exp
19870000 0.284714 exp
19880000 0.275425 exp
19890000 0.264651 exp
19900000 0.261679 exp
19910000 0.374252 exp
19920000 0.165082 exp
19930000 0.517414 exp
19940000 0.335117 exp
19950000 0.363601 exp
19960000 0.383292 exp
19970000 0.191584 exp
19980000 0.121366 exp
19990000 0.194061 exp
20000000 1.03173 exp
20010000 0.433448 exp
20020000 0.188241 exp
20030000 0.172636 exp
20040000 0.164958 exp
20050000 0.294621 exp
20060000 0.983433 exp
20070000 0.799774 exp
20080000 0.574133 exp
20090000 0.727822 exp
20100000 0.677542 exp
20110000 0.717667 exp
20120000 0.610667 exp
20130000 0.287314 exp
20140000 0.460446 exp
20150000 0.398772 exp
20160000 0.677789 exp
20170000 0.890427 exp
20180000 1.57416 exp
20190000 1.63608 exp
20200000 1.54692 exp
20210000 0.830611 exp
20220000 0.273816 exp
20230000 0.237158 exp
20240000 0.285581 exp
20250000 0.228118 exp
20260000 0.212885 exp
20270000 1.02616 exp
20280000 0.818969 exp
20290000 0.297717 exp
20300000 1.79274 exp
20310000 0.650544 exp
20320000 0.391961 exp
20330000 0.341433 exp
20340000 0.382673 exp
20350000 0.277902 exp
20360000 0.250038 exp
20370000 0.206445 exp
20380000 0.147744 exp
20390000 0.14923 exp
20400000 0.636674 exp
20410000 0.954577 exp
20420000 0.483728 exp
20430000 0.334127 exp
20440000 0.452272 exp
20450000 0.588252 exp
20460000 0.320999 exp
20470000 0.328802 exp
20480000 0.711103 exp
20490000 0.467629 exp
20500000 0.171026 exp
20510000 0.208427 exp
20520000 0.238644 exp
20530000 0.181553 exp
20540000 0.123719 exp
20550000 0.111954 exp
20560000 0.255115 exp
20570000 1.09489 exp
20580000 0.710979 exp
20590000 0.157032 exp
20600000 0.113564 exp
20610000 0.170779 exp
20620000 0.163348 exp
20630000 0.375119 exp
20640000 0.495865 exp
20650000 0.527073 exp
20660000 0.358028 exp
20670000 0.432086 exp
20680000 0.503419 exp
20690000 0.24335 exp
20700000 0.192575 exp
20710000 0.220811 exp
20720000 0.291401 exp
20730000 0.680142 exp
20740000 0.279265 exp
20750000 0.693146 exp
20760000 0.787761 exp
20770000 0.717295 exp
20780000 0.642742 exp
20790000 0.525216 exp
20800000 0.385274 exp
20810000 0.44447 exp
20820000 0.600016 exp
20830000 0.457226 exp
20840000 0.147249 exp
20850000 0.247932 exp
20860000 0.267623 exp
20870000 0.338957 exp
20880000 0.385274 exp
20890000 1.65169 exp
20900000 0.31778 exp
20910000 0.595806 exp
20920000 0.65946 exp
20930000 0.508373 exp
20940000 0.400383 exp
20950000 0.36744 exp
20960000 0.498342 exp
20970000 0.748998 exp
20980000 0.507259 exp
20990000 0.614382 exp
21000000 0.514937 exp
21010000 0.366202 exp
21020000 0.412519 exp
21030000 0.381187 exp
21040000 0.531655 exp
21050000 0.704787 exp
21060000 0.2701 exp
21070000 0.302918 exp
21080000 0.322362 exp
21090000 0.510974 exp
21100000 1.03012 exp
21110000 0.44026 exp
21120000 0.483357 exp
21130000 0.577106 exp
21140000 0.869993 exp
21150000 0.777978 exp
21160000 0.955692 exp
21170000 0.635931 exp
21180000 0.459703 exp
21190000 0.405955 exp
21200000 0.471096 exp
21210000 0.626023 exp
21220000 0.681628 exp
21230000 0.781074 exp
21240000 0.502924 exp
21250000 0.580697 exp
21260000 0.988757 exp
21270000 0.651411 exp
21280000 0.675189 exp
21290000 0.899219 exp
21300000 0.749618 exp
21310000 0.73872 exp
21320000 0.404593 exp
21330000 0.534999 exp
21340000 1.47447 exp
21350000 1.26703 exp
21360000 0.387627 exp
21370000 0.438278 exp
21380000 0.242236 exp
21390000 0.507011 exp
21400000 0.688068 exp
21410000 3.0355 exp
21420000 6.94769 exp
21430000 8.27044 exp
21440000 2.18569 exp
21450000 7.19128 exp
21460000 5.76821 exp
21470000 5.12535 exp
21480000 8.39465 exp
21490000 8.01397 exp
21500000 6.18023 exp
21510000 6.19435 exp
21520000 7.16193 exp
21530000 5.41216 exp
21540000 1.74841 exp
21550000 1.37428 exp
21560000 1.03805 exp
21570000 1.05947 exp
21580000 0.623918 exp
21590000 0.779464 exp
21600000 1.09947 exp
21610000 0.933771 exp
21620000 0.996559 exp
21630000 1.05576 exp
21640000 0.494007 exp
21650000 1.39459 exp
21660000 0.401125 exp
21670000 0.679152 exp
21680000 0.65847 exp
21690000 0.64138 exp
21700000 0.502057 exp
21710000 0.476793 exp
21720000 0.493512 exp
21730000 0.501685 exp
21740000 0.732032 exp
21750000 0.835317 exp
21760000 0.407318 exp
21770000 0.380568 exp
21780000 0.458464 exp
21790000 0.558901 exp
21800000 0.258459 exp
21810000 0.31295 exp
21820000 0.653392 exp
21830000 0.467381 exp
21840000 0.824666 exp
21850000 0.605466 exp
21860000 1.02083 exp
21870000 0.81897 exp
21880000 0.375862 exp
21890000 0.487444 exp
21900000 0.539458 exp
21910000 0.567074 exp
21920000 0.36583 exp
21930000 0.315303 exp
21940000 0.326696 exp
21950000 0.3771 exp
21960000 0.297346 exp
21970000 0.62528 exp
21980000 1.14306 exp
21990000 0.52311 exp
22000000 0.293506 exp
22010000 0.681381 exp
22020000 0.565464 exp
22030000 0.448805 exp
22040000 0.423913 exp
22050000 0.385645 exp
22060000 0.311711 exp
22070000 0.512336 exp
22080000 0.662433 exp
22090000 0.404841 exp
22100000 0.640637 exp
22110000 0.712094 exp
22120000 1.13613 exp
22130000 1.05712 exp
22140000 1.02059 exp
22150000 1.2217 exp
22160000 0.759278 exp
22170000 0.943803 exp
22180000 0.550851 exp
22190000 0.446575 exp
22200000 0.76386 exp
22210000 0.685715 exp
22220000 0.609057 exp
22230000 1.14121 exp
22240000 1.18839 exp
22250000 0.871479 exp
22260000 0.736986 exp
22270000 0.853645 exp
22280000 1.02752 exp
22290000 0.716924 exp
22300000 0.495245 exp
22310000 0.412519 exp
22320000 0.383045 exp
22330000 0.572771 exp
22340000 0.430724 exp
22350000 0.430971 exp
22360000 0.378586 exp
22370000 0.961883 exp
22380000 1.18975 exp
22390000 0.701939 exp
22400000 0.779216 exp
22410000 2.20006 exp
22420000 2.29864 exp
22430000 2.60081 exp
22440000 3.28777 exp
22450000 2.2917 exp
22460000 1.39558 exp
22470000 1.95423 exp
22480000 1.5785 exp
22490000 1.24511 exp
22500000 1.66271 exp
22510000 0.780083 exp
22520000 0.952967 exp
22530000 1.29316 exp
22540000 0.688687 exp
22550000 1.2274 exp
22560000 0.618345 exp
22570000 1.14715 exp
22580000 0.703301 exp
22590000 0.611286 exp
22600000 0.982689 exp
22610000 0.854389 exp
22620000 0.853769 exp
22630000 0.823304 exp
22640000 0.750114 exp
22650000 0.709865 exp
22660000 0.627881 exp
22670000 0.632463 exp
22680000 1.15334 exp
22690000 0.530541 exp
22700000 0.968819 exp
22710000 0.566579 exp
22720000 0.458341 exp
22730000 0.651039 exp
22740000 0.603112 exp
22750000 0.679895 exp
22760000 3.53013 exp
22770000 2.22916 exp
22780000 0.453263 exp
22790000 0.46218 exp
22800000 0.731165 exp
22810000 0.381682 exp
22820000 0.481004 exp
22830000 0.709989 exp
22840000 0.714694 exp
22850000 0.4493 exp
22860000 0.670854 exp
22870000 0.468743 exp
22880000 0.562369 exp
22890000 0.799155 exp
22900000 1.38629 exp
22910000 1.18208 exp
22920000 0.681876 exp
22930000 1.31161 exp
22940000 0.515804 exp
22950000 1.24449 exp
22960000 0.841386 exp
22970000 0.855131 exp
22980000 1.04127 exp
22990000 0.633578 exp
23000000 0.446576 exp
23010000 0.480756 exp
23020000 0.468867 exp
23030000 0.751228 exp
23040000 1.33032 exp
23050000 0.693517 exp
23060000 0.968448 exp
23070000 0.667634 exp
23080000 0.767823 exp
23090000 0.494255 exp
23100000 0.74776 exp
23110000 0.942069 exp
23120000 0.593948 exp
23130000 1.03668 exp
23140000 1.2378 exp
23150000 1.05477 exp
23160000 0.729184 exp
23170000 1.27855 exp
23180000 0.90504 exp
23190000 0.671349 exp
23200000 0.402116 exp
23210000 0.454625 exp
23220000 0.909746 exp
23230000 1.58481 exp
23240000 0.454254 exp
23250000 0.861695 exp
23260000 0.633578 exp
23270000 0.584908 exp
23280000 0.664786 exp
23290000 1.14096 exp
23300000 0.705778 exp
23310000 1.14158 exp
23320000 0.933896 exp
23330000 0.876308 exp
23340000 0.716924 exp
23350000 1.58295 exp
23360000 1.24895 exp
23370000 1.9499 exp
23380000 1.32462 exp
23390000 1.08944 exp
23400000 0.762374 exp
23410000 0.958168 exp
23420000 0.758658 exp
23430000 0.751847 exp
23440000 0.549365 exp
23450000 0.575 exp
23460000 1.09105 exp
23470000 1.06963 exp
23480000 0.72906 exp
23490000 0.936744 exp
23500000 0.945289 exp
18510000 0.10092334986492481 simulation
18520000 0.10519737107374702 simulation
18530000 0.10443127293254305 simulation
18540000 0.10306036046933591 simulation
18550000 0.10628603685335268 simulation
18560000 0.10757630740695939 simulation
18570000 0.10556025966694892 simulation
18580000 0.8225877988790774 simulation
18590000 0.10939075037296883 simulation
18600000 0.10749566549735898 simulation
18610000 0.10664892544655458 simulation
18620000 0.10435063102294262 simulation
18630000 0.826539252449498 simulation
18640000 0.1059231482601508 simulation
18650000 0.10701181403975646 simulation
18660000 0.10293939760493528 simulation
18670000 0.10495544534494577 simulation
18680000 0.10806015886456191 simulation
18690000 0.1050764082093464 simulation
18700000 0.10681020926575541 simulation
18710000 0.10870529414136526 simulation
18720000 0.1088262570057659 simulation
18730000 0.10729406072335793 simulation
18740000 0.10757630740695939 simulation
18750000 0.10890689891536631 simulation
18760000 0.10810047981936212 simulation
18770000 0.1096729970565703 simulation
18780000 0.10729406072335793 simulation
18790000 0.104229668158542 simulation
18800000 0.11023749042377323 simulation
18810000 0.10753598645215919 simulation
18820000 0.10644732067255352 simulation
18830000 0.10233458328293214 simulation
18840000 0.10374581670093948 simulation
18850000 0.1059231482601508 simulation
18860000 0.10556025966694892 simulation
18870000 0.10620539494375227 simulation
18880000 0.1071730978589573 simulation
18890000 0.10479416152574493 simulation
18900000 0.10551993871214871 simulation
18910000 0.10878593605096569 simulation
18920000 0.1063263578081529 simulation
18930000 0.10866497318656505 simulation
18940000 0.10773759122616024 simulation
18950000 0.10584250635055038 simulation
18960000 0.11096326761017701 simulation
18970000 0.10600379016975121 simulation
18980000 0.10580218539575018 simulation
18990000 0.10471351961614452 simulation
19000000 0.10894721987016652 simulation
19010000 0.1105600580621749 simulation
19020000 0.11031813233337365 simulation
19030000 0.10733438167815813 simulation
19040000 0.10668924640135478 simulation
19050000 0.10519737107374702 simulation
19060000 0.10979395992097093 simulation
19070000 0.10624571589855247 simulation
19080000 0.10604411112455144 simulation
19090000 0.10906818273456716 simulation
19100000 0.10543929680254828 simulation
19110000 0.10435063102294262 simulation
19120000 0.10527801298334745 simulation
19130000 0.10991492278537156 simulation
19140000 0.1067698883109552 simulation
19150000 0.8275069553647031 simulation
19160000 0.8251683399862909 simulation
19170000 0.1046731986613443 simulation
19180000 0.10862465223176485 simulation
19190000 0.10850368936736422 simulation
19200000 0.10725373976855772 simulation
19210000 0.10128623845812669 simulation
19220000 0.1076166283617596 simulation
19230000 0.10834240554816338 simulation
19240000 0.10648764162735373 simulation
19250000 0.10612475303415185 simulation
19260000 0.10943107132776904 simulation
19270000 0.10681020926575541 simulation
19280000 0.1063263578081529 simulation
19290000 0.10983428087577114 simulation
19300000 0.1076166283617596 simulation
19310000 0.10902786177976695 simulation
19320000 0.10741502358775856 simulation
19330000 0.10580218539575018 simulation
19340000 0.8252086609410911 simulation
19350000 0.8259344381274949 simulation
19360000 0.1076166283617596 simulation
19370000 0.10709245594935687 simulation
19380000 0.10846336841256402 simulation
19390000 0.10850368936736422 simulation
19400000 0.10963267610177009 simulation
19410000 0.10850368936736422 simulation
19420000 0.10955203419216968 simulation
19430000 0.1080198379097617 simulation
19440000 0.10600379016975121 simulation
19450000 0.10693117213015604 simulation
19460000 0.10624571589855247 simulation
19470000 0.10733438167815813 simulation
19480000 0.11100358856497722 simulation
19490000 0.10572154348614975 simulation
19500000 0.10689085117535584 simulation
19510000 0.10991492278537156 simulation
19520000 0.10608443207935164 simulation
19530000 0.10322164428853675 simulation
19540000 0.10431031006814241 simulation
19550000 0.1046731986613443 simulation
19560000 0.1097133180113705 simulation
19570000 0.82500705616709 simulation
19580000 0.10689085117535584 simulation
19590000 0.10745534454255877 simulation
19600000 0.10382645861053989 simulation
19610000 0.10874561509616548 simulation
19620000 0.1076166283617596 simulation
19630000 0.10390710052014032 simulation
19640000 0.10604411112455144 simulation
19650000 0.8264182895850973 simulation
19660000 0.8188782710374581 simulation
19670000 0.8223861941050764 simulation
19680000 0.1067698883109552 simulation
19690000 0.10648764162735373 simulation
19700000 0.8292810773759123 simulation
19710000 0.10681020926575541 simulation
19720000 0.10870529414136526 simulation
19730000 0.10414902624894158 simulation
19740000 0.10850368936736422 simulation
19750000 0.10398774242974074 simulation
19760000 0.1034232490625378 simulation
19770000 0.10818112172896255 simulation
19780000 0.10725373976855772 simulation
19790000 0.10479416152574493 simulation
19800000 0.1042699891133422 simulation
19810000 0.8207330349582678 simulation
19820000 0.10672956735615499 simulation
19830000 0.10648764162735373 simulation
19840000 0.10749566549735898 simulation
19850000 0.10527801298334745 simulation
19860000 0.10648764162735373 simulation
19870000 0.10431031006814241 simulation
19880000 0.10757630740695939 simulation
19890000 0.1042699891133422 simulation
19900000 0.10874561509616548 simulation
19910000 0.1084230474577638 simulation
19920000 0.10826176363856296 simulation
19930000 0.1088665779605661 simulation
19940000 0.10733438167815813 simulation
19950000 0.10398774242974074 simulation
19960000 0.10604411112455144 simulation
19970000 0.10273779283093423 simulation
19980000 0.10495544534494577 simulation
19990000 0.10810047981936212 simulation
20000000 0.824039353251885 simulation
20010000 0.10547961775734849 simulation
20020000 0.10918914559896778 simulation
20030000 0.1076166283617596 simulation
20040000 0.10185073182532962 simulation
20050000 0.11003588564977218 simulation
20060000 0.10785855409056086 simulation
20070000 0.10443127293254305 simulation
20080000 0.10854401032216443 simulation
20090000 0.10737470263295835 simulation
20100000 0.8168622232974477 simulation
20110000 0.8288778678279102 simulation
20120000 0.10358453288173863 simulation
20130000 0.10660860449175437 simulation
20140000 0.1050764082093464 simulation
20150000 0.10414902624894158 simulation
20160000 0.8255312285794928 simulation
20170000 0.8287569049635095 simulation
20180000 0.8218217007378734 simulation
20190000 0.8253699447602919 simulation
20200000 0.8262570057658966 simulation
20210000 0.826539252449498 simulation
20220000 0.10576186444094997 simulation
20230000 0.1050764082093464 simulation
20240000 0.10463287770654409 simulation
20250000 0.10584250635055038 simulation
20260000 0.10749566549735898 simulation
20270000 0.8260150800370952 simulation
20280000 0.8197653320430628 simulation
20290000 0.10737470263295835 simulation
20300000 0.8249264142574896 simulation
20310000 0.10608443207935164 simulation
20320000 0.10733438167815813 simulation
20330000 0.10898754082496674 simulation
20340000 0.10830208459336317 simulation
20350000 0.10366517479133906 simulation
20360000 0.10709245594935687 simulation
20370000 0.10939075037296883 simulation
20380000 0.10906818273456716 simulation
20390000 0.10874561509616548 simulation
20400000 0.10689085117535584 simulation
20410000 0.8236764646586832 simulation
20420000 0.10414902624894158 simulation
20430000 0.10866497318656505 simulation
20440000 0.10672956735615499 simulation
20450000 0.10810047981936212 simulation
20460000 0.1108826257005766 simulation
20470000 0.10576186444094997 simulation
20480000 0.10793919600016129 simulation
20490000 0.10660860449175437 simulation
20500000 0.10612475303415185 simulation
20510000 0.10810047981936212 simulation
20520000 0.10556025966694892 simulation
20530000 0.10705213499455667 simulation
20540000 0.10624571589855247 simulation
20550000 0.10838272650296359 simulation
20560000 0.1038667795653401 simulation
20570000 0.8253699447602919 simulation
20580000 0.8230313293818797 simulation
20590000 0.1097133180113705 simulation
20600000 0.10568122253134954 simulation
20610000 0.10963267610177009 simulation
20620000 0.10543929680254828 simulation
20630000 0.10584250635055038 simulation
20640000 0.10793919600016129 simulation
20650000 0.10862465223176485 simulation
20660000 0.1067698883109552 simulation
20670000 0.10830208459336317 simulation
20680000 0.1121728962541833 simulation
20690000 0.10745534454255877 simulation
20700000 0.10556025966694892 simulation
20710000 0.10402806338454094 simulation
20720000 0.10636667876295311 simulation
20730000 0.10789887504536107 simulation
20740000 0.1071730978589573 simulation
20750000 0.10330228619813717 simulation
20760000 0.10660860449175437 simulation
20770000 0.10814080077416233 simulation
20780000 0.11023749042377323 simulation
20790000 0.10818112172896255 simulation
20800000 0.10926978750856821 simulation
20810000 0.11023749042377323 simulation
20820000 0.10418934720374179 simulation
20830000 0.11047941615257449 simulation
20840000 0.10447159388734326 simulation
20850000 0.10672956735615499 simulation
20860000 0.10854401032216443 simulation
20870000 0.10572154348614975 simulation
20880000 0.10560058062174912 simulation
20890000 0.8183540986250555 simulation
20900000 0.10866497318656505 simulation
20910000 0.10943107132776904 simulation
20920000 0.10362485383653885 simulation
20930000 0.10551993871214871 simulation
20940000 0.10539897584774807 simulation
20950000 0.1046731986613443 simulation
20960000 0.10495544534494577 simulation
20970000 0.8262166848110963 simulation
20980000 0.10568122253134954 simulation
20990000 0.10600379016975121 simulation
21000000 0.1084230474577638 simulation
21010000 0.10773759122616024 simulation
21020000 0.10870529414136526 simulation
21030000 0.1080198379097617 simulation
21040000 0.8262166848110963 simulation
21050000 0.10846336841256402 simulation
21060000 0.11152776097737994 simulation
21070000 0.10725373976855772 simulation
21080000 0.10955203419216968 simulation
21090000 0.1084230474577638 simulation
21100000 0.10926978750856821 simulation
21110000 0.11023749042377323 simulation
21120000 0.11148744002257974 simulation
21130000 0.10890689891536631 simulation
21140000 0.10551993871214871 simulation
21150000 0.10418934720374179 simulation
21160000 0.11160840288698036 simulation
21170000 0.10648764162735373 simulation
21180000 0.10656828353695416 simulation
21190000 0.1088262570057659 simulation
21200000 0.10745534454255877 simulation
21210000 0.10793919600016129 simulation
21220000 0.10737470263295835 simulation
21230000 0.10491512439014555 simulation
21240000 0.10463287770654409 simulation
21250000 0.1108826257005766 simulation
21260000 0.1071327769041571 simulation
21270000 0.10838272650296359 simulation
21280000 0.10515705011894681 simulation
21290000 0.11027781137857344 simulation
21300000 0.10822144268376276 simulation
21310000 0.10874561509616548 simulation
21320000 0.10644732067255352 simulation
21330000 0.11015684851417282 simulation
21340000 0.8254102657150921 simulation
21350000 0.8259747590822951 simulation
21360000 0.10979395992097093 simulation
21370000 0.11039877424297408 simulation
21380000 0.10503608725454619 simulation
21390000 0.10249586710213297 simulation
21400000 0.10765694931655982 simulation
21410000 0.819805652997863 simulation
21420000 0.8219829845570743 simulation
21430000 0.8236361437038829 simulation
21440000 0.8292407564211121 simulation
21450000 0.8217410588282731 simulation
21460000 0.8266198943590984 simulation
21470000 0.8276279182291036 simulation
21480000 0.8208943187774687 simulation
21490000 0.8302487802911173 simulation
21500000 0.8261763638562961 simulation
21510000 0.8191605177210597 simulation
21520000 0.8291197935567114 simulation
21530000 0.8268618200878997 simulation
21540000 0.8296036450143139 simulation
21550000 0.8236764646586832 simulation
21560000 0.8203701463650659 simulation
21570000 0.8251280190314907 simulation
21580000 0.11108423047457763 simulation
21590000 0.1080198379097617 simulation
21600000 0.8217007378734729 simulation
21610000 0.10660860449175437 simulation
21620000 0.10757630740695939 simulation
21630000 0.10568122253134954 simulation
21640000 0.1067698883109552 simulation
21650000 0.8230313293818797 simulation
21660000 0.10705213499455667 simulation
21670000 0.10547961775734849 simulation
21680000 0.10664892544655458 simulation
21690000 0.8212168864158703 simulation
21700000 0.10725373976855772 simulation
21710000 0.10918914559896778 simulation
21720000 0.1067698883109552 simulation
21730000 0.1051167291641466 simulation
21740000 0.11120519333897827 simulation
21750000 0.10793919600016129 simulation
21760000 0.1079795169549615 simulation
21770000 0.10664892544655458 simulation
21780000 0.10902786177976695 simulation
21790000 0.10491512439014555 simulation
21800000 0.10697149308495625 simulation
21810000 0.10697149308495625 simulation
21820000 0.1088262570057659 simulation
21830000 0.1051167291641466 simulation
21840000 0.10503608725454619 simulation
21850000 0.10838272650296359 simulation
21860000 0.10910850368936736 simulation
21870000 0.10906818273456716 simulation
21880000 0.1033829281077376 simulation
21890000 0.1088665779605661 simulation
21900000 0.1050764082093464 simulation
21910000 0.11128583524857869 simulation
21920000 0.10753598645215919 simulation
21930000 0.10725373976855772 simulation
21940000 0.10983428087577114 simulation
21950000 0.10866497318656505 simulation
21960000 0.10854401032216443 simulation
21970000 0.10737470263295835 simulation
21980000 0.8216604169186726 simulation
21990000 0.10818112172896255 simulation
22000000 0.10697149308495625 simulation
22010000 0.1076166283617596 simulation
22020000 0.11031813233337365 simulation
22030000 0.1063263578081529 simulation
22040000 0.10435063102294262 simulation
22050000 0.10644732067255352 simulation
22060000 0.11221321720898352 simulation
22070000 0.10850368936736422 simulation
22080000 0.10608443207935164 simulation
22090000 0.10725373976855772 simulation
22100000 0.10854401032216443 simulation
22110000 0.1063263578081529 simulation
22120000 0.10265715092133382 simulation
22130000 0.10834240554816338 simulation
22140000 0.10979395992097093 simulation
22150000 0.10922946655376799 simulation
22160000 0.10483448248054514 simulation
22170000 0.8236361437038829 simulation
22180000 0.1080198379097617 simulation
22190000 0.824039353251885 simulation
22200000 0.830006854562316 simulation
22210000 0.10636667876295311 simulation
22220000 0.8232732551106811 simulation
22230000 0.8256925123986936 simulation
22240000 0.8256118704890932 simulation
22250000 0.8317809765735252 simulation
22260000 0.8207330349582678 simulation
22270000 0.8266198943590984 simulation
22280000 0.8272247086811015 simulation
22290000 0.8207330349582678 simulation
22300000 0.10769727027136003 simulation
22310000 0.1050764082093464 simulation
22320000 0.10362485383653885 simulation
22330000 0.10826176363856296 simulation
22340000 0.10531833393814766 simulation
22350000 0.8242006370710858 simulation
22360000 0.8195637272690617 simulation
22370000 0.8206927140034675 simulation
22380000 0.8231926132010806 simulation
22390000 0.8206927140034675 simulation
22400000 0.8216200959638724 simulation
22410000 0.822305552195476 simulation
22420000 0.81924115963066 simulation
22430000 0.8262166848110963 simulation
22440000 0.8187169872182574 simulation
22450000 0.8189185919922584 simulation
22460000 0.8191605177210597 simulation
22470000 0.8258941171726947 simulation
22480000 0.8235555017942825 simulation
22490000 0.830006854562316 simulation
22500000 0.8231119712914802 simulation
22510000 0.8212168864158703 simulation
22520000 0.8259747590822951 simulation
22530000 0.8261360429014959 simulation
22540000 0.8266198943590984 simulation
22550000 0.8254909076246926 simulation
22560000 0.10789887504536107 simulation
22570000 0.8243215999354865 simulation
22580000 0.8196846901334623 simulation
22590000 0.8234345389298818 simulation
22600000 0.8264586105398976 simulation
22610000 0.829442361195113 simulation
22620000 0.8343211967259385 simulation
22630000 0.8218217007378734 simulation
22640000 0.8226281198338776 simulation
22650000 0.8221845893310754 simulation
22660000 0.8260957219466957 simulation
22670000 0.8195234063142616 simulation
22680000 0.8210556025966695 simulation
22690000 0.8254909076246926 simulation
22700000 0.8265795734042982 simulation
22710000 0.8219829845570743 simulation
22720000 0.10705213499455667 simulation
22730000 0.8252893028506915 simulation
22740000 0.8233538970202814 simulation
22750000 0.10898754082496674 simulation
22760000 0.8254505866698923 simulation
22770000 0.8252893028506915 simulation
22780000 0.10531833393814766 simulation
22790000 0.824039353251885 simulation
22800000 0.8281520906415064 simulation
22810000 0.11096326761017701 simulation
22820000 0.8206120720938672 simulation
22830000 0.8231522922462804 simulation
22840000 0.8194024434498609 simulation
22850000 0.8225474779242773 simulation
22860000 0.8229506874722794 simulation
22870000 0.8250876980766905 simulation
22880000 0.8259747590822951 simulation
22890000 0.8231522922462804 simulation
22900000 0.8195637272690617 simulation
22910000 0.8214588121446715 simulation
22920000 0.824240958025886 simulation
22930000 0.8219426636022741 simulation
22940000 0.825571549534293 simulation
22950000 0.8259344381274949 simulation
22960000 0.8227087617434781 simulation
22970000 0.8254102657150921 simulation
22980000 0.8183944195798557 simulation
22990000 0.10644732067255352 simulation
23000000 0.822305552195476 simulation
23010000 0.10773759122616024 simulation
23020000 0.10390710052014032 simulation
23030000 0.8282327325511069 simulation
23040000 0.8206927140034675 simulation
23050000 0.8225474779242773 simulation
23060000 0.8252489818958912 simulation
23070000 0.8267408572234991 simulation
23080000 0.8308535946131205 simulation
23090000 0.8256925123986936 simulation
23100000 0.8246038466190879 simulation
23110000 0.82500705616709 simulation
23120000 0.8202088625458651 simulation
23130000 0.8221845893310754 simulation
23140000 0.8156122736986412 simulation
23150000 0.8243215999354865 simulation
23160000 0.8227490826982783 simulation
23170000 0.8261360429014959 simulation
23180000 0.828071448731906 simulation
23190000 0.8233942179750816 simulation
23200000 0.10664892544655458 simulation
23210000 0.821539454054272 simulation
23220000 0.8275875972743034 simulation
23230000 0.8268618200878997 simulation
23240000 0.8186363453086569 simulation
23250000 0.8180315309866537 simulation
23260000 0.8239990322970848 simulation
23270000 0.8226684407886778 simulation
23280000 0.8261360429014959 simulation
23290000 0.8241199951614854 simulation
23300000 0.823474859884682 simulation
23310000 0.8242006370710858 simulation
23320000 0.8253296238054917 simulation
23330000 0.8271843877263013 simulation
23340000 0.8272247086811015 simulation
23350000 0.830006854562316 simulation
23360000 0.8208539978226684 simulation
23370000 0.8227087617434781 simulation
23380000 0.8202088625458651 simulation
23390000 0.8210556025966695 simulation
23400000 0.8245635256642877 simulation
23410000 0.8232732551106811 simulation
23420000 0.8244022418450869 simulation
23430000 0.8226684407886778 simulation
23440000 0.8231926132010806 simulation
23450000 0.8188782710374581 simulation
23460000 0.8229506874722794 simulation
23470000 0.8222249102858755 simulation
23480000 0.8283940163703076 simulation
23490000 0.8257328333534938 simulation
23500000 0.8189185919922584 simulation
